# Supplementary material for: Drinking Water with Saccharin Sodium Alters the Microbiota-Gut-Hypothalamus Axis in Guinea Pig
Source: Animals (Basel). 2021 Jun 23;11(7):1875. doi: 10.3390/ani11071875 (PMC8300211; doi:10.3390/ani11071875)
Supplement: Supplementary file 1 [file animals-11-01875-s001.zip]

Archive with 5 entries (5 files):
- Supplemental file/Supplementary data 1.pdf
- Supplemental file/Supplementary data 2.pdf
- Supplemental file/Supplementary data 3.pdf
- Supplemental file/Supplementary data 4.xls
- Supplemental file/Supplementary data 5.xlsx
