# Supplementary material for: Drinking Water with Saccharin Sodium Alters the Microbiota-Gut-Hypothalamus Axis in Guinea Pig
Source: Animals (Basel). 2021 Jun 23;11(7):1875. doi: 10.3390/ani11071875 (PMC8300211; doi:10.3390/ani11071875)
Supplement: Supplementary file 1 [file animals-11-01875-s001.zip › Supplemental file/Supplementary data 4.xls]

Supplementary data 4: gene expression abundance and difference analysis of samples
ENSCPOG00000022220	274367	831282	130	1131581	376732	322	18335.4723	54193.09691	10.74000667	72327.04101	22353.33946	18.58872474	478786.8533	366750.218	0.384526902	0.874567264	0.973710079	Gh1	DS562920.1	5007697	5009303	-	893	protein_coding	NA	-
ENSCPOG00000008430	212478	314193	346232	110308	190650	164213	4758.043871	6863.511152	9584.791033	2362.524425	3790.538895	3176.548609	140768.7646	319969.4861	-1.184604907	9.04E-05	0.024502318	-	DS562960.1	4050009	4169475	+	2665	protein_coding	NA	-
ENSCPOG00000015674	177692	181426	200627	89530	177892	142144	2774.526508	2763.477258	3872.677695	1337.040036	2466.193201	1917.268926	123785.6619	203637.2682	-0.718153915	0.008870484	0.223559752	PLP1	DS562881.1	1300369	1322554	-	3822	protein_coding	NA	-
ENSCPOG00000017401	141612	64219	170484	71910	110054	196619	5400.045264	2388.890529	8036.777453	2622.656765	3726.085801	6476.737934	113640.5934	140224.2547	-0.303254968	0.503589767	0.864936654	-	MT	1078	2642	+	1565	Mt_rRNA	NA	-
ENSCPOG00000013655	39670	147236	23	173608	61602	85	2981.627489	10795.44527	2.137076119	12480.03323	4110.88825	5.518786674	74607.23685	61942.7272	0.268331795	0.91100796	0.978873239	Prl	DS562893.1	16887188	16891914	-	794	protein_coding	NA	-
ENSCPOG00000004067	55211	60672	54987	91378	56186	59216	1846.896035	1979.887498	2273.933887	2923.568732	1668.762861	1711.1552	63667.99941	61619.93922	0.047170341	0.858470696	0.970175072	-	DS562859.1	46683327	46686422	-	1784	protein_coding	NA	-
ENSCPOG00000007235	57024	67099	62001	66720	55485	61612	2669.065175	3063.747113	3587.576472	2986.842779	2305.827247	2491.15245	56188.65204	67280.57874	-0.25990532	0.178373839	0.650260114	APOE	DS562935.1	5357574	5360882	+	1275	protein_coding	NA	-
ENSCPOG00000001764	51594	51117	47579	47521	55405	59851	1115.178732	1077.819417	1271.33956	982.3939393	1063.270865	1117.506835	49446.39923	54154.19869	-0.13118931	0.372275973	0.804835101	PSAP	DS562870.1	20947782	20970292	-	2761	protein_coding	NA	-
ENSCPOG00000039484	51938	44739	50482	40213	55130	61395	819.1166992	688.3070167	984.2333632	606.5712978	771.966094	836.4251051	47452.9276	53380.77875	-0.16980579	0.430525869	0.833845558	TUBA1B	DS562864.1	50406849	50440122	+	3784	protein_coding	NA	-
ENSCPOG00000004474	20542	131999	860	115360	23998	655	1191.349085	7467.965764	61.65889455	6398.91561	1235.72273	32.81490179	44669.59525	50807.27003	-0.185770987	0.923043124	0.982149775	POMC	DS562873.1	7124317	7128544	-	1029	protein_coding	NA	-
novel.290	51922	62193	72470	22512	40763	34437	358.7152984	419.1556829	618.9530671	148.7535676	250.0427694	205.5215159	29554.53498	68312.53621	-1.208756445	2.33E-05	0.011448865	-	DS562862.1	43353558	43362195	-	8638	-	-	-
ENSCPOG00000034591	48144	37612	37768	31995	50651	65285	637.4796095	485.8317814	618.2285928	405.1921906	595.4726608	746.742783	44588.9549	44439.22886	0.004862427	0.985222143	0.997852729	CALM1	DS562875.1	32975211	32987007	+	4507	protein_coding	NA	-
ENSCPOG00000013467	45061	45394	48913	40241	45302	44451	905.7374257	890.0928404	1215.421069	773.6153475	808.4786193	771.820877	39568.21433	50617.7352	-0.35527995	0.052094926	0.430580388	Actb	DS562885.1	10928481	10932187	-	2969	protein_coding	NA	-
ENSCPOG00000002015	39437	33609	32411	36209	50936	54318	827.5342245	687.9756238	840.7666887	726.6971365	948.9790085	984.5989365	42835.28343	37940.35211	0.175082265	0.361337173	0.796146913	-	DS562966.1	2221879	2227210	-	2844	protein_coding	NA	-
ENSCPOG00000019546	38513	33731	40203	36958	42876	49401	1519.078116	1297.888369	1960.343566	1394.2352	1501.539272	1683.224314	39224.2784	40923.03759	-0.061140915	0.769551532	0.945685418	Clu	DS562856.1	63517649	63531510	-	1513	protein_coding	NA	-
ENSCPOG00000004169	37225	28380	27077	26879	43364	49010	955.8951725	710.9242351	859.5617453	660.1513164	988.6773233	1087.160745	35999.46429	33241.49158	0.11500035	0.636163079	0.911441775	HSPA8	DS562874.1	25399916	25404138	+	2324	protein_coding	NA	-
ENSCPOG00000037925	26932	54841	35378	20628	30503	40172	557.681599	1107.792552	905.6324154	408.535364	560.8024979	718.5792318	27541.69053	41952.66559	-0.60713867	0.053078003	0.432735381	S100B	DS562965.1	3291942	3300205	+	2882	protein_coding	NA	-
ENSCPOG00000025242	27869	37235	29613	30736	33749	41747	647.1425381	843.4615446	850.0841937	682.6227126	695.8075659	837.4084371	32241.61412	34058.24063	-0.079064555	0.675163016	0.923133913	SPARC	DS562936.1	3928774	3950945	-	2570	protein_coding	NA	-
ENSCPOG00000026350	34384	31764	32573	24528	34317	37313	1522.222691	1371.804892	1782.709278	1038.577131	1348.903196	1426.972026	29111.70173	35692.6122	-0.294000175	0.141820814	0.600875411	Gapdh	DS562962.1	691633	695838	-	1348	protein_coding	NA	-
ENSCPOG00000012449	34561	21481	24172	12959	38519	53407	576.9284284	349.8045877	498.8261325	206.900697	570.9003625	770.1358152	31331.0391	28854.05093	0.118825919	0.781265514	0.949403797	NDRG4	DS562877.1	23773410	23813145	-	3575	protein_coding	NA	-
ENSCPOG00000031495	25826	42576	32224	19264	29860	34524	428.5970221	689.2745227	661.1080168	305.7688899	439.978527	494.9332243	25259.52592	36218.97436	-0.519904515	0.055159442	0.438016116	GLUL	DS562867.1	2500318	2510134	+	3596	protein_coding	NA	-
ENSCPOG00000001427	31357	23764	25329	23564	35810	41787	380.1161797	281.0196962	379.5778539	273.2031412	385.4214193	437.57907	30553.89474	29007.25456	0.074961304	0.755761788	0.942608545	APP	DS562907.1	7334102	7576130	+	4923	protein_coding	NA	-
ENSCPOG00000001455	24331	39362	24603	34632	27840	26573	249.5731885	393.8678135	311.9801823	339.7585276	253.5460652	235.4572429	27299.14007	31471.25702	-0.205191542	0.401373559	0.821183665	SPARCL1	DS562888.1	1184031	1205666	+	5818	protein_coding	NA	-
ENSCPOG00000014903	21637	42821	19230	21936	32164	37197	222.7437004	430.031785	244.7308066	215.9835361	293.9869917	330.7880394	27594.34616	29456.85036	-0.094239138	0.757107686	0.942891417	ATP1A2	DS562911.1	9678272	9704322	+	5797	protein_coding	NA	-
ENSCPOG00000037287	29554	27483	30544	25786	26909	33104	3674.40241	3333.265847	4694.586347	3066.26193	2970.418783	3555.366857	26067.42109	31802.1357	-0.286843399	0.141102906	0.600034757	Ubc	DS563033.1	1203658	1204137	+	480	protein_coding	NA	-
ENSCPOG00000015469	28333	28824	20543	29060	30024	34661	579.6526399	575.2609207	519.5652479	568.624661	545.3728117	612.5617049	28514.34525	27654.23131	0.044167838	0.744431947	0.939910344	CPE	DS562856.1	53268427	53375169	-	2917	protein_coding	NA	-
ENSCPOG00000030716	27093	30859	35497	18785	29607	27155	332.4108695	369.3476449	538.4070551	220.436823	322.5241197	287.8070477	22878.04065	34152.20452	-0.577986266	0.023339764	0.323902087	-	DS562863.1	4854598	4862448	+	4864	protein_coding	NA	-
ENSCPOG00000039753	26336	32761	25327	21310	28599	33937	245.0374947	297.3550004	291.3180891	189.6360952	236.2562211	272.7656492	25371.08713	30275.39214	-0.254943708	0.199238251	0.671914221	GPM6B	DS562968.1	3822646	3904163	+	6414	protein_coding	NA	-
ENSCPOG00000032455	24438	27039	25345	23691	26776	27577	401.9852036	433.8807672	515.3920022	372.7199373	391.0567459	391.8545775	23737.34085	27755.62775	-0.225585195	0.15430663	0.620978538	PEA15	DS562911.1	9766656	9774360	+	3628	protein_coding	NA	-
ENSCPOG00000030753	28524	16797	17903	15684	32957	42590	371.4259614	213.3678185	288.1964402	195.3320403	381.0300045	479.0744023	27385.92731	22651.90555	0.273810171	0.437420558	0.836409964	YWHAG	DS562885.1	1826693	1856497	-	4583	protein_coding	NA	-
ENSCPOG00000010576	27222	17807	22095	16321	31223	33980	443.3801544	282.9321799	444.8885194	254.2481549	451.5236732	478.0937796	24558.58699	24295.86421	0.015536989	0.959130213	0.992420309	-	DS562935.1	4243440	4264264	+	3664	protein_coding	NA	-
ENSCPOG00000000446	16045	25031	4785	69595	19582	10066	420.5216661	639.9738397	155.0356482	1744.542358	455.6751831	227.8972471	31302.40822	15670.20331	0.99823226	0.30767728	0.762083895	CHGB	DS562863.1	19206978	19215887	-	2277	protein_coding	NA	-
ENSCPOG00000039107	26397	21141	20594	15669	27480	33684	502.9728057	392.9622437	485.1003777	285.5525463	464.8965637	554.4304687	23138.63281	24489.05797	-0.081816363	0.764624805	0.944813216	Atp1b1	DS562894.1	6166182	6188287	+	3132	protein_coding	NA	-
ENSCPOG00000024763	23243	23824	24909	15884	26605	30260	779.7006921	779.625049	1032.982591	509.6246666	792.4076804	876.8759507	21946.2543	26110.07445	-0.250601327	0.329026638	0.774435902	ALDOC	DS562887.1	23887052	23891157	+	1779	protein_coding	NA	-
ENSCPOG00000039544	24142	23363	21065	18902	25292	29508	654.2859833	617.6726141	705.75962	489.9558577	608.5933738	690.8243607	22308.16482	24656.26193	-0.144353926	0.437106821	0.836409964	DYNLL2	DS562908.1	831003	835867	-	2202	protein_coding	NA	-
ENSCPOG00000015697	20801	23964	21549	27486	23478	22760	507.0893461	569.8951349	649.4240466	640.8651253	508.1723673	479.2984537	22568.40829	23927.67451	-0.08436479	0.661858293	0.919318302	EEF2	DS563159.1	242418	248198	+	2448	protein_coding	NA	-
ENSCPOG00000004811	22253	19034	18353	15706	29459	34412	446.8393881	372.8449901	455.5865742	301.6360869	525.2070613	596.9064788	23956.75187	21458.37245	0.158910755	0.566230663	0.889306234	-	DS562897.1	4747652	4806717	+	2972	protein_coding	NA	-
ENSCPOG00000020940	24297	25847	30676	12837	22710	18613	624.4564042	648.0298027	974.6510869	315.5497467	518.2225177	413.2371385	16393.71761	29541.82554	-0.849583767	0.00166303	0.109864811	CNP	DS562908.1	12001739	12006858	+	2322	protein_coding	NA	-
ENSCPOG00000006702	24043	21195	25375	17685	23996	22365	599.5945041	515.6295216	782.3048272	421.8216592	531.3216538	481.8050942	19441.26372	25708.49144	-0.403082598	0.060741874	0.450280286	APLP1	DS562907.1	10214270	10223751	+	2393	protein_coding	NA	-
ENSCPOG00000012101	23091	19204	22357	20658	22633	23629	582.6708368	472.7239482	697.4210309	498.5671249	507.0751636	515.061847	20362.04432	23469.99163	-0.204893888	0.282923939	0.741278635	ACTG1	DS562931.1	6014899	6017821	-	2365	protein_coding	NA	-
ENSCPOG00000029998	23607	17259	21618	16758	25143	26281	687.2244852	490.1272169	777.9905275	466.5893644	649.8671664	660.89613	20628.75301	22694.57986	-0.137656636	0.575534021	0.892506304	Calm3	DS562935.1	6643288	6651609	+	2050	protein_coding	NA	-
ENSCPOG00000004446	20891	21926	17111	22601	20677	27020	245.3218629	251.1723339	248.4010277	253.8396759	215.5828595	274.0916893	21392.88954	21432.62459	-0.002676406	0.986131625	0.997852729	AQP4	DS562869.1	36450813	36463109	+	5082	protein_coding	NA	-
ENSCPOG00000008663	23813	14590	16354	19314	26366	29018	394.5318683	235.8080546	334.959996	306.0518638	387.8483073	415.3067134	22620.47765	19685.7282	0.200495431	0.414285366	0.826730399	Timp2	DS562931.1	3832919	3873185	-	3602	protein_coding	NA	-
ENSCPOG00000032751	21469	25247	22101	13402	22916	21994	249.2159866	285.8967564	317.1589552	148.7950624	236.1851406	220.547328	17624.91389	24806.82466	-0.493092405	0.031945092	0.361964528	-	DS562866.1	13937148	13951023	-	5141	protein_coding	NA	-
ENSCPOG00000032248	19769	24666	20970	15126	21090	24156	223.525462	272.0673292	293.1174692	163.5766163	211.7232515	235.9395891	18265.27744	23568.52387	-0.367726317	0.079629693	0.493403576	CKB	DS562966.1	3081704	3088579	-	5278	protein_coding	NA	-
ENSCPOG00000006207	21988	12380	12668	13098	29212	36269	111.3537072	61.16105425	79.31000525	63.44227707	131.3499522	158.6675191	23581.86801	16801.05991	0.489131414	0.179804353	0.651575153	MAP1B	DS563036.1	498028	601502	-	11784	protein_coding	NA	-
ENSCPOG00000010934	21177	17048	14859	13761	25284	31421	149.5967701	117.4807157	129.7622404	92.97423202	158.5817615	191.7393634	21202.7696	18980.80174	0.159723206	0.575443606	0.892506304	SPTBN1	DS563017.1	237194	371995	-	8448	protein_coding	NA	-
ENSCPOG00000010400	20960	17022	15335	15391	25518	28679	155.4615293	123.1622488	140.6100653	109.1825718	168.0459174	183.7507665	20999.40149	19097.73528	0.136962413	0.570828387	0.890832231	KIF1A	DS562868.1	23360501	23412099	+	8046	protein_coding	NA	-
ENSCPOG00000032824	19571	22925	29602	15792	14492	19276	1791.336218	2046.957382	3349.54731	1382.471063	1177.72011	1524.103658	15076.83517	26533.31777	-0.815437702	0.002920299	0.152577311	-	DS562971.1	331322	333388	-	652	protein_coding	NA	-
ENSCPOG00000033226	19837	21119	29493	13018	17717	20264	600.0129084	623.1510296	1102.81972	376.6029278	475.8000255	529.4723375	15436.23718	25982.39918	-0.75117284	0.009201594	0.225704617	-	DS562873.1	38333378	38344550	-	1973	protein_coding	NA	-
ENSCPOG00000002632	19880	18997	19999	16524	20472	24283	991.1375163	923.9275651	1232.613125	787.929836	906.2071482	1045.811404	18568.72305	21331.92184	-0.20009162	0.310951739	0.764344108	-	DS562921.1	2405722	2409158	-	1197	protein_coding	NA	-
ENSCPOG00000002878	19805	22014	17819	10333	23076	26680	624.3612169	677.0104935	694.4570188	311.5604522	645.9089129	726.5749069	18048.85371	21390.42385	-0.245040869	0.432752013	0.834780985	SNAP25	DS562863.1	15229885	15258335	-	1893	protein_coding	NA	-
ENSCPOG00000022072	20924	16516	20023	12071	22621	26245	797.3787163	613.9884033	943.3004626	439.9648716	765.3875668	863.9726667	18347.03928	20876.94123	-0.186331315	0.53045206	0.87387864	EEF1A2	DS562974.1	841028	849318	+	1566	protein_coding	NA	-
ENSCPOG00000002625	17350	21833	20022	16618	19645	20845	426.7960272	523.9256613	608.8766483	390.9799333	429.0645142	442.951612	17347.55601	21421.45995	-0.304281815	0.105241205	0.5480621	NDRG2	DS562868.1	20885835	20893380	+	2426	protein_coding	NA	-
ENSCPOG00000012275	20388	14108	16704	11788	22776	27158	434.3833814	293.2239192	439.9669261	240.2113524	430.8496122	499.8386775	18568.5627	18515.82702	0.004128964	0.989386949	0.998420702	Thy1	DS562874.1	28712060	28717734	+	2801	protein_coding	NA	-
ENSCPOG00000032833	15312	24348	12388	14127	20249	25824	110.0149433	170.6547647	110.03274	97.07882886	129.1733773	160.2790538	18176.99365	18373.14766	-0.01549617	0.954823584	0.991394784	NTRK2	DS562866.1	16789295	17131315	-	8306	protein_coding	NA	-
ENSCPOG00000030414	13359	25223	23245	21680	15748	12969	138.649335	255.3735697	298.2458186	215.207768	145.1172108	116.2743256	15515.53499	22536.58262	-0.538550446	0.114396028	0.562548496	B2m	DS562865.1	29992509	30002735	+	5750	protein_coding	NA	-
ENSCPOG00000011183	20146	16273	12021	17839	20138	25603	189.9314156	149.6618008	140.1036807	160.8545335	168.567555	208.5126126	19278.7458	17191.59318	0.165290207	0.410357775	0.824223541	-	DS562862.1	51727654	51738139	+	6330	protein_coding	NA	-
ENSCPOG00000030983	18705	14325	14685	14905	21337	27072	440.1697053	328.8459015	427.2060155	335.4665646	445.8055482	550.321241	19119.05288	17175.38195	0.154696624	0.520067279	0.869670904	PRNP	DS562863.1	20095624	20109368	-	2536	protein_coding	NA	-
ENSCPOG00000012181	21091	13923	14831	15281	19378	26398	959.3454548	617.7973486	833.9677521	664.7899582	782.5939346	1037.247444	18456.15801	17910.03628	0.043353405	0.863766222	0.971042207	Calm2	DS562873.1	30987110	31000412	-	1312	protein_coding	NA	-
ENSCPOG00000007020	19065	14116	15369	18696	20837	21825	465.1489474	335.9713535	463.5555826	436.2734224	451.3777009	459.984273	18662.69542	17513.83267	0.09169675	0.622086897	0.907669369	SLC22A17	DS562868.1	17503401	17511276	+	2446	protein_coding	NA	-
ENSCPOG00000007462	16554	17937	13189	17174	20927	23256	247.7812279	261.9091219	244.0497069	245.8621828	278.1135187	300.7003729	18615.51849	17014.27069	0.129761959	0.376952625	0.806098995	SLC1A3	DS562884.1	19609624	19684901	-	3987	protein_coding	NA	-
ENSCPOG00000038781	19480	17087	15811	13253	18298	21694	740.9308786	634.0009781	743.4453558	482.1229047	617.9339276	712.7904557	16103.84831	18817.92555	-0.22467037	0.265268139	0.727319526	-	DS562859.1	3463797	3470629	+	1569	protein_coding	NA	-
ENSCPOG00000007434	18301	15002	17178	13567	20167	20577	352.1962605	281.6400722	408.680099	249.7172645	344.5885901	342.0782604	16439.98096	18303.33301	-0.15485081	0.48882253	0.857593912	-	DS562859.1	44975746	44981600	-	3101	protein_coding	NA	-
ENSCPOG00000010014	18081	11747	16888	8956	19304	24027	261.5833991	165.7868454	302.0417134	123.9243478	247.9617639	300.2761087	15697.97229	17035.00785	-0.117892321	0.742802017	0.939247379	CLSTN1	DS562880.1	23978543	24017156	+	4125	protein_coding	NA	-
ENSCPOG00000034679	17857	14429	13636	9764	19648	23514	186.9257549	147.3439283	176.4609485	97.75595883	182.6117295	212.628099	15912.54906	16484.98109	-0.050966013	0.865123167	0.971317591	-	DS562903.1	9588161	9649302	+	5701	protein_coding	NA	-
ENSCPOG00000031753	18082	15121	20035	7465	16521	19883	711.8015825	580.6686297	974.995931	281.0587567	577.4288664	676.1264018	13171.76187	19461.91264	-0.563168508	0.106722603	0.551067155	CAMK2N1	DS562880.1	14382210	14385173	+	1516	protein_coding	NA	-
ENSCPOG00000040677	15862	16188	11208	14325	18210	20708	160.6051619	159.8932449	140.2912706	138.7238104	163.7047102	181.1228355	16136.08762	15376.5314	0.069546077	0.68288041	0.925792004	-	DS562868.1	42542794	42747712	+	5894	protein_coding	NA	-
ENSCPOG00000009036	14954	15269	11893	17006	17939	19164	176.9620309	176.2660527	173.9863224	192.4773881	188.4823217	195.9035823	16470.52257	15052.9543	0.129832298	0.251026522	0.716265817	EIF4G2	DS562922.1	1692572	1704883	-	5043	protein_coding	NA	-
ENSCPOG00000030014	17208	12736	13317	12151	17974	22771	307.3729232	221.9236705	294.0644885	207.5879094	285.0556299	351.3587807	15964.87867	15574.4356	0.035752145	0.886899529	0.974520334	GPM6A	DS562891.1	17370474	17498617	+	3341	protein_coding	NA	-
ENSCPOG00000007567	15760	14569	13863	18229	16464	16407	863.6544578	778.841197	939.1652205	955.4357231	801.0669953	776.6877974	15618.56896	15917.41646	-0.027324562	0.869574304	0.972564859	PCSK1N	DS562987.1	2149319	2153142	-	1089	protein_coding	NA	-
ENSCPOG00000006941	17378	11186	13577	10737	18993	23352	218.4242073	137.154846	210.9627439	129.0739952	211.9552699	253.5470461	15983.20313	15229.58862	0.069709385	0.818886043	0.961166893	SYP	DS562987.1	2428593	2441762	-	4748	protein_coding	NA	-
ENSCPOG00000013730	15598	20512	21273	9020	14739	12882	464.7288696	596.1754807	783.5386943	257.0349017	389.8956866	331.5488525	11096.29925	20916.62954	-0.914527721	0.000459517	0.060608839	PLEKHB1	DS562958.1	1791204	1805976	-	2003	protein_coding	NA	-
ENSCPOG00000009194	12966	26988	21218	7027	12841	11396	211.4731787	429.3933794	427.8137053	109.6160262	185.9506914	160.5592071	9449.148465	22138.88298	-1.228301082	0.000179281	0.036358202	BCAS1	DS562951.1	2896767	2992180	+	3659	protein_coding	NA	-
ENSCPOG00000009278	12325	16911	15330	19938	14622	12957	516.8847434	691.8491974	794.7854584	799.7296571	544.4565672	469.401791	14611.30625	16141.50252	-0.143682412	0.595369324	0.899922726	Tpt1	DS562861.1	55556674	55560958	-	1423	protein_coding	NA	-
ENSCPOG00000032738	16329	12054	14130	11920	17936	19005	397.7454226	286.4258132	425.4893902	277.7005124	387.9009757	399.89592	14779.64451	15392.23789	-0.058545373	0.805503685	0.956566045	GDI1	DS563003.1	1516558	1522419	-	2450	protein_coding	NA	-
ENSCPOG00000009558	14115	12933	8281	24477	16195	14363	340.756463	304.5775319	247.1422385	565.166266	347.1313578	299.5310698	16960.36538	12490.81087	0.441254893	0.116911191	0.567344029	PLD3	DS563012.1	405846	427747	+	2472	protein_coding	NA	-
ENSCPOG00000010466	16277	9782	11843	10700	19069	21685	487.3923972	285.7376126	438.3965102	306.438261	506.9696737	560.9153324	15507.49694	13670.5419	0.181923097	0.54651342	0.88185863	-	DS562855.1	33923863	33979429	-	1993	protein_coding	NA	-
ENSCPOG00000003259	14641	13857	10820	16092	16404	16925	140.7216007	129.9255635	128.5636692	147.9295289	139.9875658	140.5245493	15061.1746	14033.61263	0.101916511	0.413430552	0.825917816	CANX	DS563031.1	303743	345382	-	6209	protein_coding	NA	-
ENSCPOG00000037651	15886	10568	11037	10367	19627	20992	199.7133111	129.6046623	171.5317303	124.6523231	219.0766301	227.9710868	15365.01401	13460.83991	0.190902239	0.508860526	0.866681682	FAIM2	DS562864.1	49741643	49774899	+	4747	protein_coding	NA	-
ENSCPOG00000009020	15413	12971	13428	11867	16709	17536	379.1473872	311.2645882	408.350596	279.2007984	364.9396268	372.6360983	13965.6712	15091.76937	-0.111824854	0.574593903	0.892368623	PKM	DS562860.1	61119898	61144278	-	2426	protein_coding	NA	-
ENSCPOG00000008784	12949	17240	16468	15840	14119	11246	968.3782469	1257.71263	1522.476594	1132.971006	937.4808562	726.5079507	12636.72761	16936.1125	-0.422464827	0.093882375	0.523962101	RPL21	DS562861.1	28978806	28981523	+	798	protein_coding	NA	-
ENSCPOG00000033190	13752	15039	9782	17931	15872	14361	588.728114	628.0630409	517.699258	734.1896313	603.295717	531.088738	14747.50669	13689.26667	0.10736839	0.570315498	0.890582298	-	DS563011.1	1162446	1175922	+	1394	protein_coding	NA	-
ENSCPOG00000033278	15841	16852	16096	9028	16264	12133	489.5668534	508.0614329	614.9620947	266.8552717	446.2790017	323.9150354	11337.75809	17629.98103	-0.636857365	0.00769961	0.21558136	-	DS562955.1	2880260	2894483	+	1931	protein_coding	NA	-
ENSCPOG00000014880	13606	15389	14267	15515	10881	16366	799.974438	882.6558611	1037.001243	872.4735058	568.0206561	831.2309172	13054.71278	15628.65549	-0.259602249	0.251864198	0.717012637	MYL6	DS562864.1	42032455	42035792	-	1015	protein_coding	NA	-
ENSCPOG00000005812	13862	13936	14911	10786	15171	16568	353.9801164	347.1574401	470.7179022	263.4318086	343.9670621	365.4740595	12872.42405	15505.2319	-0.268405869	0.213922642	0.683649962	Eno1	DS562880.1	24427636	24448651	+	2337	protein_coding	NA	-
ENSCPOG00000040522	16222	7950	10349	9411	16775	23556	209.0457303	99.94001256	164.8679598	115.9918573	191.9327602	262.2237044	14948.86217	12424.08935	0.26691504	0.460859342	0.846506009	YWHAZ	DS562855.1	15513096	15536569	+	4631	protein_coding	NA	-
ENSCPOG00000023092	14626	14448	10570	11807	14630	17924	596.2057744	574.5313193	532.6556872	460.3254608	529.4983492	631.1593818	13435.84839	14118.91701	-0.071542207	0.687292448	0.927256254	ATP5F1B	DS562864.1	41594606	41602141	+	1464	protein_coding	NA	-
ENSCPOG00000010241	13262	14245	13586	13122	14192	15122	543.9484153	569.9628012	688.8763493	514.7585278	516.8231637	535.7860773	12911.58062	14850.90957	-0.201816372	0.199212317	0.671914221	CD81	DS562897.1	12115227	12133053	-	1455	protein_coding	NA	-
ENSCPOG00000004321	11948	15872	17628	16015	9654	12390	1128.209679	1462.047992	2057.778481	1446.359907	809.3783388	1010.646815	11687.72448	16631.52534	-0.508907473	0.094332243	0.52502154	-	DS562860.1	58921245	58923743	+	632	protein_coding	NA	-
ENSCPOG00000008063	14646	11938	13805	10692	14275	17560	768.7236646	611.2490004	895.7536862	536.7412774	665.237945	796.1762722	12862.79217	14649.60819	-0.187599952	0.417425934	0.828747934	CFL1	DS562897.1	6491151	6494521	-	1137	protein_coding	NA	-
ENSCPOG00000023962	15180	7139	11339	5139	17978	24639	503.2814832	230.8936179	464.7451946	162.9568506	529.2126687	705.6604155	14245.32455	12218.23077	0.221474227	0.649168883	0.915953976	NCDN	DS562880.1	1852257	1859842	-	1800	protein_coding	NA	-
ENSCPOG00000026278	13425	10612	10320	9535	15933	20842	119.098023	91.83809481	113.1803226	80.9032149	125.4981979	159.7214144	13944.20444	12344.3434	0.175845146	0.524112291	0.872430924	KIF5C	DS562858.1	38713039	38875760	-	6727	protein_coding	NA	-
ENSCPOG00000012719	13788	12628	11476	11937	14330	16395	519.4667842	464.115901	534.5003822	430.1367275	479.3496054	533.5823155	12941.59114	13614.32832	-0.073060177	0.644970421	0.914597324	ATP5F1A	DS562869.1	19065414	19075174	+	1584	protein_coding	NA	-
ENSCPOG00000002739	13896	9745	10540	8698	16967	20534	113.1351394	77.39714143	106.0838552	67.73013461	122.6485579	144.4158187	13894.0165	12309.60888	0.174708456	0.571696009	0.891036514	ATP2A2	DS562970.1	1975551	2033693	+	7330	protein_coding	NA	-
ENSCPOG00000039908	14942	7161	10160	7816	17764	22527	368.0162567	172.0550054	309.3520167	184.1185927	388.4621518	479.286425	14429.78369	11652.60646	0.30842016	0.433404309	0.835064078	YWHAH	DS562859.1	11288810	11300224	-	2423	protein_coding	NA	-
ENSCPOG00000034635	13421	11843	12821	12207	13797	16255	312.3766342	268.8999741	368.9066951	271.7424169	285.1202115	326.8241472	12828.0866	13793.38702	-0.104598731	0.574468664	0.892368623	-	DS562887.1	20985849	21032930	+	2564	protein_coding	NA	-
ENSCPOG00000000791	12473	13598	10645	16959	14542	11998	385.4786543	409.9584242	406.7017581	501.2847312	399.0278679	320.3109367	13344.72166	13142.63382	0.021993226	0.915472154	0.980153184	CALR	DS562897.1	13316805	13321150	-	1931	protein_coding	NA	-
ENSCPOG00000035664	13514	12337	11870	7538	16901	18004	158.7878935	141.4094405	172.4190167	84.7119015	176.317553	182.7409907	12760.92318	13590.40696	-0.090823446	0.766072323	0.944813216	TPPP	DS563005.1	1617990	1638884	+	5079	protein_coding	NA	-
ENSCPOG00000021902	13852	17064	21156	6384	11265	9773	1391.674673	1672.40497	2627.603134	613.4412038	1004.86128	848.1772849	8294.868565	19141.35325	-1.206349025	5.84E-05	0.018717764	-	DS562862.1	43310333	43343759	+	594	protein_coding	NA	-
ENSCPOG00000003237	13804	11404	14763	7604	15341	16186	384.0513886	309.5116241	507.7617487	202.3398025	378.9550811	389.0070061	11783.64581	14589.25891	-0.308069617	0.319561776	0.768766912	TUBB4A	DS563105.1	214152	219976	+	2145	protein_coding	NA	-
ENSCPOG00000009628	6797	25848	27	35036	10805	39	614.5893355	2279.974877	3.018092085	3029.961374	867.4454968	3.046252195	14574.86379	10827.42596	0.428752643	0.845131748	0.967621316	Cga	DS562867.1	40808495	40826012	+	660	protein_coding	NA	-
ENSCPOG00000012882	14708	9569	12450	7774	14649	17663	124.2552125	78.86111552	130.0263342	62.81456489	109.8799997	128.9017941	12062.08239	13323.74919	-0.14348011	0.652556487	0.916308181	KIF5A	DS562864.1	40221849	40261721	-	7064	protein_coding	NA	-
ENSCPOG00000009432	13267	10224	10604	9028	15228	18040	108.1616575	81.31240599	106.8738109	70.39583739	110.2283098	127.04882	12751.04937	12281.69771	0.054144964	0.837457356	0.966694222	SPTAN1	DS562882.1	3632695	3679183	-	7320	protein_coding	NA	-
ENSCPOG00000002921	12905	9722	9501	12166	14273	17096	211.9262588	155.7463028	192.8843771	191.0862331	208.1094033	242.5240264	13203.09584	11533.209	0.19511497	0.311569236	0.76446658	CTNNB1	DS562862.1	44128431	44138486	+	3634	protein_coding	NA	-
ENSCPOG00000012417	10848	14846	16088	15207	8059	10518	526.3277287	702.6699753	964.9606505	705.6753455	347.1661757	440.8321281	10401.74822	15278.43945	-0.554659418	0.091884074	0.520445174	-	DS562925.1	8010111	8014330	-	1230	protein_coding	NA	-
ENSCPOG00000012116	12633	7636	11207	14558	15062	14458	763.0644786	449.9414744	836.8451146	841.029599	807.7687725	754.3909321	13442.82154	11466.33852	0.229481423	0.374235098	0.805568769	CALY	DS562856.1	34759311	34768459	+	988	protein_coding	NA	-
ENSCPOG00000009801	10347	9296	4190	26131	13788	11792	362.5863802	317.781433	181.5147964	875.8059514	428.9908092	356.9587287	16022.38918	8310.138696	0.94708179	0.014758056	0.272217213	SCG2	DS562944.1	1867562	1869410	+	1703	protein_coding	NA	-
ENSCPOG00000007115	12294	14900	12003	9246	13817	12928	183.6488067	217.1283523	221.6591585	132.1002427	183.2560558	166.824466	10906.16769	14078.52689	-0.368310543	0.054483418	0.436197861	HMGCS1	DS562884.1	13729708	13750078	+	3995	protein_coding	NA	-
ENSCPOG00000040330	13169	7509	12320	8252	15910	18024	275.076977	153.0096832	318.1362263	164.8600734	295.0674479	325.2266472	12700.20372	12070.47362	0.073417181	0.832766595	0.964269958	-	DS563087.1	603370	614321	+	2857	protein_coding	NA	-
ENSCPOG00000005544	12787	10392	9531	10094	14971	17257	207.9286273	164.84665	191.5953934	156.9870202	216.1454547	242.4065879	12789.9012	11726.70518	0.125238377	0.568282074	0.890002195	Gnb1	DS563041.1	756366	789228	+	3670	protein_coding	NA	-
ENSCPOG00000025703	11606	13382	13035	13557	11412	11682	443.986386	499.3941829	616.4517572	496.027218	387.6131709	386.0448713	11214.1454	13776.78945	-0.296887906	0.147478066	0.609913881	EEF1G	DS562899.1	15161214	15170116	+	1560	protein_coding	NA	-
ENSCPOG00000032453	10893	13458	10861	15919	11115	11852	140.4642611	169.2911385	173.1366943	196.3310289	127.2557685	132.0211393	11937.96049	12652.86725	-0.083916449	0.714637576	0.934276033	-	DS562857.1	18645431	18658687	+	4628	protein_coding	NA	-
ENSCPOG00000035677	11874	11822	8685	12003	14074	15446	120.1445187	116.6898922	108.636987	116.1586478	126.4369874	135.0070494	12609.13655	11536.18925	0.128280716	0.356965767	0.792960265	CBX6	DS562883.1	23051403	23061171	-	5898	protein_coding	NA	-
ENSCPOG00000002054	14988	4669	9286	5994	16114	22440	214.2391765	65.10501542	164.0910361	81.9458131	204.5070295	277.0840688	13320.61737	10481.71092	0.345805931	0.483478187	0.854347904	SYT1	DS562864.1	20120482	20322410	-	4175	protein_coding	NA	-
ENSCPOG00000000886	11980	9729	8104	7966	16371	19235	81.72590327	64.74503665	68.34445989	51.97542363	99.15800838	113.3518467	13099.53214	10639.46261	0.300103301	0.320568498	0.769734933	MAP1A	DS562865.1	28905147	28923862	+	8748	protein_coding	NA	-
ENSCPOG00000010038	10700	12496	12449	13326	12240	11987	366.5618913	417.6090656	527.2286159	436.6346211	372.3013648	354.7378572	11476.90877	12933.87606	-0.172372348	0.392858397	0.815541665	RPL3	DS562883.1	23301546	23307490	-	1742	protein_coding	NA	-
ENSCPOG00000011790	11356	13993	9298	13592	13130	11605	87.18633097	104.801915	88.24975978	99.80704745	89.50296436	76.96648635	11718.36472	12332.78635	-0.073777551	0.676388215	0.92323681	DDX17	DS562883.1	22680305	22700092	-	7773	protein_coding	NA	-
ENSCPOG00000002195	11310	12287	11455	11774	12762	13332	238.4154641	252.669628	298.5161844	237.3835783	238.8582422	242.7731309	11524.53197	12655.90533	-0.135025012	0.375311788	0.805887542	TMBIM6	DS562864.1	49892657	49914318	-	2831	protein_coding	NA	-
ENSCPOG00000023838	12649	10684	8373	5310	16317	19348	258.3376274	212.8632652	211.404164	103.7243733	295.8839876	341.3508988	12258.01216	11292.63313	0.118353603	0.763814792	0.944813216	NEFL	DS562856.1	61320077	61324960	-	2922	protein_coding	NA	-
ENSCPOG00000005508	12366	8758	7788	10275	15403	17975	113.9551843	78.73088853	88.72208933	90.56106069	126.0259084	143.0893275	13187.55137	10317.84587	0.35404316	0.147606996	0.610101156	CLTC	DS562887.1	7497267	7562827	+	6476	protein_coding	NA	-
ENSCPOG00000035284	12446	9963	11856	9531	13862	14772	544.9361592	425.5409184	641.7339159	399.1251767	538.879174	558.7128073	11549.97647	12441.22775	-0.107169358	0.643072793	0.914529081	ATP6V0C	DS562859.1	22558339	22564590	+	1363	protein_coding	NA	-
ENSCPOG00000034472	12331	13170	12578	7671	12382	14185	130.4992119	135.9661287	164.5591948	77.64551918	116.3456275	129.679829	10333.59313	13760.98728	-0.413184743	0.085581207	0.507721599	CADM4	DS562935.1	4755493	4763963	-	5639	protein_coding	NA	-
ENSCPOG00000004074	12275	9808	8343	10839	15036	15815	52.64791631	41.03699111	44.2367184	44.46350835	57.25872578	58.59524586	12629.27392	10865.00357	0.217092168	0.260859571	0.724572099	DYNC1H1	DS562966.1	2149731	2210085	+	13914	protein_coding	NA	-
ENSCPOG00000006718	12722	8947	10030	9472	13792	16999	367.1271834	251.8685575	357.8187188	261.4313497	353.3768338	423.7581102	12159.9073	11436.89465	0.088482415	0.726456061	0.936214722	Gabarapl1	DS562883.1	4356655	4365266	-	2068	protein_coding	NA	-
ENSCPOG00000035611	9680	13062	14337	6832	8621	18897	1318.903232	1736.131516	2414.887105	890.3079619	1042.905351	2224.149297	10309.49809	13564.4047	-0.395808366	0.29994384	0.756427227	MT3	DS562877.1	25365551	25366923	-	438	protein_coding	NA	-
ENSCPOG00000021490	11982	8454	9710	13181	13423	14565	690.8768668	475.520173	692.136158	726.8997513	687.180143	725.4630924	12537.38241	10890.70963	0.203188055	0.311829557	0.764528721	-	DS562927.1	8159083	8163148	+	1035	protein_coding	NA	-
ENSCPOG00000038813	12193	7382	8603	7378	15770	19647	136.4428165	80.58412771	119.0120667	78.96480682	156.6828529	189.9196254	12849.47326	10146.27871	0.340786223	0.328198785	0.774435902	RAB6B	DS562863.1	30960282	31018388	-	5333	protein_coding	NA	-
ENSCPOG00000039866	12249	7636	9805	9191	14654	17348	298.8517942	181.7425089	295.7357335	214.4730972	317.4395944	365.6269035	12429.55486	10750.98729	0.20935269	0.465226714	0.848225605	VAMP2	DS562916.1	8516840	8520220	+	2446	protein_coding	NA	-
ENSCPOG00000024660	9358	14807	13331	14979	8261	10056	1614.056108	2491.368847	2842.492238	2471.002769	1265.079693	1498.284717	10253.82236	13610.56766	-0.408561505	0.202958619	0.675273067	-	DS562865.1	14954751	14956313	+	346	protein_coding	NA	-
ENSCPOG00000035267	12051	8820	11375	9997	12262	16273	208.7591625	149.0480886	243.5986274	165.6330412	188.5964209	243.5138022	11658.68111	11730.11855	-0.008746466	0.972378263	0.995009456	STMN1	DS562880.1	10154547	10161715	+	3445	protein_coding	NA	-
ENSCPOG00000007133	11725	12139	8830	13678	11914	12018	194.7454501	196.6856821	181.3076564	217.2860736	175.6959456	172.4329134	11501.91086	11650.89585	-0.018623531	0.908442932	0.978379353	DDX5	DS562920.1	5518651	5526511	-	3593	protein_coding	NA	-
ENSCPOG00000039244	8843	19159	8865	8781	11636	12975	98.05451981	207.2412466	121.5199842	93.12510893	114.5569336	124.2821783	10115.33983	13005.57738	-0.362602064	0.230810915	0.700553777	-	DS562856.1	34054665	34068770	+	5382	protein_coding	NA	-
ENSCPOG00000039250	11765	10058	11214	9852	11661	15678	348.4404506	290.5919858	410.5803485	279.0717416	306.6352692	401.1075098	11257.86634	11974.28716	-0.088936404	0.689844775	0.927553651	-	DS563014.1	975277	979582	-	2015	protein_coding	NA	-
ENSCPOG00000009510	12535	8349	7590	11758	14450	15528	113.6522783	73.84543194	85.07394178	101.9628786	116.3245364	121.619392	12666.69304	10157.43544	0.318498292	0.13708767	0.596572769	PREPL	DS562873.1	28397422	28434866	-	6582	protein_coding	NA	-
ENSCPOG00000012713	11371	11013	9205	13358	12045	13180	156.5746459	147.9325639	156.6922597	175.9215497	147.2581223	156.7731508	11776.95359	11316.78884	0.057496961	0.685042712	0.926230956	ITM2C	DS562868.1	30198341	30211206	-	4334	protein_coding	NA	-
ENSCPOG00000022243	10686	14539	13863	8085	9778	12599	467.8762492	620.9916102	750.3675166	338.5717189	380.1154641	476.5246859	9223.298396	14193.14611	-0.621778073	0.009929283	0.234868967	COX4I1	DS563164.1	281773	287284	+	1363	protein_coding	NA	-
ENSCPOG00000023212	10237	13546	9166	9341	12305	14045	163.0859756	210.5185404	180.5197559	142.3285776	174.0504723	193.2854462	10809.30224	11752.23462	-0.120651436	0.535101506	0.875757363	AGT	DS562871.1	1080391	1095359	-	3746	protein_coding	NA	-
ENSCPOG00000012930	11438	6086	7628	8079	14025	21234	173.3349207	89.97115344	142.9050678	117.0977112	188.7072211	277.9721491	13015.72185	9056.763968	0.523214296	0.145161848	0.605723514	GABBR1	DS563093.1	543806	571852	+	3938	protein_coding	NA	-
ENSCPOG00000038000	7219	13007	10881	15769	11294	10224	495.1872737	870.3720569	922.7036008	1034.549823	687.8439027	605.8244153	11468.01963	11271.21371	0.02498419	0.935979283	0.985024775	-	DS562984.1	686024	687768	+	870	protein_coding	NA	-
ENSCPOG00000014595	12388	7716	6714	10084	14190	16990	128.4598925	78.05378055	86.06937845	100.0124391	130.6466953	152.1924942	12474.44789	9533.228428	0.387930627	0.143068875	0.602374232	PJA2	DS562856.1	218968	259293	-	5755	protein_coding	NA	-
ENSCPOG00000012130	10335	15104	13347	6504	11301	11457	117.6589992	167.7420755	187.8448538	70.81903849	114.2302742	112.6727982	8835.957383	14045.24791	-0.668572262	0.014070052	0.267906361	PKP4	DS562858.1	29883609	30105444	-	5242	protein_coding	NA	-
ENSCPOG00000008388	10427	11015	9648	14512	12078	10221	207.9742036	214.3235846	237.8966702	276.8421355	213.892126	176.1071475	11296.12933	11183.53162	0.014449922	0.94605552	0.98803261	-	DS563138.1	200311	214126	-	2992	protein_coding	NA	-
ENSCPOG00000010669	12335	5473	8884	11228	14871	15107	270.6337376	117.1395621	240.9640775	235.6134128	289.6894176	286.3218614	12498.83864	9682.414918	0.36839237	0.243639875	0.710046434	TMEM130	DS562885.1	5934646	5954776	+	2720	protein_coding	NA	-
ENSCPOG00000035776	8595	13247	12531	14983	7486	10762	6576.017556	9887.124107	11852.33137	10964.04191	5085.30003	7112.848665	10228.68349	12504.43088	-0.289809136	0.386279333	0.812670611	-	DS562864.1	42080841	42081468	-	78	protein_coding	NA	-
ENSCPOG00000040787	12335	7311	8679	9055	13168	16959	186.4548547	107.8069332	162.1829524	130.9115065	176.7274597	221.4462243	11826.28269	10202.59993	0.213094655	0.454076737	0.842725056	ARF3	DS562864.1	50621117	50642301	+	3948	protein_coding	NA	-
ENSCPOG00000031851	9404	13577	13282	12998	7607	10571	100.3771392	141.3713411	175.2615472	132.6946919	72.09170304	97.47017913	9567.770603	13200.22995	-0.46429164	0.120551145	0.572117616	RPL26	DS562916.1	7428603	7439245	-	5591	protein_coding	NA	-
ENSCPOG00000001749	12130	8903	8441	8798	14168	14860	253.1968691	181.2880886	217.8173162	175.6452107	262.5764388	267.9475792	11430.58483	10558.65389	0.114499765	0.629666939	0.90980877	ATP6V1B2	DS562856.1	57241770	57269223	+	2859	protein_coding	NA	-
ENSCPOG00000007809	8738	15177	6830	9516	12649	14035	132.0828958	223.797815	127.6310134	137.5763552	169.7619713	183.2653905	10966.13239	10807.60988	0.020968467	0.938388571	0.985787633	SLC6A11	DS562978.1	3347225	3447561	-	3948	protein_coding	NA	-
ENSCPOG00000003854	9325	12479	11950	14690	8578	9867	296.63862	387.2522972	469.9457528	446.9464291	242.2783286	271.1424262	10200.36358	12255.26418	-0.264771971	0.370385035	0.802585985	-	DS562950.1	3892621	3896181	+	1876	protein_coding	NA	-
ENSCPOG00000032281	11989	10482	8552	11681	11561	12404	762.766845	650.561516	672.6319796	710.7939058	653.061263	681.7169665	10863.33429	11077.82224	-0.028235429	0.841153123	0.966824517	UBB	DS562916.1	1250235	1251827	+	938	protein_coding	NA	-
ENSCPOG00000036630	10885	11196	9016	12379	11136	11745	362.2929053	363.5211238	370.9763904	394.0685568	329.086672	337.6897785	10769.05841	11133.95455	-0.048090782	0.736884128	0.937460823	HNRNPA2B1	DS562899.1	3067218	3076917	-	1793	protein_coding	NA	-
ENSCPOG00000000723	8924	12774	12752	12647	9295	9692	341.8249775	477.3165693	603.8422663	463.3258971	316.1136882	320.6942224	9704.171667	12551.99968	-0.371213978	0.174555157	0.646410976	RPS8	DS563020.1	1027020	1030191	+	1558	protein_coding	NA	-
ENSCPOG00000023592	16695	731	18753	18044	4422	7303	1908.655754	81.5255854	2650.409066	1973.007906	448.8586473	721.2336504	9289.112788	13714.79268	-0.562126462	0.650583564	0.915953976	AVP	DS562863.1	21552125	21553745	+	522	protein_coding	NA	-
ENSCPOG00000008878	11866	7675	8683	8366	13571	15439	507.6236202	320.2957887	459.2067372	342.3025723	515.4647886	570.5453146	11280.88064	10165.7828	0.150198027	0.580075633	0.893766899	ENO2	DS562962.1	351643	357937	-	1395	protein_coding	NA	-
ENSCPOG00000009890	10347	8658	6253	11468	13275	15248	57.53676906	46.9660428	42.98534557	60.99209209	65.5413265	73.24490211	12138.76569	8961.553881	0.437749468	0.016248902	0.279826377	PRRC2B	DS562882.1	1901006	1941637	-	10732	protein_coding	NA	-
ENSCPOG00000003055	9641	11644	11781	12189	9866	9692	204.3154074	240.7224519	308.6470734	247.0597153	185.6392571	177.4295449	9727.460615	12016.22329	-0.304814482	0.190814976	0.663463924	RPL4	DS562956.1	832481	838049	+	2816	protein_coding	NA	-
ENSCPOG00000034968	11247	11008	11256	6195	11475	13523	126.4734289	120.7553512	156.4759708	66.62830009	114.5684316	131.3618161	9391.305628	12129.93446	-0.36911736	0.188798571	0.660998399	LDHB	DS562883.1	15028996	15051008	-	5307	protein_coding	NA	-
ENSCPOG00000040129	12219	7321	8321	8340	12798	15211	219.5066705	128.2973927	184.7942917	143.2956255	204.1285915	236.0496288	10974.03973	10017.16794	0.13165226	0.636264385	0.911441775	YWHAB	DS562900.1	10926287	10950414	+	3322	protein_coding	NA	-
ENSCPOG00000020899	9907	8292	15965	12273	8610	8897	423.2114826	345.5492378	843.1118134	501.4421515	326.5638492	328.316242	9145.780881	12748.89685	-0.479150218	0.183621134	0.655689878	GFAP	DS562922.1	9036239	9041276	+	1397	protein_coding	NA	-
ENSCPOG00000005092	10599	9855	6650	9118	13193	14171	29.79665406	27.02679837	23.11134518	24.51641809	32.93031193	34.41411477	11040.40539	9607.059158	0.200597331	0.327829365	0.774435902	DST	DS562855.1	86044748	86412870	+	21228	protein_coding	NA	-
ENSCPOG00000013526	8929	11316	11152	13234	9174	9751	291.340461	360.1855497	449.833415	412.9941832	265.7702662	274.8404396	9874.78573	11404.81605	-0.207799254	0.424153851	0.831749937	-	DS562970.1	3592124	3597143	-	1829	protein_coding	NA	-
ENSCPOG00000034361	10879	7652	6068	12329	12002	14156	202.064461	138.6472589	139.3309199	219.0199306	197.9266427	227.1302673	11716.39258	8732.448784	0.424022092	0.043398582	0.407104193	SCG5	DS562865.1	20372700	20430677	-	3213	protein_coding	NA	-
ENSCPOG00000030681	8737	11914	12417	11181	8634	9646	211.6086019	281.4906308	371.7822363	259.0039897	185.6661372	201.8142079	9018.705709	12065.42993	-0.419847207	0.106106938	0.54971146	RPL14	DS562862.1	43778486	43783875	+	2464	protein_coding	NA	-
ENSCPOG00000039088	10410	9881	8438	11086	10927	11563	309.8475298	286.9019991	310.4829827	315.5927424	288.7672435	297.304397	10235.39949	10298.60707	-0.008866352	0.94445923	0.987622554	ITM2B	DS562861.1	58236581	58243209	+	2005	protein_coding	NA	-
ENSCPOG00000000183	11453	7934	7787	8026	12578	14456	314.102979	212.2659614	264.0121668	210.526502	306.2767715	342.4793828	10586.2085	9737.353752	0.12061244	0.633390082	0.911325173	-	DS562888.1	19627383	19759631	-	2176	protein_coding	NA	-
ENSCPOG00000039393	8993	10995	8555	14383	9621	9552	121.3935925	144.7844	142.7618466	185.6929756	115.3084305	111.3830183	10322.10506	10235.88606	0.012080767	0.961224848	0.992960271	H3F3B	DS563048.1	310461	315195	-	4421	protein_coding	NA	-
ENSCPOG00000031843	10518	7769	9565	9392	11794	12754	360.1201853	259.4865108	404.8556878	307.5581266	358.5296667	377.2195643	10295.68303	10109.71494	0.026379633	0.904263136	0.977706245	TUBB4B	DS562873.1	38136458	38138959	-	1743	protein_coding	NA	-
ENSCPOG00000009041	9279	11886	9746	6007	10997	13581	206.3916807	257.9063916	267.9898787	127.7919418	217.177542	260.9493745	9204.085587	11123.66926	-0.273241987	0.33993217	0.783273233	CCNI	DS562860.1	1135755	1173284	-	2683	protein_coding	NA	-
ENSCPOG00000020096	8279	11483	13911	10458	6965	10191	134.3680264	181.8062408	279.1112736	162.3384958	100.3665167	142.8789847	8443.450221	12392.65816	-0.553537466	0.077912206	0.490905658	-	DS562870.1	26209073	26216418	+	3677	protein_coding	NA	-
ENSCPOG00000012463	10962	8432	9112	7745	11606	12910	500.1424755	375.2925177	513.9473426	337.9715848	470.1497217	508.8194239	9752.579069	10289.04398	-0.077190521	0.73835893	0.937666073	AP2M1	DS562862.1	49428882	49434956	+	1308	protein_coding	NA	-
ENSCPOG00000022345	9770	11850	10438	6010	10680	12014	106.7076507	126.2567808	140.9351297	62.78129813	103.5671256	113.3501556	8652.596618	11566.74477	-0.418721438	0.111915358	0.559250908	MAP4	DS562862.1	48180872	48289237	-	5464	protein_coding	NA	-
ENSCPOG00000037038	11090	6867	8331	9170	12688	11830	275.5308479	166.4336342	255.8802634	217.902816	279.8862272	253.8966234	10222.4449	9490.242768	0.107271021	0.656404595	0.918073735	NSG2	DS562872.1	19884598	19944892	+	2402	protein_coding	NA	-
ENSCPOG00000001263	11055	5696	9316	7698	12258	13855	1201.705609	604.0107779	1251.900443	800.335484	1183.065075	1301.006209	10208.8022	9503.879274	0.103282075	0.750354102	0.940589774	UCHL1	DS562879.1	15381752	15392073	+	549	protein_coding	NA	-
ENSCPOG00000004765	10803	6835	7162	8769	11526	14363	105.983497	65.41355534	86.86186663	82.28084889	100.3973292	121.7229664	10483.57976	8894.440856	0.237183395	0.341620573	0.784704202	TCAF1	DS562865.1	4756217	4797899	+	6083	protein_coding	NA	-
ENSCPOG00000000927	10038	8022	6360	10048	11926	12935	139.8329162	109.013491	109.5267778	133.8741339	147.5049871	155.6546698	10600.10057	8692.215299	0.286252633	0.102386309	0.542812202	Atp1a1	DS562857.1	40781546	40808721	+	4284	protein_coding	NA	-
ENSCPOG00000026901	10639	7466	7896	7372	12018	13519	248.1088231	169.8496873	227.6404899	164.430187	248.841766	272.3450372	9933.387178	9353.596721	0.086808913	0.736465499	0.937460823	-	DS562966.1	3149980	3199589	+	2559	protein_coding	NA	-
ENSCPOG00000012993	10829	6307	8598	7461	12190	13493	211.054615	119.912566	207.1595277	139.0779766	210.9404559	227.168713	10006.1577	9329.003166	0.101148014	0.731757716	0.937196792	PRKAR1B	DS562885.1	13036356	13134820	+	3062	protein_coding	NA	-
ENSCPOG00000035795	10260	5392	6415	9316	13338	13953	98.61373012	50.55629923	76.22328447	85.63954083	113.8231013	115.8486875	11084.26096	7923.338222	0.484356078	0.083054421	0.502536797	DISP2	DS562865.1	26032242	26047380	+	6209	protein_coding	NA	-
ENSCPOG00000030704	9482	9804	8446	10352	10318	9947	18.07754909	18.23384537	19.90635055	18.8763789	17.46565179	16.38193561	9343.845896	9963.020289	-0.092537766	0.50397814	0.864996934	PCDHGA6	DS562861.1	3694745	3832184	+	31302	protein_coding	NA	-
ENSCPOG00000034665	10297	8360	7249	7813	11211	13405	300.4893512	237.9907168	261.5155064	218.0675388	290.4774352	337.9237295	9800.533652	9262.46123	0.081490677	0.709971252	0.932816097	PGAM1	DS562856.1	31133898	31142597	+	2045	protein_coding	NA	-
ENSCPOG00000034285	8252	12421	8189	6404	10971	11724	175.8157575	258.1609229	215.6902034	130.498261	207.53649	215.7783583	8782.574589	10302.65945	-0.230279468	0.376921172	0.806098995	ATP1B2	DS562916.1	8997784	9002042	-	2801	protein_coding	NA	-
ENSCPOG00000014076	10272	8172	7079	9124	10712	12566	126.5501202	98.21351976	107.8153099	107.5097005	117.1730651	133.7328514	9829.6163	9121.040801	0.107948858	0.545637052	0.881504869	-	DS562861.1	1739294	1769513	+	4844	protein_coding	NA	-
ENSCPOG00000030497	8714	10753	10468	6977	10442	10216	984.9072145	1185.612516	1462.656849	754.2256717	1047.878977	997.4523212	8368.906937	10860.903	-0.375949732	0.096899282	0.53233662	Selenop	DS562884.1	14113581	14117709	+	528	protein_coding	NA	-
ENSCPOG00000025472	11185	11339	8177	7517	8686	10561	245.0420239	242.3341971	221.4621706	157.508486	168.9561804	199.8679339	8117.323981	10932.00549	-0.429485729	0.007652669	0.21558136	MLC1	DS563039.1	698917	719993	+	2724	protein_coding	NA	-
ENSCPOG00000007411	10958	6162	7662	7258	11858	13369	428.8181294	235.2333548	370.6678865	271.6524525	412.0054524	451.9332172	9804.768378	8933.835047	0.134244429	0.649355355	0.915953976	-	DS562875.1	792630	824686	+	1525	protein_coding	NA	-
ENSCPOG00000008613	8203	11557	11355	10117	6803	8884	861.8586831	1184.523905	1474.862253	1016.646393	634.6196224	806.3162229	7903.180515	11323.7446	-0.518817121	0.056602479	0.440886758	RPS10-NUDT3	DS562870.1	37517214	37520978	+	568	protein_coding	NA	-
ENSCPOG00000023626	9697	8935	10125	6427	9511	12096	410.4213727	368.911757	529.771483	260.1690896	357.4114242	442.2500077	8460.597631	10450.54578	-0.304664423	0.234849607	0.704414415	STMN3	DS562974.1	704593	712425	+	1410	protein_coding	NA	-
ENSCPOG00000026974	9215	8139	7924	11257	10043	10204	705.0378334	607.4681295	749.4842692	823.7483799	682.2290703	674.4053873	9628.815472	9105.98043	0.080578758	0.63896253	0.912894853	Ramp1	DS562868.1	25110980	25141111	-	780	protein_coding	NA	-
ENSCPOG00000003163	9618	11331	11571	5723	9337	9162	283.5867596	325.915326	421.7674337	161.3911617	244.4320847	233.3592191	7324.548636	11817.57035	-0.690040646	0.004866444	0.185882359	FEZ1	DS562874.1	20662823	20713706	+	2024	protein_coding	NA	-
ENSCPOG00000033446	9465	10783	7958	7051	9766	11520	123.7889374	137.5739442	128.6666885	88.19962852	113.4038013	130.1509055	8570.626748	10076.12414	-0.233437748	0.232200092	0.70189501	GPRC5B	DS562859.1	34193146	34216123	+	4563	protein_coding	NA	-
ENSCPOG00000027348	7783	11428	10426	11332	7356	8047	597.77493	856.2414836	989.9411092	832.4383066	501.6283382	533.8978429	8217.413489	10751.28015	-0.387741066	0.17208139	0.642476186	RPL13	DS563087.1	317676	320598	+	777	protein_coding	NA	-
ENSCPOG00000019337	7746	11117	10487	11495	7084	8403	462.7257735	647.8421034	774.4590115	656.7649953	375.728748	433.6247465	8292.39661	10661.75121	-0.362568487	0.210426493	0.682345283	-	DS562869.1	16065980	16069849	+	999	protein_coding	NA	-
ENSCPOG00000002355	7950	10394	11409	10768	7410	8384	431.6990787	550.5947577	765.883204	559.2472594	357.2579293	393.2771924	8149.713524	10877.48795	-0.416488027	0.139194922	0.598329114	-	DS563003.1	1551838	1555081	-	1099	protein_coding	NA	-
ENSCPOG00000003635	10254	6814	6444	6702	11937	14042	121.4396873	78.72357769	94.34607367	75.9148215	125.5197879	143.6579927	9845.22201	8402.12107	0.228689373	0.430252221	0.833726359	STXBP1	DS562882.1	6858182	6928969	-	5039	protein_coding	NA	-
ENSCPOG00000015569	7856	10882	9564	12605	7468	7692	529.1507774	715.0263584	796.3766233	812.0366636	446.6136048	447.559456	8558.775623	10235.9291	-0.258167846	0.387577062	0.813384162	-	DS562862.1	28470915	28475665	+	886	protein_coding	NA	-
ENSCPOG00000030042	8665	9986	9001	10523	7425	10386	171.2841353	192.5641783	219.9582757	198.9495529	130.3150893	177.3496717	8659.36559	9978.783765	-0.204577031	0.350253143	0.789121533	-	DS562855.1	72903727	72908635	-	3019	protein_coding	NA	-
ENSCPOG00000022530	7968	10804	11112	9755	7727	7609	566.7598155	749.6691972	977.1088113	663.6388819	487.9893147	467.5314247	7691.253611	10894.65229	-0.502294108	0.054499461	0.436197861	RPL19	DS562908.1	10006171	10009920	+	839	protein_coding	NA	-
ENSCPOG00000034371	5742	11648	18978	6610	7766	4097	74.44471967	147.3185512	304.1740254	81.96472661	89.39593528	45.88494048	5661.577741	13706.30686	-1.275534471	0.006273362	0.198863036	CD74	DS562861.1	12254071	12266492	-	4603	protein_coding	NA	-
ENSCPOG00000023530	8687	9790	9210	9053	8715	9365	273.2839814	300.4432235	358.1829897	272.3903386	243.4228942	254.4987388	8273.313562	10008.91267	-0.274672732	0.102612882	0.542812202	BSG	DS563211.1	39216	45638	+	1897	protein_coding	NA	-
ENSCPOG00000030283	9697	7819	7592	3796	11295	14596	366.0304462	287.9163946	354.272129	137.044258	378.5434417	475.9344791	8875.233941	9024.68892	-0.024061509	0.952176657	0.990477908	VSNL1	DS562873.1	573093	681465	+	1581	protein_coding	NA	-
ENSCPOG00000003968	7661	10674	12020	9768	6680	7926	396.8667081	539.4134503	769.7764959	483.971382	307.2453682	354.6882263	7473.888094	11127.34195	-0.574140661	0.052915033	0.432423626	-	DS563175.1	251574	254252	+	1152	protein_coding	NA	-
ENSCPOG00000021812	7843	10574	9332	11722	7623	7424	264.5855169	347.9833985	389.1881021	378.2164328	228.3281448	216.3492101	8241.706089	10033.11367	-0.283754738	0.310390486	0.764267112	-	DS562859.1	5345319	5349976	-	1769	protein_coding	NA	-
ENSCPOG00000036640	8606	9301	8937	7151	9308	10980	191.5650218	201.9667525	245.927787	152.2426988	183.9589499	211.1303705	8307.936637	9706.337892	-0.224340415	0.26095496	0.724572099	TLE5	DS563261.1	46503	53336	+	2681	protein_coding	NA	-
ENSCPOG00000013360	9055	6460	7904	10504	9888	10431	442.2103818	307.7573007	477.186758	490.6253876	428.7445504	440.0478699	9405.235339	8490.161187	0.147740368	0.491128952	0.859052232	RAMP3	DS562921.1	2209920	2212547	-	1222	protein_coding	NA	-
ENSCPOG00000000232	8752	8780	5940	6206	10416	14105	90.03598687	88.11273918	75.54334955	61.06261737	95.13919378	125.3474227	9247.039688	8332.115345	0.150311014	0.589310986	0.898026834	ABAT	DS562859.1	27931383	28020766	+	5801	protein_coding	NA	-
ENSCPOG00000038840	9440	8442	8123	6788	10097	11305	103.2545785	90.07785548	109.8385395	71.01236588	98.05717015	106.817249	8522.181243	9364.993627	-0.135983552	0.520299884	0.869670904	PGK1	DS562881.1	18354271	18376298	-	5456	protein_coding	NA	-
ENSCPOG00000039063	10109	6607	6921	5723	11210	13426	194.7325132	124.1566384	164.8162747	105.4408365	191.7280081	223.4140148	9130.967232	8484.14103	0.106032535	0.735942957	0.937460823	NAPB	DS562863.1	4942082	4976165	+	3098	protein_coding	NA	-
ENSCPOG00000026709	9495	8211	9503	6709	9520	10529	305.3013206	257.5521219	377.7421215	206.3223758	271.7817793	292.4518261	8097.065903	9883.855885	-0.287577494	0.204558704	0.677396062	FKBP8	DS562927.1	8108941	8116112	-	1856	protein_coding	NA	-
ENSCPOG00000003566	8977	5719	5089	5788	13262	15045	43.4278721	26.98937253	30.43482073	26.78062275	56.96341582	62.87283086	10240.09084	7043.761843	0.539816472	0.118502142	0.570003009	ANK2	DS562898.1	11693717	11985032	+	12336	protein_coding	NA	-
ENSCPOG00000040737	7788	10372	10501	10607	6442	8091	759.427302	986.6386812	1265.878122	989.2536396	557.7385451	681.5472388	7721.776901	10436.23468	-0.434574669	0.131571454	0.587609572	-	DS562989.1	506561	509297	-	612	protein_coding	NA	-
ENSCPOG00000030406	9609	6130	7291	5903	11596	13242	155.3202878	96.65978709	145.6927912	91.25939828	166.4209035	184.9000697	9251.227215	8312.528705	0.154405152	0.623671606	0.908080601	-	DS562887.1	225067	231721	+	3692	protein_coding	NA	-
ENSCPOG00000014648	9837	6554	6533	6830	10982	13012	103.6456578	67.36436873	85.09461374	68.82781284	102.7352674	118.4311629	9299.468496	8212.70453	0.179320717	0.504788965	0.864996934	PAFAH1B1	DS562887.1	19862089	19946763	-	5664	protein_coding	NA	-
ENSCPOG00000037754	8271	12325	9873	6684	8174	8123	114.7625696	166.8263075	169.3527886	88.70201972	100.6993233	97.36260704	6982.959172	10980.83368	-0.653026078	0.001607422	0.108006394	CSRP1	DS562867.1	20951266	20973481	+	4301	protein_coding	NA	-
ENSCPOG00000014223	8102	8739	7221	9900	9202	10197	628.7494015	661.5801277	692.7613709	734.8105192	634.0408656	683.5830148	8935.958252	8634.04818	0.049611284	0.719781831	0.934441855	SOD1	DS562907.1	1829087	1835325	-	769	protein_coding	NA	-
ENSCPOG00000005858	7410	10915	10797	9986	5564	8291	483.2911023	694.4639369	870.5518947	622.9267454	322.2013742	467.1227346	7316.080012	10611.13001	-0.536415096	0.085802104	0.507854879	RPLP2	DS563073.1	135489	138302	-	915	protein_coding	NA	-
ENSCPOG00000012520	8071	8240	6146	13241	9422	7622	161.2515175	160.5975964	151.7993777	253.0183813	167.1357053	131.5463813	9330.052364	8010.080625	0.220021939	0.401818453	0.821417616	-	DS562882.1	8940993	8946255	+	2987	protein_coding	NA	-
ENSCPOG00000010755	8909	7298	7340	6640	9641	12799	297.3535516	237.6202216	302.8595015	211.9664249	285.7037426	369.023232	8773.613726	8481.460137	0.048920066	0.843497265	0.967480806	MDH1	DS562903.1	1735368	1751083	-	1788	protein_coding	NA	-
ENSCPOG00000036250	9934	5474	5973	8172	10319	12734	115.3380813	61.99957695	85.73182199	90.74688975	106.3740892	127.7164711	9453.11014	7655.5975	0.304290914	0.261145612	0.724680273	PRKACB	DS562857.1	52042839	52111073	-	5140	protein_coding	NA	-
ENSCPOG00000015446	7350	10007	11286	9965	6026	7803	843.5205765	1120.334237	1601.213931	1093.806423	614.0265425	773.5768185	7305.456184	10495.8293	-0.522737349	0.092135055	0.520862691	RPL35A	DS562862.1	60586865	60589820	+	520	protein_coding	NA	-
ENSCPOG00000011783	7667	7626	4624	13629	9550	9284	76.74413178	74.4649464	57.21876917	130.4783722	84.87362685	80.27648418	9978.924876	7035.471712	0.504142551	0.045382374	0.410084524	PAM	DS562954.1	4279100	4433986	-	5962	protein_coding	NA	-
ENSCPOG00000001034	8503	8395	7375	9903	8774	9215	188.3589554	181.4137335	201.9654544	209.8145963	172.5684506	176.3367904	8521.91482	8720.477476	-0.033213072	0.829489122	0.963972193	NCL	DS562868.1	29834417	29843607	+	2694	protein_coding	NA	-
ENSCPOG00000011321	8969	7355	7774	7579	9693	10328	278.0513294	222.4328852	297.9383856	224.7230824	266.8018521	276.5863092	8371.443733	8701.799288	-0.055742443	0.766107575	0.944813216	-	DS562930.1	7043345	7075781	-	1925	protein_coding	NA	-
ENSCPOG00000019338	8854	7046	8695	7453	9746	9682	269.8599999	209.4966118	327.6193593	217.2625857	263.7394406	254.9162813	8158.077015	8945.792015	-0.132873751	0.540628914	0.878030238	MTCH1	DS562870.1	34237075	34251031	-	1958	protein_coding	NA	-
ENSCPOG00000011863	9189	6462	7501	6550	9614	12083	230.8959542	158.3982546	233.0065928	157.4143049	214.4874396	262.2746675	8527.450456	8367.765109	0.027340164	0.916596598	0.980612688	OCIAD1	DS562879.1	22278284	22302199	+	2375	protein_coding	NA	-
ENSCPOG00000004140	7081	9930	8418	10960	7295	7645	667.5788514	913.2561185	981.1103769	988.264862	610.6367632	622.6141167	7961.568048	9181.61498	-0.205693085	0.439743555	0.837462199	-	DS562855.1	39739997	39741647	+	633	protein_coding	NA	-
ENSCPOG00000004413	7941	7990	6558	8729	9501	10498	67.69035691	66.44063181	69.10731064	71.16573283	71.90690586	77.30216803	8735.092904	8055.845643	0.116833874	0.338765011	0.782556299	ZC3H7B	DS562883.1	24923756	24967436	+	7001	protein_coding	NA	-
ENSCPOG00000035463	8896	5831	8067	7540	10053	10800	215.0232243	137.4893325	241.0480512	174.3077777	215.7426226	225.5006765	8604.600108	8297.202076	0.052572766	0.836099464	0.965835858	TUBB	DS563169.1	78542	82763	-	2469	protein_coding	NA	-
ENSCPOG00000008493	8417	8109	7880	8366	9339	8990	248.7898704	233.8180496	287.9403686	236.5092067	245.0899017	229.5453801	8129.047734	8808.088822	-0.115639909	0.440469616	0.83783012	CTSD	DS562897.1	12709322	12718982	+	2019	protein_coding	NA	-
ENSCPOG00000012245	8024	8622	6320	6790	11011	10233	67.38719861	70.63661309	65.61521148	54.53949109	82.10373621	74.23743441	8484.132943	8192.787955	0.050427385	0.801710506	0.955331185	EPB41L1	DS562900.1	2808489	2906190	+	7106	protein_coding	NA	-
ENSCPOG00000008715	7993	8917	9507	9502	7703	7376	442.4892637	481.5562877	650.6349535	503.1097981	378.619082	352.7340061	7534.289517	9610.737556	-0.351131629	0.134758249	0.592341055	-	DS562862.1	43283868	43289009	+	1078	protein_coding	NA	-
ENSCPOG00000033481	8667	7551	6729	5347	10423	11844	127.0825946	108.0082957	121.9744243	74.98636214	135.6937016	150.0200041	8311.628806	8227.873011	0.014652914	0.95814335	0.992385439	RCAN2	DS562870.1	29163118	29315294	+	4070	protein_coding	NA	-
ENSCPOG00000031335	7794	10005	8667	6118	8677	9113	87.0862338	109.0539918	119.7178411	65.38127789	86.08121348	87.95974789	7239.900084	9551.246577	-0.399636851	0.056083562	0.440148906	GPR37L1	DS562867.1	20330372	20339325	-	5341	protein_coding	NA	-
ENSCPOG00000022876	5787	10666	11297	9394	5441	7770	943.5916359	1696.553447	2277.166054	1464.994454	787.6966557	1094.422762	6935.808272	10189.533	-0.554922042	0.119917483	0.571970165	RPS28	DS563050.1	484644	485453	+	366	protein_coding	NA	-
ENSCPOG00000039921	7776	8270	6539	5139	10188	12246	73.96451659	76.73757082	76.89170317	46.75204512	86.04106612	100.6224585	8291.246798	8084.449076	0.036475615	0.899528124	0.976997352	SETD7	DS562862.1	18623509	18663274	-	6274	protein_coding	NA	-
ENSCPOG00000037066	7222	7533	8325	6519	9507	11001	190.9578915	194.3047692	272.1230568	164.8602416	223.1892619	251.2729793	8169.529452	8400.349001	-0.040086491	0.868549367	0.972274586	FADS1	DS562920.1	9571957	9580105	+	2257	protein_coding	NA	-
ENSCPOG00000010588	8509	7609	5606	7182	10169	11027	22.14070599	19.31416297	18.03295948	17.87364658	23.49312903	24.78584981	8589.96384	7724.535374	0.153189017	0.432856763	0.834780985	MACF1	DS562998.1	1292027	1517359	+	22935	protein_coding	NA	-
ENSCPOG00000012642	8426	8327	8424	6086	8779	9665	164.7048304	158.7847583	203.5655166	113.7814997	152.3630318	163.2000313	7421.27078	9110.208889	-0.29571559	0.160110808	0.628348605	ACO2	DS562883.1	25045143	25081400	+	3053	protein_coding	NA	-
ENSCPOG00000006638	9169	5130	7348	4412	9702	13943	114.0204914	62.23198692	112.9616573	52.47485702	107.120325	149.7789084	8405.822123	7858.067807	0.097263711	0.80495589	0.956276649	CAMK2A	DS562861.1	12090353	12150208	-	4799	protein_coding	NA	-
ENSCPOG00000010250	9263	5756	6135	5367	11158	11973	127.7250548	77.42488789	104.5779135	70.78004807	136.603072	142.6135905	8576.235955	7589.497547	0.176372794	0.579375038	0.893556463	SV2A	DS562857.1	10979762	10994334	-	4328	protein_coding	NA	-
ENSCPOG00000003750	6844	9966	8126	10896	6879	6927	458.9143942	651.8954175	673.5959528	698.7850387	409.5403187	401.2364365	7606.526953	8991.437514	-0.241322063	0.398631476	0.818021757	-	DS562876.1	1727864	1731180	+	890	protein_coding	NA	-
ENSCPOG00000008562	9304	6651	6372	6318	9996	10874	240.1560642	167.4735283	203.3295948	155.9761879	229.0866486	242.4636745	8214.202672	7997.339557	0.038635537	0.873367984	0.973492771	GPI	DS562907.1	8814518	8839144	-	2312	protein_coding	NA	-
ENSCPOG00000039168	8434	7032	5446	4555	10318	13559	135.0835395	109.8709965	107.8319463	69.77695941	146.7283501	187.5987731	8524.748889	7442.182109	0.195945448	0.569787069	0.890002195	LYNX1	DS562872.1	35016271	35021271	+	3726	protein_coding	NA	-
ENSCPOG00000035790	8826	4554	6096	5256	11000	13515	134.8821781	67.8920684	115.1692604	76.82469211	149.2564157	178.418628	8943.032043	7029.371638	0.34740979	0.340665442	0.783884493	SYNGR1	DS562883.1	23328737	23352609	+	3905	protein_coding	NA	-
ENSCPOG00000037181	6912	10158	10921	9105	4204	7689	154.4913448	221.4848368	301.7614817	194.6413906	83.42818722	148.4580607	6447.68699	10245.15159	-0.668067136	0.06182969	0.452837821	RPL34	DS562898.1	8135008	8141751	+	2670	protein_coding	NA	-
ENSCPOG00000005528	8630	5417	8383	3878	9712	12903	221.4179222	135.580171	265.8902507	95.16222864	221.238306	285.9737501	7932.711141	8202.86229	-0.04825322	0.90547233	0.977743461	STMN4	DS562856.1	63142980	63162774	-	2326	protein_coding	NA	-
ENSCPOG00000034818	7974	8313	7069	6821	9100	9586	118.052481	120.0582571	129.3772278	96.58323804	119.6161873	122.5941679	7732.029341	8386.899258	-0.117209358	0.471967392	0.84944406	-	DS562864.1	42213555	42230592	-	4031	protein_coding	NA	-
ENSCPOG00000012578	9094	4830	4593	5626	10557	13913	118.4953089	61.39439227	73.98499098	70.11335674	122.1339504	156.603149	9045.868698	6583.099119	0.458493644	0.195409129	0.669955896	ATP6V1A	DS562890.1	15228107	15282541	+	4580	protein_coding	NA	-
ENSCPOG00000025140	6494	9332	10618	9501	5413	7129	611.2722944	856.9046988	1235.566489	855.3553385	452.3870145	579.6749596	6774.897025	9705.105253	-0.518513085	0.116879571	0.567344029	RPS19	DS562935.1	4339956	4345830	-	634	protein_coding	NA	-
ENSCPOG00000031987	8250	6688	5783	6944	9434	11091	164.9382182	130.4364532	142.9293816	132.7797623	167.4606982	191.5453236	8311.239787	7407.392003	0.16612569	0.415230922	0.827306544	RNF11	DS562967.1	2704868	2742847	+	2985	protein_coding	NA	-
ENSCPOG00000034801	8845	6236	6876	6196	9628	10378	219.7538638	151.1402567	211.1910565	147.2329169	212.3852928	222.7336566	7919.613386	7915.986581	0.000726821	0.9976271	0.999750961	ARL6IP1	DS562859.1	35167130	35177733	+	2402	protein_coding	NA	-
ENSCPOG00000004697	8213	7638	7374	7193	8127	9586	696.2109496	631.6173438	772.7573276	583.1817318	611.6725086	701.9560947	7560.352985	8372.565499	-0.147108733	0.368841284	0.801460681	Oaz1	DS563224.1	297294	299717	+	704	protein_coding	NA	-
ENSCPOG00000010483	8113	6110	6186	4323	9808	13496	106.3864522	78.15943778	100.2803262	54.21817688	114.1918168	152.8774456	8278.393939	7338.922512	0.17382258	0.627278794	0.908614342	-	DS562859.1	18809134	18819265	+	4551	protein_coding	NA	-
ENSCPOG00000032895	6745	8379	8339	10302	6757	7483	68.59674912	83.12834558	104.8422968	100.2069746	61.01339268	65.74017013	7540.253774	8523.874959	-0.176868715	0.508491089	0.866414055	RPL7A	DS562873.1	39260949	39268759	+	5868	protein_coding	NA	-
ENSCPOG00000009795	6918	8892	9490	9353	5764	7233	243.5692959	305.4054645	413.0562212	314.9544449	180.1837539	219.9854444	6862.721038	9232.180085	-0.427858614	0.13879855	0.598062374	Rps7	DS562930.1	5646476	5651481	-	1695	protein_coding	NA	-
ENSCPOG00000014450	5537	10979	2355	18815	6915	2988	261.0072095	504.8660083	137.2365727	848.2757016	289.4142027	121.672399	9026.718546	6473.210984	0.479687698	0.59475641	0.899922726	CHGA	DS562984.1	1790042	1800985	-	1266	protein_coding	NA	-
ENSCPOG00000012000	8250	5849	6639	4556	10546	11677	129.7682081	89.74935721	129.0975499	68.54138864	147.2827219	158.6642698	8044.168881	7488.400197	0.103338626	0.757911567	0.942912453	PACSIN1	DS562870.1	37463321	37477117	-	3794	protein_coding	NA	-
ENSCPOG00000033149	9007	9459	9391	5234	7873	6425	98.71745814	101.13335	127.2408654	54.86587937	76.61322223	60.83036628	5928.489521	10083.53661	-0.76617716	0.000201893	0.038953149	CPLX2	DS562872.1	21685052	21767304	+	5445	protein_coding	NA	-
ENSCPOG00000038285	8408	5833	5008	6192	9823	12105	94.51302496	63.96262859	69.59279076	66.5709466	98.03762456	117.5431302	8480.879744	6855.252122	0.307010381	0.257167372	0.721125596	DNAJC5	DS562974.1	427768	477830	-	5309	protein_coding	NA	-
ENSCPOG00000008351	8203	6590	6379	5122	9102	11659	150.0722661	117.6111536	144.2717511	89.62354693	147.8475852	184.2563777	7788.635766	7608.156221	0.033874733	0.905399189	0.977743461	PFKM	DS562864.1	51685631	51709774	-	3262	protein_coding	NA	-
ENSCPOG00000012068	8707	5483	6465	6179	9690	10193	144.2168376	88.59333199	132.3783382	97.88596872	142.5019726	145.8421123	7878.723017	7449.495644	0.08087926	0.75762426	0.942912453	CLIP3	DS562907.1	10337962	10353950	-	3603	protein_coding	NA	-
ENSCPOG00000007441	7908	4403	5649	5534	10414	12787	76.84918196	41.74040322	67.86488775	51.43592655	89.85450107	107.3432528	8644.593229	6482.722178	0.415248421	0.214582605	0.683807964	-	DS562861.1	32582044	32609993	-	6141	protein_coding	NA	-
ENSCPOG00000021031	6043	9477	8438	9967	6014	6673	799.6275303	1223.323703	1380.30683	1261.404647	706.5586913	762.7632607	6972.688579	8689.943052	-0.31762275	0.300197894	0.756593209	RPL31	DS562879.1	4575614	4579259	+	451	protein_coding	NA	-
ENSCPOG00000031334	8835	4983	5944	5930	8612	12193	133.2790709	73.32999515	110.8498668	85.55884644	115.3477425	158.8910645	8058.609581	7110.323187	0.180658157	0.557979909	0.886345776	SUB1	DS562884.1	22801119	22820543	-	3956	protein_coding	PC4	PC4
ENSCPOG00000036788	7657	8201	6356	6104	7589	10582	138.7645725	144.9846863	142.3983036	105.8008859	122.11083	165.6613553	7337.744961	7945.061177	-0.114681115	0.586591397	0.896217718	NDUFA4	DS562866.1	32888700	32899002	-	3293	protein_coding	NA	-
ENSCPOG00000033946	8710	8393	12142	4026	7082	6096	168.599513	158.4859438	290.5556745	74.53611557	121.7149034	101.9334251	5204.799619	10780.90554	-1.050469388	0.000544108	0.065305466	GNG7	DS563159.1	301018	306801	-	3083	protein_coding	NA	-
ENSCPOG00000037151	8637	6611	7043	4543	9003	10545	250.9424686	187.3759164	252.9705162	126.2434364	232.2459621	264.6618406	7246.685413	8039.064808	-0.149646827	0.619186894	0.906353302	TUBA4A	DS562944.1	5924348	5928658	+	2054	protein_coding	NA	-
ENSCPOG00000031730	6958	7043	5201	7649	9558	9874	30.69690711	30.31120839	28.36599497	32.27525491	37.43922906	37.63022512	8221.056628	6844.76794	0.264297373	0.063362154	0.457780379	LRP1	DS562864.1	40628811	40705597	-	13527	protein_coding	NA	-
ENSCPOG00000024872	7330	8099	11395	3979	8063	7300	273.0568957	294.3174006	524.7645337	141.7679102	266.6831088	234.9121783	5835.314021	9905.715862	-0.763359661	0.023263517	0.323902087	MOG	DS563093.1	509565	520868	-	1602	protein_coding	NA	-
ENSCPOG00000024258	8815	6382	7008	5900	8365	9651	126.2439289	89.16211288	124.0747048	80.81556643	106.3662396	119.3971606	7232.881716	8009.108097	-0.146995943	0.527436353	0.873063127	KIAA0513	DS563192.1	68212	103915	-	4167	protein_coding	NA	-
ENSCPOG00000010813	8571	5835	6362	7258	8929	9091	123.6097404	82.09135535	113.4268408	100.113579	114.3335525	113.2573394	7677.474085	7476.54268	0.038318797	0.852896476	0.969670327	ACLY	DS562908.1	11952848	11980644	-	4138	protein_coding	NA	-
ENSCPOG00000009125	7381	7268	8000	7383	7795	7909	140.5042127	134.9660151	188.263054	134.4193631	131.7467575	130.055647	7032.688517	8230.975662	-0.226863151	0.224449931	0.691559134	CTSB	DS562856.1	64973938	64993767	+	3135	protein_coding	NA	-
ENSCPOG00000003778	7950	7002	5982	6686	7930	10126	200.0157199	171.8519537	186.0563007	160.885979	177.1413148	220.0738403	7495.025177	7492.646007	0.000499689	0.997828013	0.999750961	-	DS563045.1	355066	386552	+	2372	protein_coding	NA	-
ENSCPOG00000037818	7724	5897	6342	5034	9496	10891	78.9027969	58.76471404	80.08982465	49.18335706	86.12723687	96.1061963	7654.23734	7202.443381	0.087837687	0.759816776	0.943881217	KIF3C	DS562873.1	7891050	7929729	-	5842	protein_coding	NA	-
ENSCPOG00000031197	8095	7650	7625	3295	8500	10189	365.9776865	337.3918254	426.1657805	142.4780615	341.1979048	397.9264566	6588.585901	8441.49257	-0.357473696	0.317362508	0.767614235	SNCB	DS562872.1	22371110	22379970	-	1320	protein_coding	NA	-
ENSCPOG00000008129	8227	4377	5467	5761	9943	11471	166.7690202	86.55373092	137.0010596	111.6931604	178.9538288	200.8670298	8192.552277	6505.914583	0.332604526	0.292441542	0.750643363	CLSTN3	DS562962.1	139154	164941	-	2944	protein_coding	NA	-
ENSCPOG00000039173	6409	2405	8509	1042	9174	17402	665.1722342	243.4973774	1091.750342	103.4347298	845.3805511	1560.186455	8167.973364	6512.301951	0.32682366	0.760079828	0.943963699	PCP4	DS562945.1	1046094	1095639	+	575	protein_coding	NA	-
ENSCPOG00000007669	8093	4514	5990	7607	9435	9279	128.8610435	70.11469102	117.9070838	115.8458136	133.3839835	127.6282388	7996.922162	6724.248897	0.250132656	0.331485468	0.776709504	VAT1L	DS562973.1	2716439	2875983	-	3748	protein_coding	NA	-
ENSCPOG00000031835	7262	7790	6550	8193	7140	7861	172.3177204	180.3210885	192.1391957	185.9394215	150.4255415	161.1331846	7083.941462	7757.165555	-0.13096278	0.397338707	0.816937161	HMGB1	DS562861.1	31903607	31907954	-	2515	protein_coding	HMG	HMG
ENSCPOG00000034974	6585	8116	6667	9517	5793	8104	131.3426806	157.9164968	164.3923197	181.5536524	102.5895915	139.6313789	7178.6378	7684.744698	-0.098290101	0.692487287	0.928700388	RPL24	DS562890.1	3748912	3755185	-	2992	protein_coding	NA	-
ENSCPOG00000012151	7622	8551	10968	3906	7654	5865	189.9219288	207.8540259	337.8582917	93.08789962	169.3340522	126.2431093	5270.193071	9975.001348	-0.920371475	0.003039884	0.153860807	MAG	DS562911.1	629601	644036	+	2395	protein_coding	NA	-
ENSCPOG00000011606	7268	7800	6172	6795	7520	8685	213.6636122	223.6895093	224.3068504	191.055671	196.2832154	220.5560466	6986.667375	7604.600546	-0.122218535	0.367268407	0.800788354	SLC25A3	DS562864.1	3587872	3594777	-	2030	protein_coding	NA	-
ENSCPOG00000021508	7257	6914	6159	7549	8162	8177	71.74961542	66.68485269	75.2789635	71.38495734	71.6487669	69.83770357	7274.650122	7303.424689	-0.005614637	0.964842456	0.993567199	PRRC2A	DS562870.1	41307494	41319052	-	6036	protein_coding	NA	-
ENSCPOG00000001452	5964	8890	8439	8337	6167	6253	657.888137	956.6466343	1150.817294	879.5874951	604.0015379	595.8491816	6369.257283	8470.190965	-0.411239194	0.13338343	0.590424457	-	DS562887.1	23741565	23745291	-	541	protein_coding	NA	-
ENSCPOG00000014711	6453	8977	8855	7517	4592	7553	677.9926956	920.089218	1150.145773	755.3752041	428.365913	685.5140062	6011.217218	8837.8485	-0.556000269	0.056245538	0.440277738	FAU	DS562897.1	5920927	5923065	-	568	protein_coding	NA	-
ENSCPOG00000001298	7037	7332	5859	7566	7720	8205	193.9730238	197.1567305	199.6541101	199.4687868	188.9386295	195.3735952	7155.720547	7241.558315	-0.01719234	0.883064884	0.974520334	MAPK8IP1	DS562927.1	5425134	5441278	+	2165	protein_coding	NA	-
ENSCPOG00000010380	10745	2403	3774	2571	9684	14504	581.8841277	126.9460606	252.6579448	133.1640491	465.6231315	678.5023875	7969.231925	5998.891807	0.409741422	0.629870163	0.90980877	CALB2	DS562877.1	3960466	3988195	+	1102	protein_coding	NA	-
novel.251	7926	5599	5553	6007	8561	9980	150.0174513	103.3792909	129.9320709	108.7427148	143.8672318	163.1742984	7422.282946	6842.911787	0.117299866	0.615195026	0.904500631	-	DS562861.1	4455022	4458174	-	3153	-	-	-
ENSCPOG00000036824	6493	9581	8213	4819	5844	8670	94.30200949	135.7443465	147.4613954	66.94024462	75.3590521	108.7747615	5840.950019	8782.284887	-0.588318472	0.028111836	0.347171387	COX6A1	DS562859.1	5549278	5555989	+	4109	protein_coding	NA	-
ENSCPOG00000024408	6273	8085	8416	8791	4940	7061	323.5590966	406.8119646	536.6424524	433.682034	226.2324773	314.6139941	6383.71386	8299.656381	-0.378625238	0.205903709	0.678263654	RPS14	DS562861.1	12284463	12290571	-	1157	protein_coding	NA	-
ENSCPOG00000007907	7657	5619	4659	5195	9273	10986	232.4271298	166.388218	174.832374	150.8233381	249.9183284	288.0721439	7667.095376	6385.196883	0.263958616	0.350623552	0.789467866	SERINC1	DS562856.1	77874712	77898098	+	1966	protein_coding	NA	-
ENSCPOG00000002628	7773	4269	4594	4714	9417	12455	164.8451827	88.31797723	120.4424429	95.61631344	177.316781	228.1732994	7983.614229	5952.274893	0.423624808	0.23481442	0.704414415	RAB6A	DS562958.1	1712110	1778397	+	2814	protein_coding	NA	-
ENSCPOG00000004665	5686	8443	6516	10363	5352	6749	273.2102226	395.7512046	387.0545147	476.2449816	228.3262637	280.1321896	6924.247056	7425.703026	-0.100886482	0.746027537	0.93991284	-	DS562958.1	273389	279070	-	1242	protein_coding	NA	-
ENSCPOG00000000429	5609	9029	8332	8909	4872	6261	589.3167565	925.4189094	1082.215085	895.2557793	454.4857857	568.2514488	6167.950263	8351.366742	-0.437209081	0.179024025	0.651138262	RPS12	DS562923.1	169174	171805	+	568	protein_coding	NA	-
ENSCPOG00000015205	6219	7981	8625	7931	5846	6357	511.9107337	640.8647085	877.6750546	624.3907396	427.2500926	452.0218084	6172.113765	8334.430292	-0.433267124	0.103159715	0.542938907	-	DS562927.1	7832601	7835287	+	725	protein_coding	NA	-
ENSCPOG00000022811	6101	7771	8707	8078	5084	7158	397.9161963	494.4277832	702.0371721	503.9056929	294.4054253	403.2884495	6224.813781	8259.594986	-0.407988241	0.160381316	0.628418655	RPL35	DS562882.1	9264430	9267949	+	915	protein_coding	NA	-
ENSCPOG00000025808	7548	6500	5669	5321	8106	9737	109.1198822	91.66862562	101.3163245	73.57327363	104.0466908	121.5991852	6993.177946	7060.620462	-0.013797363	0.951869259	0.990339961	ACTR2	DS562903.1	210015	249138	-	4128	protein_coding	NA	-
ENSCPOG00000008011	7374	6270	8786	4534	8030	7706	171.832473	142.529583	253.1012431	101.0504955	166.1373687	155.118862	6123.2654	8227.973104	-0.426125169	0.144215281	0.603988332	FSCN1	DS562885.1	10974987	10983841	+	2561	protein_coding	NA	-
ENSCPOG00000002297	7338	5925	5134	5923	8770	9417	53.65285078	42.26090726	46.40576449	41.42014856	56.93303869	59.47865834	7293.512501	6576.677937	0.149286335	0.474732326	0.850801509	FASN	DS562931.1	6478829	6498914	-	8162	protein_coding	NA	-
ENSCPOG00000035059	8294	4171	5969	6908	8743	8245	264.405127	129.7123709	235.238495	210.626492	247.4662602	227.0544402	7261.648667	6670.336183	0.122591572	0.66402723	0.920181135	FXYD6	DS562874.1	30197342	30235428	+	1872	protein_coding	NA	-
ENSCPOG00000039814	7888	4780	7089	5839	8210	8515	135.6591566	80.19466432	150.7190539	96.04516578	125.3646358	126.5028649	6835.105489	7201.704652	-0.075278136	0.784316412	0.950018375	TUBB2B	DS562893.1	452175	501961	-	3470	protein_coding	NA	-
ENSCPOG00000015278	8346	4064	7903	4622	7608	9701	112.6090064	53.4913812	131.8219405	59.64575109	91.14123846	113.0693118	6607.389609	7460.458155	-0.175103696	0.634719838	0.911441775	FBXL16	DS562859.1	20669971	20683023	-	4423	protein_coding	NA	-
ENSCPOG00000039543	7215	5910	6544	5117	8050	9349	80.70744471	64.49114819	90.49436244	54.74538361	79.95080073	90.33913329	6797.208829	7119.123584	-0.066657894	0.788501936	0.951613136	PPP2CA	DS562936.1	3187645	3213360	-	5335	protein_coding	NA	-
ENSCPOG00000034513	7173	5755	3868	5479	8595	11182	72.41883884	56.68020608	48.27676536	52.90623433	77.04532345	97.52224991	7612.685056	5936.095211	0.358859984	0.196427568	0.670310629	DNAJB14	DS562898.1	1414061	1461107	-	5911	protein_coding	NA	-
ENSCPOG00000039193	5996	8219	8709	8251	4789	5922	233.1121608	311.714965	418.5743086	306.8066138	165.3095023	198.886455	5831.470331	8372.616028	-0.521792522	0.092896899	0.521830401	-	DS562907.1	12865878	12868919	-	1535	protein_coding	NA	-
ENSCPOG00000031964	6668	7916	7564	5414	6309	7897	235.60127	272.8495162	330.3958079	182.959562	197.9211651	241.033647	5947.106976	8021.539039	-0.431572617	0.036011404	0.376073307	COX8A	DS562897.1	4987715	4991545	+	1689	protein_coding	NA	-
ENSCPOG00000012712	7444	5234	5350	6336	8352	9009	60.49848816	41.49609623	53.75178755	49.25021723	60.26682585	63.24821049	7182.496722	6474.958261	0.149671699	0.476818343	0.851418671	-	DS562892.1	14825638	14858868	+	7343	protein_coding	NA	-
novel.1652	7277	6049	6522	6964	7119	7700	403.600587	327.2791701	447.178774	369.4137031	350.5646192	368.9127265	6633.491933	7176.697587	-0.113440266	0.515100897	0.868273526	-	DS563021.1	59527	60602	-	1076	-	-	-
ENSCPOG00000039819	7334	11168	6250	1338	6022	9498	217.9660645	323.7865086	229.6301802	38.03285389	158.9053078	243.8448796	5011.111796	8769.586969	-0.807355596	0.122224548	0.576495363	CPLX1	DS562928.1	5291225	5311273	+	2008	protein_coding	NA	-
ENSCPOG00000015184	7388	5421	5416	4668	8502	10190	63.59418006	45.52031504	57.63285224	38.43051083	64.97724021	75.77015356	7033.170728	6545.240971	0.103781246	0.716949009	0.934441855	-	DS562871.1	40581342	40804414	+	6933	protein_coding	NA	-
ENSCPOG00000007803	5806	8959	7637	6625	6292	5884	99.73759759	150.1332114	162.1831138	108.8485326	95.96663369	87.31483418	5745.812897	8104.558725	-0.496183955	0.03385249	0.367331058	GSTM1	DS562857.1	33811696	33887041	+	3474	protein_coding	NA	-
ENSCPOG00000035038	7204	5414	5486	7236	7100	8745	264.8907969	194.1989081	249.3732936	254.4758352	231.7934662	277.7707284	7020.695527	6510.003156	0.109013688	0.560354774	0.887084446	TMEM17	DS562903.1	2749113	2755669	+	1623	protein_coding	NA	-
ENSCPOG00000039860	7144	5308	5575	4852	8612	9558	99.96180649	72.45342676	96.43584583	64.9334184	106.9907783	115.5295746	6941.167948	6491.967332	0.096591194	0.719689582	0.934441855	MAPRE2	DS562869.1	29031367	29195301	-	4265	protein_coding	NA	-
novel.305	7225	5159	4965	6416	7679	9374	81.64570991	56.87172646	69.36106344	69.3449274	77.04595828	91.50692579	7112.98873	6215.430975	0.194639417	0.352071221	0.790574167	-	DS562863.1	19721721	19727568	+	5281	-	-	-
ENSCPOG00000035296	6811	5469	4656	6331	8562	8886	76.95275435	60.27768693	65.03201827	68.41328221	85.88912685	86.72675474	7207.978744	6048.660196	0.252993152	0.173143823	0.644257214	-	DS562859.1	52884382	52915419	+	5282	protein_coding	NA	-
ENSCPOG00000008583	7535	4953	6046	5268	8087	8492	263.8914697	169.2177007	261.7647786	176.4585418	251.4659653	256.9127032	6606.971694	6703.8012	-0.020904077	0.934899333	0.98475395	-	DS562925.1	5343306	5365065	+	1704	protein_coding	NA	-
ENSCPOG00000015527	6884	3108	4655	3254	8775	13648	47.3951219	20.87416728	39.61990596	21.42718681	53.64010059	81.16995306	7667.414972	5294.712245	0.534229108	0.248261648	0.715910899	ATP2B1	DS562864.1	11275861	11338576	+	8668	protein_coding	NA	-
ENSCPOG00000034556	6642	6841	8017	6525	6329	5921	123.5595157	124.1458719	184.3699686	116.0947729	104.5350899	95.14936299	5735.396165	7847.645247	-0.452267874	0.041784305	0.403795096	CD9	DS562962.1	4152998	4186019	+	3208	protein_coding	NA	-
ENSCPOG00000012985	6539	6678	5062	5943	7804	8185	96.40121756	96.04017946	92.25593076	83.79763011	102.1499405	104.2373504	6650.600359	6524.833005	0.02756058	0.858790578	0.970175072	SCARB2	DS562860.1	328288	375163	-	4048	protein_coding	NA	-
ENSCPOG00000011887	6482	6446	5021	7629	7074	7510	102.2819944	99.22379392	97.94479343	115.1363879	99.10712824	102.3678533	6779.43556	6411.980486	0.080333268	0.555386635	0.885813548	HNRNPU	DS562868.1	11542771	11553020	-	3782	protein_coding	NA	-
ENSCPOG00000035702	7044	6667	5477	4646	7700	8575	58.27132521	53.80236534	56.01176534	36.75949848	56.55564351	61.27780134	6314.097883	6865.177662	-0.120670148	0.600097731	0.900329745	FAM168A	DS562958.1	1857315	2060679	+	7214	protein_coding	NA	-
ENSCPOG00000011751	6958	8191	7337	3446	7364	6722	57.42456956	65.94556848	74.85706845	27.20090926	53.96060116	47.92314709	5284.677564	8115.34764	-0.618760337	0.028602442	0.349082181	CNTN2	DS562867.1	17638834	17669555	-	7231	protein_coding	NA	-
ENSCPOG00000027410	5994	8058	3621	2379	9290	10659	109.894873	144.119691	82.07108778	41.71670124	151.2258667	168.8148522	6666.746585	6193.647306	0.106182198	0.817483677	0.960634967	-	DS562856.1	61284995	61323921	+	3255	protein_coding	NA	-
ENSCPOG00000025679	6933	4066	4475	5092	9169	10255	266.760233	152.6169003	212.8599225	187.3885744	313.2359038	340.8545145	7389.253782	5551.84395	0.412501015	0.173285236	0.644257214	DPYSL2	DS562856.1	62586361	62642521	+	1551	protein_coding	NA	-
ENSCPOG00000007858	6619	5356	5074	5344	8686	8900	57.2058422	45.156881	54.21250032	44.17425935	66.65266263	66.44640782	6930.308883	6121.13883	0.179185138	0.427186938	0.833554061	KIF1B	DS562880.1	23587046	23705684	-	6905	protein_coding	NA	-
ENSCPOG00000021441	6503	7263	7045	5829	6779	6361	190.9860893	208.0843377	255.7819839	163.7332422	176.7678548	161.3789463	5773.898389	7533.774915	-0.383700977	0.027233173	0.344141415	LAMP1	DS562860.1	14400441	14415078	-	2032	protein_coding	NA	-
ENSCPOG00000025461	7229	3729	5152	3528	8637	11493	149.4836121	75.22169384	131.701944	69.77482562	158.5725295	205.2968395	7085.579411	5823.557432	0.283034777	0.485812894	0.855463785	OLFM1	DS562882.1	298811	333088	+	2886	protein_coding	NA	-
ENSCPOG00000013244	6683	6801	4989	5466	7270	8543	113.4316581	112.6084448	104.6832736	88.7334303	109.5587089	125.2583607	6440.750084	6583.536775	-0.031622207	0.863118881	0.970821622	RAD21	DS562855.1	8650533	8673998	+	3516	protein_coding	NA	-
ENSCPOG00000012481	6685	6729	6459	5054	6867	7943	225.011317	220.9473742	268.7628308	162.7020452	205.2199951	230.9516187	6011.591384	7174.491112	-0.255005992	0.198571907	0.671914221	NDUFS2	DS562911.1	10988613	10997984	+	1773	protein_coding	NA	-
ENSCPOG00000020815	6826	4291	5231	5804	8023	9545	158.4440347	97.16357594	150.1050492	128.8521997	165.3469075	191.3899107	7068.323845	5905.628756	0.259359597	0.315809412	0.766208299	DLG4	DS562916.1	9401137	9425111	+	2571	protein_coding	NA	-
ENSCPOG00000012199	7289	5485	6685	3025	7294	9847	212.5013988	155.9932625	240.9329658	84.3478557	188.8031681	247.9883499	6039.725985	7062.939516	-0.225717154	0.549279656	0.883296789	SULT4A1	DS562883.1	27446046	27464938	-	2047	protein_coding	NA	-
ENSCPOG00000039801	5616	9216	4700	5351	6744	7902	79.83555532	127.8047761	82.5977242	72.75436035	85.1209552	97.03753922	6058.703188	6898.303479	-0.187276763	0.448480187	0.839947648	KCNJ10	DS562911.1	9608382	9638961	-	4198	protein_coding	NA	-
ENSCPOG00000013550	6553	5714	5691	5012	7673	8845	159.4892397	135.6646886	171.2303631	116.6694382	165.8082339	185.9612921	6503.078315	6474.554432	0.006439857	0.977462075	0.995377993	NPTN	DS563002.1	692438	757335	-	2452	protein_coding	NA	-
ENSCPOG00000023630	5000	6847	8886	7522	4726	6287	592.0401412	790.8913823	1300.733814	851.862112	496.8491394	643.0697895	5683.523197	7657.806699	-0.430080712	0.197938536	0.671888514	-	DS562864.1	42166574	42169398	-	504	protein_coding	NA	-
ENSCPOG00000022653	6499	5649	3934	4934	8182	10063	64.51181351	54.70155281	48.27564016	46.8432138	72.11105748	86.28865198	6986.065768	5700.996635	0.293250931	0.267757302	0.728869124	CHD3	DS562916.1	8764727	8785391	-	6012	protein_coding	NA	-
ENSCPOG00000003266	6144	5064	4535	5862	8457	9139	57.98821105	46.62486284	52.91353389	52.91626008	70.86870712	74.51104926	7098.763015	5639.266371	0.332113084	0.097982111	0.53510689	NISCH	DS562855.1	56042842	56091293	-	6323	protein_coding	NA	-
ENSCPOG00000006412	6276	5383	3873	6357	8048	9150	56.27056907	47.0823486	42.92861148	54.51366841	64.06724006	70.86845493	7139.239803	5512.496302	0.373003827	0.049636822	0.422148549	NRCAM	DS562886.1	12567503	12712688	+	6656	protein_coding	NA	-
ENSCPOG00000008633	6819	5958	5641	4104	7582	8797	185.1418879	157.8046742	189.3394318	106.5727504	182.775278	206.325111	6168.343911	6623.968111	-0.102742167	0.705112762	0.931409058	GOT1	DS562856.1	33030116	33052577	-	2198	protein_coding	NA	-
ENSCPOG00000000560	6446	6409	5369	6093	6895	7639	59.88202173	58.08069323	61.65957536	54.13674698	56.87089976	61.30221422	6267.021297	6532.979092	-0.059878952	0.646667774	0.915231542	TSC22D1	DS562861.1	54741906	54873112	-	6424	protein_coding	TSC22	TSC22
ENSCPOG00000005166	6057	7070	5736	5702	6357	7759	222.715652	253.599239	260.73737	200.5280835	207.5367697	246.452039	6014.297208	6772.707333	-0.171249436	0.295725573	0.753474831	-	DS562917.1	5469429	5497388	+	1623	protein_coding	NA	-
ENSCPOG00000010002	5585	7369	7608	6690	5008	6384	332.9666875	428.5697671	560.7239214	381.4683847	265.0889371	328.7789351	5527.566202	7493.704569	-0.438965993	0.083522287	0.503234149	RPL23	DS562908.1	9844628	9850992	-	1001	protein_coding	NA	-
ENSCPOG00000014498	6644	6311	6114	5785	7458	6309	54.4341408	50.44002522	61.92530511	45.33148396	54.2517564	44.65147131	5948.195501	6878.759296	-0.209588268	0.216712642	0.685726075	ABCA2	DS562873.1	38297806	38314890	+	7284	protein_coding	NA	-
ENSCPOG00000019967	5466	7597	8213	6786	4540	5948	346.2823931	469.5028962	643.2259807	411.1776145	255.3679036	325.5106788	5290.938133	7781.351893	-0.556443616	0.054106725	0.43590865	-	DS562964.1	2758893	2763730	-	942	protein_coding	NA	-
ENSCPOG00000033476	5837	7861	7836	4978	6159	5699	67.4812904	88.65573774	111.9925375	55.04316552	63.21986513	56.91488208	5119.680438	7836.248706	-0.613999941	0.006643193	0.203211913	TSC22D4	DS562885.1	3480934	3493557	+	5162	protein_coding	TSC22	TSC22
ENSCPOG00000012039	6605	7798	7645	3513	7125	5667	100.068762	115.2508938	143.1871901	50.90479338	95.84296685	74.16729083	4926.707657	7995.192787	-0.698417808	0.011324769	0.245959415	UGT8	DS562898.1	13265356	13338245	+	3939	protein_coding	NA	-
ENSCPOG00000012581	6967	4693	5956	3683	7958	8999	108.5855736	71.35300039	114.7577383	54.90132963	110.1234806	121.1585505	6204.049471	6388.598188	-0.042211034	0.899415696	0.976997352	GRIN1	DS562873.1	38195708	38219251	-	3829	protein_coding	NA	-
ENSCPOG00000004543	5380	7411	6447	8467	4742	5739	208.8911755	280.7049026	309.4542563	314.4287161	163.4741332	192.48972	5833.760099	6953.340731	-0.253281118	0.389799051	0.8138595	-	DS562879.1	13811426	13816725	-	1537	protein_coding	NA	-
ENSCPOG00000030441	5935	7211	5890	6668	6299	5950	300.6679375	356.3668163	368.8779215	323.0850115	283.3268146	260.3855376	5781.072003	6842.285513	-0.243124071	0.155308847	0.62325702	EIF1	DS562908.1	11873298	11875454	+	1178	protein_coding	NA	-
ENSCPOG00000034237	5313	3251	3693	9808	7101	8684	56.48803393	33.7185569	48.5396816	99.73599507	67.032564	79.7572105	7834.348232	4409.221056	0.829311062	0.001357635	0.10445483	IGFBP5	DS563008.1	1631090	1649811	+	5613	protein_coding	NA	-
ENSCPOG00000008856	6603	6936	6000	5220	6872	6197	296.2793218	303.6019073	332.8221848	224.0192671	273.7744221	240.2011259	5557.128739	7023.291817	-0.337709224	0.028171085	0.347171387	PTN	DS562865.1	11406673	11440960	+	1330	protein_coding	NA	-
ENSCPOG00000039334	6650	4349	4566	5451	8037	8748	69.27148672	44.19342262	58.79897328	54.30800757	74.33211792	78.71819655	6725.828643	5587.513173	0.267558672	0.273195802	0.733258429	-	DS562939.1	737450	763530	+	5729	protein_coding	NA	-
ENSCPOG00000006986	6969	5711	5979	3859	7162	7982	77.2318508	61.74097799	81.9135039	40.90303944	70.47092469	76.4136948	5725.300179	6734.417838	-0.234115993	0.393449046	0.815785915	EDIL3	DS562856.1	19866231	20276502	+	5385	protein_coding	NA	-
ENSCPOG00000011697	5362	6279	8842	7468	3582	6066	470.5757928	537.5620759	959.2995829	626.8475122	279.1116923	459.8738099	5258.380698	7574.524127	-0.526486783	0.152750814	0.618064073	-	DS562919.1	1764730	1766152	+	680	protein_coding	NA	-
ENSCPOG00000010800	7043	3405	5374	3924	7942	9877	117.932004	55.6194222	111.2429826	62.84313084	118.0738022	142.8672029	6533.392776	5746.648853	0.185179363	0.622589556	0.907907037	CADM3	DS562911.1	8714883	8745660	+	3564	protein_coding	NA	-
ENSCPOG00000030593	6382	5599	5275	4496	7219	8576	106.3862397	91.04885589	108.7056445	71.68194584	106.8452885	123.4943047	6121.621158	6205.112514	-0.019462095	0.935606165	0.984904641	-	DS562882.1	2713233	2735173	-	3580	protein_coding	NA	-
ENSCPOG00000022267	7335	4170	5829	4555	7048	8558	77.5439389	43.00502067	76.18031548	46.05650147	66.15509695	78.15441551	6084.135377	6287.506458	-0.047352066	0.875741014	0.974057439	AGAP2	DS562864.1	40084560	40097530	+	5645	protein_coding	NA	-
ENSCPOG00000039841	6919	4423	3669	7650	6741	8039	123.146327	76.79455674	80.72848756	130.2250077	106.5251452	123.5986305	6840.724811	5328.121031	0.360449937	0.128569608	0.58273276	GNG2	DS562878.1	17666342	17681423	+	3353	protein_coding	NA	-
ENSCPOG00000015132	6326	5947	6870	5828	6400	6064	87.69356331	80.42143807	117.7324655	77.27035319	78.77133018	72.61581574	5573.193364	6967.115497	-0.321916907	0.104247648	0.545271378	THRA	DS562908.1	10608896	10632441	+	4305	protein_coding	THR-like	THR-like
ENSCPOG00000039233	6616	4850	5035	5213	7122	8513	107.1735362	76.64241292	100.8306371	80.76712305	102.4339002	119.1264488	6305.837001	5937.055483	0.087021221	0.700252586	0.930432755	-	DS562874.1	30779370	30787752	-	3684	protein_coding	NA	-
ENSCPOG00000023583	6385	5679	7508	4215	6168	7343	167.7858966	145.5800239	243.9044856	105.9368255	143.9092109	166.6869414	5355.648079	7165.205012	-0.419809705	0.122092349	0.576495363	PRDX2	DS562897.1	13407986	13412756	+	2271	protein_coding	NA	-
ENSCPOG00000038478	5438	7873	6406	5190	6493	5864	68.24964042	96.39106577	99.39146015	62.29932578	72.35294995	63.57533012	5336.544844	7108.089159	-0.413483022	0.043561641	0.407104193	CLIC4	DS562880.1	11026223	11082946	-	4755	protein_coding	NA	-
ENSCPOG00000013041	6467	4429	4772	5597	7392	8565	66.96778382	44.74083785	61.08920497	55.43361451	67.96333781	76.61678627	6526.103445	5638.095162	0.211090256	0.352120517	0.790574167	MAPK1	DS562859.1	19761919	19814515	-	5763	protein_coding	NA	-
ENSCPOG00000005577	5892	7137	7107	6231	4651	6182	312.2741488	368.998294	465.6510458	315.8536288	218.8614691	283.0321653	5213.183309	7311.699662	-0.487976612	0.035518524	0.374050741	RPL10A	DS562870.1	36747697	36750628	-	1126	protein_coding	NA	-
ENSCPOG00000008187	5619	6729	4560	8919	6175	5160	72.81839178	85.06833757	73.05465025	110.5485472	71.05075358	57.76506292	6240.71909	6021.114649	0.051608853	0.847701629	0.968142131	PDIA3	DS562865.1	29045724	29071045	+	4605	protein_coding	NA	-
ENSCPOG00000040164	4938	7436	8234	7191	3557	5747	303.1771781	445.3691883	624.9672439	422.2693249	193.9005145	304.8036167	5068.259983	7558.658746	-0.576605901	0.103084521	0.542938907	-	DS562884.1	15894188	15897151	+	972	protein_coding	NA	-
ENSCPOG00000036716	5127	7063	4236	6759	7684	6072	38.82340975	52.17409574	39.65402551	48.95168313	51.66154496	39.71875428	6261.573662	5829.634639	0.103028608	0.611804983	0.90407371	SRRM2	DS562859.1	22866250	22881333	-	7881	protein_coding	NA	-
ENSCPOG00000019301	6495	5352	5247	6347	6558	6915	144.7372339	116.346302	144.5483535	135.2771471	129.754432	133.1149384	6036.691752	6150.184854	-0.026789651	0.86459675	0.971141966	EIF4H	DS562885.1	603657	629767	-	2678	protein_coding	NA	-
ENSCPOG00000002956	6011	5356	5125	5953	7383	7079	98.09196923	85.2634026	103.3907218	92.9132031	106.9717915	99.79117484	6204.726965	5937.012684	0.06375602	0.680694941	0.925420688	UBA1	DS562987.1	683360	701051	+	3657	protein_coding	NA	-
ENSCPOG00000002752	6275	6397	5484	4638	6347	7751	281.3502856	279.7984777	303.9709273	198.8928628	252.6689083	300.2097999	5665.124521	6519.281869	-0.202514204	0.311285421	0.76446658	VDAC2	DS562870.1	23731707	23746261	+	1331	protein_coding	NA	-
ENSCPOG00000040388	6255	5538	4661	6055	6709	7669	157.3045416	135.8633332	144.9085539	145.6407542	149.8033118	166.6042912	6207.699349	5885.632356	0.076889817	0.597851866	0.900267322	CSDE1	DS562857.1	39158136	39178732	-	2373	protein_coding	CSD	CSD
ENSCPOG00000031483	5595	7696	5771	6295	5406	6115	572.7211504	768.4994416	730.2897032	616.3021599	491.3249829	540.7208178	5440.802435	6837.560107	-0.329662711	0.083990262	0.504037744	SERF2	DS562865.1	29092775	29094478	+	583	protein_coding	NA	-
ENSCPOG00000030805	5946	5753	5699	5651	6623	7147	93.82424233	88.55638945	111.1705592	85.28453637	92.78859349	97.41984656	5898.988669	6285.659882	-0.091428812	0.573728907	0.892185552	NFE2L1	DS562908.1	9042168	9052419	-	3782	protein_coding	TF_bZIP	TF_bZIP
ENSCPOG00000000462	6022	4832	3748	6670	7646	7886	210.4091251	164.6971603	161.8916217	222.8971305	237.1962335	238.0203503	6750.866851	5192.852248	0.378465363	0.026649429	0.340934883	-	DS562882.1	13882437	13894638	+	1708	protein_coding	NA	-
ENSCPOG00000036967	4877	7474	6827	7682	4627	5155	347.727456	519.8459772	601.7513907	523.8601403	292.9108119	317.5034109	5375.13134	6962.877912	-0.373370515	0.222817608	0.689362544	RPL37A	DS563008.1	1801355	1805100	-	837	protein_coding	NA	-
ENSCPOG00000020296	6403	4209	4694	3647	7449	10065	154.2656313	98.92361332	139.8072639	84.03810809	159.3431245	209.4753652	6350.855222	5511.378084	0.20459519	0.55284652	0.884289832	PPP1R9B	DS562908.1	7514711	7526367	+	2477	protein_coding	NA	-
ENSCPOG00000006424	5891	7132	7214	5526	6329	4334	53.62431573	63.33145148	81.18015026	48.11034217	51.15139849	34.07965156	4949.364472	7354.407017	-0.571307126	0.019650573	0.301430201	PHLDB1	DS562874.1	29415865	29459379	-	6556	protein_coding	NA	-
ENSCPOG00000007158	5970	3724	3608	7953	8086	7032	37.36111032	22.73476565	27.91341319	47.60266314	44.92921759	38.01524583	7048.213741	4751.604248	0.568810343	0.01471717	0.272217213	-	DS562945.1	5459107	5561325	-	9536	protein_coding	NA	-
ENSCPOG00000038889	6094	4467	4399	5313	7206	8859	93.77915836	67.05871078	83.68715712	78.19851777	98.45727557	117.7665847	6464.339057	5368.792576	0.267968625	0.239067655	0.708283539	MTPN	DS562865.1	12743879	12781457	+	3878	protein_coding	NA	-
ENSCPOG00000032891	6587	4756	5503	5556	6343	7552	218.144648	153.6505472	225.2980246	175.9843144	186.5096409	216.0490586	5902.499332	6091.755059	-0.045418429	0.830065665	0.963972193	-	DS562863.1	3307293	3329512	-	1802	protein_coding	NA	-
ENSCPOG00000005573	5632	6167	5608	6243	5909	6594	230.6825694	246.4117702	283.9625784	244.5683723	214.8897988	233.3106559	5714.699458	6278.01279	-0.135522264	0.38733429	0.813096476	DSTN	DS562863.1	8652289	8657350	-	1457	protein_coding	NA	-
ENSCPOG00000040337	6033	5872	4872	5762	5986	7507	77.16143157	73.26361846	77.03271468	70.48472823	67.97564531	82.94054123	5848.838797	6008.845087	-0.038883365	0.79526419	0.95402495	SEC62	DS562955.1	2532213	2560622	+	4666	protein_coding	NA	-
ENSCPOG00000006162	6398	4975	4048	7374	6730	6479	396.4876226	300.7556882	310.1179286	437.0623094	370.2969528	346.8381623	6292.915415	5492.33514	0.196222928	0.307040273	0.76185917	SARAF	DS562985.1	504389	528973	+	963	protein_coding	NA	-
ENSCPOG00000009391	6267	4578	3299	4120	8364	9242	165.9271557	118.2412272	107.9794377	104.3301458	196.6171848	211.3767597	6537.989152	5004.367832	0.385639205	0.216823135	0.685799668	-	DS562920.1	2228078	2360068	-	2254	protein_coding	NA	-
ENSCPOG00000032268	4506	8157	6724	8010	3402	5067	80.80152461	142.6902164	149.0586024	137.3775315	54.16420246	78.48971828	5087.953998	7019.623061	-0.464315769	0.217669046	0.686070206	RPS15A	DS562859.1	35182541	35189515	+	3328	protein_coding	NA	-
ENSCPOG00000015731	6904	4264	4293	4141	7599	8613	131.8024535	79.41001432	101.3175251	75.61061436	128.8038463	142.0399979	6131.696276	5531.286859	0.148705162	0.621276085	0.907127473	SCAMP5	DS562953.1	4277428	4304668	-	3126	protein_coding	NA	-
ENSCPOG00000036560	6267	5081	5800	3521	7022	8051	119.2221259	94.29349392	136.4036943	64.06458489	118.6062753	132.30629	5594.213981	6214.811195	-0.151679255	0.616664364	0.905473832	PPP3R1	DS562892.1	20204170	20237140	+	3137	protein_coding	NA	-
ENSCPOG00000022485	6102	5855	5387	5539	5944	6893	248.2297187	232.350621	270.9127966	215.510166	214.689126	242.227445	5584.966773	6241.667627	-0.160250703	0.273367866	0.733347831	ATF4	DS562883.1	23482155	23484256	+	1467	protein_coding	TF_bZIP	TF_bZIP
ENSCPOG00000004159	5768	4265	3455	6025	7150	9056	212.3508103	153.1733013	157.2453077	212.1487838	233.7138168	288.0040418	6735.125129	4797.761948	0.489311145	0.023687856	0.324395977	PRKAR1A	DS562926.1	1310884	1331225	-	1621	protein_coding	NA	-
ENSCPOG00000012518	6279	5257	4889	4681	6558	7919	281.5296324	229.9360008	270.9908577	200.7368458	261.0686467	306.716734	5791.352424	5896.356851	-0.025843283	0.903710256	0.977706245	SEPT7	DS562885.1	14174041	14264163	+	1331	protein_coding	NA	-
ENSCPOG00000024559	5880	5109	5355	5092	6714	7432	305.1343999	258.6337009	343.5376121	252.7301556	309.3462514	333.1601464	5828.826833	5907.408344	-0.019172101	0.921654707	0.981746149	-	DS563024.1	417515	437291	-	1150	protein_coding	NA	-
ENSCPOG00000026334	5128	7240	6489	6806	4915	4971	536.8894208	739.4533189	839.8767833	681.5278368	456.8882903	449.5873583	5124.739724	6829.376859	-0.414256919	0.111251865	0.55849715	-	DS562925.1	8593093	8596414	+	570	protein_coding	NA	-
ENSCPOG00000005738	6960	2815	5070	2312	7899	10453	105.66177	41.68908924	95.15192378	33.5699965	106.4707789	137.082839	6167.683577	5397.159802	0.192578755	0.697801112	0.929856829	ELMO1	DS562885.1	14969867	15502009	-	3931	protein_coding	NA	-
ENSCPOG00000001965	4721	7018	7758	5532	3990	6428	1092.008403	1583.582559	2218.414663	1223.852207	819.4350775	1284.403102	4860.804166	7148.74287	-0.556413686	0.06964142	0.473047921	RPS21	DS562974.1	1699307	1700257	-	258	protein_coding	NA	-
ENSCPOG00000015145	4912	7063	6974	7387	4228	4864	285.152333	399.984483	500.4970086	410.1488464	217.9230784	243.9190024	5075.16992	6900.637305	-0.443255247	0.159780582	0.62778685	RPS11	DS562925.1	8006646	8008871	-	1028	protein_coding	NA	-
ENSCPOG00000004030	6017	5297	3884	4030	7528	8534	107.4126226	92.24453551	85.71473808	68.80740507	119.3176235	131.6016837	6051.468888	5401.235133	0.164002467	0.548132813	0.88289409	INA	DS562866.1	11358994	11370865	-	3343	protein_coding	NA	-
ENSCPOG00000011417	6327	4198	5055	4249	7393	8005	111.8094367	72.3699755	110.4339883	71.81616013	115.998135	122.2011968	5927.341692	5632.861381	0.073607924	0.793264286	0.953805809	ATP6V0A1	DS562908.1	12232204	12276323	+	3377	protein_coding	NA	-
ENSCPOG00000012691	5975	4524	5984	4658	7004	7033	120.5863836	89.06730749	149.2976315	89.9113813	125.5035973	122.6124235	5659.117854	6009.417657	-0.086504324	0.732089996	0.937196792	WBP2	DS563048.1	388109	397890	-	2957	protein_coding	NA	-
ENSCPOG00000004071	5644	5551	3949	6516	6509	6969	72.52812991	69.58667225	62.7346646	80.08577352	74.26486939	77.36124263	6092.366602	5386.076967	0.177621688	0.194461899	0.668749876	GTF2I	DS563089.1	572977	669488	-	4644	protein_coding	GTF2I	GTF2I
ENSCPOG00000022899	6535	4070	4436	3192	7748	9120	97.71822053	59.36899995	82.00162664	45.65072351	102.8653825	117.8035272	6017.698408	5402.397702	0.155658715	0.667849907	0.9215254	DNM1	DS562882.1	3913558	3953241	-	3991	protein_coding	NA	-
ENSCPOG00000039804	5577	5312	5814	6016	6348	5962	54.26744383	50.42340317	69.93824345	55.98882753	54.84351916	50.11459104	5588.576355	6063.663091	-0.117561402	0.527793597	0.873063127	ARHGDIA	DS562931.1	6261652	6269406	-	6133	protein_coding	NA	-
ENSCPOG00000011890	6047	4835	3990	4661	7153	8320	71.41712384	55.70500688	58.25540893	52.64975017	75.0067396	84.88270513	6080.423596	5303.369888	0.197281744	0.399087745	0.818423974	NCKAP1	DS562858.1	8022978	8106788	+	5053	protein_coding	NA	-
ENSCPOG00000009478	4022	6572	8146	3276	7268	5646	56.79685119	90.53470985	142.2091599	44.24670251	91.12693998	68.87419958	4886.889013	6927.629461	-0.503345378	0.18328382	0.655637677	PADI2	DS562880.1	17469045	17507287	+	4226	protein_coding	NA	-
ENSCPOG00000019866	5939	4857	5944	4557	6546	7052	46.50033337	37.0976339	57.53372777	34.12530913	45.50597434	47.6967231	5494.629211	6090.304522	-0.148341249	0.529991263	0.873616921	APBB1	DS562926.1	3054100	3089692	+	7622	protein_coding	NA	-
ENSCPOG00000002761	5224	6915	7746	3850	5351	5701	246.2527835	317.9841923	451.3946888	173.5775419	223.9559506	232.1467024	4513.352416	7279.732892	-0.689550991	0.009646991	0.23121897	CCDC152	DS562884.1	14121025	14147313	-	1266	protein_coding	NA	-
ENSCPOG00000005697	6594	3762	3662	3372	7480	9844	48.54007638	27.01504344	33.32505115	23.74072093	48.888058	62.59744621	6206.783603	4997.519225	0.31265284	0.402120784	0.821429789	ADD2	DS562892.1	17978862	18020490	+	8107	protein_coding	NA	-
ENSCPOG00000001717	6812	220	6808	11727	4360	4730	723.3525376	22.7894276	893.7085016	1191.014694	411.065979	433.8803769	6478.154287	5217.783675	0.312145913	0.80166653	0.955331185	OXT	DS562863.1	21559747	21560619	-	562	protein_coding	NA	-
ENSCPOG00000006094	5985	4294	3701	4843	7131	8698	37.2829554	26.09417574	28.50140266	28.85462736	39.44085204	46.80573591	6242.965352	4983.392239	0.325114032	0.190673824	0.663383835	AKAP11	DS562861.1	52678317	52728104	+	9580	protein_coding	NA	-
ENSCPOG00000037322	4888	6796	6955	5023	4060	6889	382.8140876	519.2128722	673.3716388	376.2484477	282.3140051	466.0649002	4851.869596	6796.587814	-0.486176875	0.085004744	0.506622288	COX7C	DS562856.1	18040802	18045785	-	762	protein_coding	NA	-
ENSCPOG00000010883	5564	5387	5260	5747	6351	6289	257.4003284	243.1108363	300.8213747	254.2833925	260.8637683	251.3257968	5597.989164	5852.588572	-0.064003957	0.671028485	0.921575343	TPPP3	DS562877.1	9208744	9212171	+	1290	protein_coding	NA	-
ENSCPOG00000002290	5277	5542	4172	5836	6947	6812	92.56876518	94.83731812	90.47376181	97.91460675	108.199275	103.2251479	5958.192554	5352.255828	0.154704076	0.217105595	0.686070206	-	DS562883.1	24523057	24549961	-	3402	protein_coding	NA	-
ENSCPOG00000039719	5718	4553	3785	5782	6976	7737	69.24447669	53.78658897	56.66408007	66.96901299	75.00619487	80.93699599	6219.422365	5013.633121	0.310910892	0.078856282	0.491032604	PDXK	DS562945.1	564782	582970	+	4928	protein_coding	NA	-
ENSCPOG00000003442	5711	6466	5890	4103	6342	6017	51.58453725	56.97422751	65.76936454	35.44571328	50.86081229	46.94840997	4984.632178	6521.046288	-0.387491391	0.060628945	0.449655146	SECISBP2L	DS562878.1	27468300	27511519	-	6607	protein_coding	NA	-
ENSCPOG00000035707	6420	2995	4861	3377	7449	9383	193.5980236	88.10449871	181.2143079	97.39838965	199.4405858	244.4224572	6064.547239	5186.737527	0.225642342	0.570688599	0.890790911	SYNGR3	DS562859.1	22079759	22083765	+	1979	protein_coding	NA	-
ENSCPOG00000011835	5972	6741	5378	3804	5616	6972	317.6425163	349.7667505	353.623077	193.5147893	265.2134856	320.3389186	4948.952435	6486.013718	-0.390128722	0.081813339	0.501023618	KLHDC2	DS562878.1	15806223	15814952	+	1122	protein_coding	NA	-
ENSCPOG00000001236	5632	5256	4262	5652	6298	7296	124.391008	113.2444857	116.3699261	119.3942244	123.5033315	139.2017401	5845.303809	5415.527457	0.110199404	0.438199021	0.836445698	-	DS562966.1	2946850	2953619	+	2702	protein_coding	NA	-
ENSCPOG00000003626	5803	5062	4307	4423	7118	7632	67.07522392	57.07777929	61.54395537	48.89689978	73.0494953	76.20464079	5792.205723	5428.157271	0.093702759	0.671844149	0.921575343	TOM1L2	DS562920.1	1561654	1675529	-	5163	protein_coding	NA	-
ENSCPOG00000004273	5652	6060	5492	4546	5732	6772	120.2060073	125.7280007	144.3961187	92.47157927	108.2380292	124.4154934	5165.158755	6201.050177	-0.263559477	0.149477981	0.612187913	UQCRC1	DS562863.1	23795518	23805970	-	2806	protein_coding	NA	-
ENSCPOG00000040611	6496	2957	4545	4077	7476	8565	226.1761901	100.4355724	195.6301229	135.7676822	231.1105846	257.6094162	6060.105725	5067.899857	0.258021813	0.468672016	0.848822303	BASP1	DS562910.1	8887154	8926852	+	1714	protein_coding	NA	-
ENSCPOG00000031608	5755	4719	3475	5679	6331	8122	841.7766031	673.3438011	628.3582241	794.4713047	822.1925013	1026.237796	6105.013992	4951.363685	0.302105414	0.129653775	0.584284252	EID1	DS562878.1	27393776	27394358	+	408	protein_coding	NA	-
ENSCPOG00000025880	5316	6553	6186	5917	4849	5257	58.51094935	70.36030392	84.17111111	62.28859947	47.38643447	49.98315287	4901.12989	6539.898271	-0.416093003	0.049336856	0.422004704	UBA52	DS562927.1	8131191	8141425	+	5422	protein_coding	NA	-
ENSCPOG00000009843	6612	5030	6513	4330	5486	6099	98.64714922	73.20741059	120.1250951	61.78661673	72.67033681	78.60385135	4825.13047	6612.384339	-0.454457329	0.050912315	0.425330814	PPP3CA	DS562898.1	2249623	2404843	-	4000	protein_coding	NA	-
ENSCPOG00000039117	5613	5520	4619	6577	5868	5804	192.1805096	184.3693577	195.5074147	215.3758303	178.3832529	171.662408	5579.755964	5645.240022	-0.016858652	0.914772255	0.979784166	ARF1	DS562861.1	328861	343759	+	1743	protein_coding	NA	-
ENSCPOG00000036786	6034	4865	6073	4956	5704	6307	196.6657113	154.6826317	244.6964082	154.4932337	165.064064	177.5741197	5153.532995	6178.92208	-0.261632514	0.2226472	0.689362544	DYNLL1	DS562859.1	5600193	5604115	+	1831	protein_coding	NA	-
ENSCPOG00000032294	5346	6344	4728	6487	5479	5541	64.77902472	74.99011015	70.82456092	75.18032056	58.94628326	57.99988052	5357.213776	5872.149549	-0.132461762	0.453730846	0.842725056	CNBP	DS562975.1	293630	308521	+	4925	protein_coding	NA	-
ENSCPOG00000012754	5866	5995	5725	3952	6380	5961	93.05398001	92.77211299	112.2714567	59.96041841	89.859345	81.68560204	4930.890501	6349.254037	-0.36461242	0.086409448	0.509799532	Bace1	DS562874.1	30660504	30682546	+	3762	protein_coding	NA	-
ENSCPOG00000013798	5603	5771	5045	4579	6042	6514	208.722754	209.7179552	232.3332227	163.1453282	199.8386882	209.6188944	5193.517143	5902.529497	-0.18449162	0.268806526	0.730574035	DYNLRB1	DS562900.1	1376090	1400536	+	1602	protein_coding	NA	-
ENSCPOG00000007824	5622	4429	3826	4897	6585	8182	100.7228241	77.40661919	84.73893291	83.91159598	104.7472205	126.6280812	5946.015846	4957.451584	0.262355164	0.228523112	0.697075923	PPP1CB	DS562873.1	10430535	10470708	+	3331	protein_coding	NA	-
ENSCPOG00000008988	4615	6966	5498	6876	3982	5502	367.2164498	540.7160474	540.8242166	523.2884085	281.3204824	378.1851802	5022.453315	6151.800333	-0.292621386	0.302939116	0.758322333	RPL38	DS562931.1	914854	919066	-	750	protein_coding	NA	-
ENSCPOG00000001533	5143	6193	4041	6159	6321	5505	41.05432512	48.22573322	39.87789408	47.02268475	44.79998398	37.96061276	5493.302941	5466.834801	0.006843398	0.967957229	0.994848445	MAT2A	DS562892.1	5127510	5138883	-	7476	protein_coding	NA	-
ENSCPOG00000008590	5914	5167	4677	4813	6304	6296	144.2311401	122.9282062	141.0087486	112.2660396	136.50344	132.6404338	5284.105167	5654.816675	-0.097727142	0.546386884	0.881835453	RAC1	DS562885.1	7335578	7360077	+	2447	protein_coding	NA	-
ENSCPOG00000023840	6038	4591	4585	3281	6331	8339	159.2282934	118.1054098	149.4746151	82.75384593	148.2344412	189.9654425	5393.422244	5468.433502	-0.019860374	0.949549194	0.98956337	-	DS562936.1	3025620	3050508	-	2263	protein_coding	NA	-
ENSCPOG00000034570	5659	5404	4820	4879	6021	6357	131.7144306	122.699946	138.6888909	108.6123742	124.4262371	127.8142789	5238.340385	5706.504721	-0.123366057	0.403594824	0.822360449	RAB7A	DS563042.1	1157464	1220349	+	2564	protein_coding	NA	-
ENSCPOG00000039706	5790	4391	4703	3900	6555	7775	64.56157916	47.76330654	64.82932977	41.59249876	64.89600349	74.8909736	5496.038339	5368.007354	0.034100688	0.89849692	0.976908034	PPP2R2C	DS562940.1	18746	100479	+	5352	protein_coding	NA	-
ENSCPOG00000038749	5629	5423	5556	2691	5975	7553	207.3614016	194.8819614	253.0229298	94.81241161	195.4268609	240.353059	4866.553362	6010.053654	-0.304387965	0.363696631	0.798651915	CEND1	DS563073.1	174009	176881	+	1620	protein_coding	NA	-
ENSCPOG00000010096	5247	5799	4141	7147	5010	5477	154.2505467	166.3045467	150.4949234	200.952889	130.768472	139.0887124	5411.121562	5413.879284	-0.000824081	0.996960501	0.999750961	SRI	DS562866.1	19887524	19900770	-	2030	protein_coding	NA	-
ENSCPOG00000011090	5720	4463	4508	4999	6145	6864	118.157195	89.93451502	115.1195341	98.76478097	112.7030597	122.4827466	5462.296364	5286.637219	0.04726753	0.799913109	0.955068377	ACTR1A	DS562866.1	12080790	12098837	+	2889	protein_coding	NA	-
ENSCPOG00000005547	5151	4596	3416	4148	6922	8381	34.76977217	30.26395493	28.50553059	26.77958652	41.485045	48.86969558	5863.151064	4682.101411	0.324525215	0.203781122	0.676772317	AKAP12	DS562896.1	5816820	5904525	+	8841	protein_coding	NA	-
ENSCPOG00000035393	5567	4775	4734	5200	5950	6371	133.9078825	112.0453051	140.7713084	119.6308227	127.0724966	132.3811119	5324.860309	5432.177505	-0.028640331	0.857069535	0.970175072	RAB2A	DS562938.1	5117763	5162076	-	2481	protein_coding	NA	-
ENSCPOG00000014357	5419	4966	4052	4258	6668	7099	49.8217786	44.53917395	46.05433178	37.44213097	54.43087842	56.38073727	5448.32233	5160.258991	0.078417077	0.708370518	0.932409723	NCOA7	DS562856.1	74517596	74634954	+	6491	protein_coding	NA	-
ENSCPOG00000001577	5993	6726	5858	2964	5670	5191	69.83951061	76.46261368	84.39316009	33.03618835	58.66642771	52.25663455	4173.879044	6688.658137	-0.680230041	0.006525707	0.201183714	-	DS562863.1	30833818	30933764	+	5121	protein_coding	NA	-
ENSCPOG00000011991	5379	4744	4618	5611	6062	5972	82.24597978	70.7608728	87.29071183	82.05560038	82.29600285	78.87991454	5374.819788	5309.986617	0.01763651	0.90612418	0.977743461	VCP	DS562882.1	15476567	15494390	-	3903	protein_coding	NA	-
ENSCPOG00000040403	4798	7141	4506	4060	5412	6344	31.56579722	45.83011195	36.64786494	25.5468511	31.61287413	36.05397813	4787.187479	5856.959952	-0.290959861	0.192080373	0.665941795	NACC2	DS562873.1	38759850	38827592	-	9071	protein_coding	NA	-
ENSCPOG00000001813	5587	4699	4559	3669	6298	7317	95.09954635	78.02622312	95.93351078	59.7313472	95.18140377	107.5886175	5210.615054	5340.788676	-0.035508036	0.889966523	0.974564034	RAP1GDS1	DS562877.1	27562806	27702141	-	3506	protein_coding	NA	-
ENSCPOG00000032760	5944	3720	4250	4044	6302	7835	187.9830043	114.7672807	166.1612259	122.3223333	176.957046	214.0485471	5484.187545	5009.660562	0.130640206	0.643936624	0.914597324	SCOC	DS562862.1	19355601	19388997	+	1887	protein_coding	NA	-
ENSCPOG00000039689	5488	4586	4736	3581	6403	7262	107.7693065	87.85174703	114.9724144	67.25740873	111.6385438	123.1886591	5197.623401	5344.02553	-0.039970825	0.880924028	0.974520334	NCALD	DS562855.1	5142639	5204173	+	3039	protein_coding	NA	-
ENSCPOG00000024949	5661	5366	4059	5225	5609	6116	450.4468737	416.5205728	399.2734622	397.6413517	396.2648382	420.3890516	5156.215533	5376.790437	-0.060507098	0.644866966	0.914597324	TSPAN3	DS562953.1	3179809	3191364	-	750	protein_coding	NA	-
ENSCPOG00000004023	5306	4999	4440	3884	6258	7131	72.34397782	66.48958804	74.83746728	50.64880285	75.75658225	83.98835466	5213.805984	5295.021195	-0.022208007	0.922801575	0.982077242	PSMD12	DS562920.1	6362583	6392443	+	4377	protein_coding	NA	-
ENSCPOG00000008508	5265	5219	3803	4875	6014	6785	40.51615827	39.17892781	36.17905185	35.88056953	41.0906473	45.10381046	5359.868546	5087.610144	0.075182442	0.635773559	0.911441775	SPAG9	DS562908.1	6845250	6953124	+	7755	protein_coding	NA	-
ENSCPOG00000013235	5110	6455	3203	3891	6501	6755	45.76122032	56.39080706	35.45966334	33.32673379	51.69000078	52.25592606	5179.222229	5192.013648	-0.003627908	0.989080841	0.998358526	EFR3B	DS562873.1	7079171	7123575	+	6664	protein_coding	NA	-
ENSCPOG00000010358	5284	3838	2907	5798	6795	7267	49.84772094	35.32017404	33.90224843	52.31371156	56.91433091	59.22037542	6033.115369	4264.592812	0.500393653	0.015773658	0.277153419	TUB	DS562989.1	1049858	1097860	-	6326	protein_coding	Tub	Tub
ENSCPOG00000008733	5749	3376	4227	3545	6743	8030	70.84178984	40.58214712	64.39178088	41.77998508	73.77344288	85.4764073	5512.143207	4820.784007	0.193423251	0.552525756	0.884273245	DNAJC6	DS562857.1	67373072	67414707	-	4843	protein_coding	NA	-
ENSCPOG00000040518	5560	4356	4726	4087	6062	6870	92.52864279	70.71713179	97.22906062	65.05203134	89.57091442	98.76240009	5144.430283	5288.366719	-0.03968444	0.863998307	0.971141966	MAPK8IP2	DS563039.1	224810	255746	-	3586	protein_coding	NA	-
ENSCPOG00000003085	5510	3673	3216	2430	7175	9615	51.8240868	33.70050074	37.39358221	21.85954697	59.91721793	78.12010993	5744.035408	4415.635515	0.379462866	0.364685438	0.799379499	HSPA12A	DS562856.1	50935807	51090118	+	6345	protein_coding	NA	-
ENSCPOG00000014917	5315	4024	3358	5970	6275	6662	65.65652861	48.49176441	51.28097952	70.53485919	68.82370585	71.09069737	5756.121491	4524.753283	0.347192612	0.049363118	0.422004704	COPA	DS562911.1	9846912	9898133	-	4831	protein_coding	NA	-
ENSCPOG00000037356	6267	1625	3194	2203	7053	11235	58.29174079	14.74470412	36.72681051	19.59822106	58.24664159	90.27217473	6106.910985	3987.189167	0.615097998	0.271539142	0.732661117	SHISAL1	DS562883.1	27690298	27722902	-	6416	protein_coding	NA	-
ENSCPOG00000014104	5553	4601	4580	3985	6030	6808	56.16779144	45.39910316	57.26986035	38.55163701	54.15351631	59.48571952	5083.772713	5305.77127	-0.061550698	0.783433166	0.949403797	SBF1	DS563039.1	379957	406559	+	5900	protein_coding	NA	-
ENSCPOG00000034956	5762	3429	3992	3684	6621	8028	79.50580291	46.1560277	68.09529075	48.61832806	81.11456382	95.68997379	5519.87934	4744.487335	0.218451278	0.485074093	0.854928816	SCN2B	DS562874.1	29878819	29891041	+	4325	protein_coding	NA	-
ENSCPOG00000002914	5185	4809	3927	4729	6434	6399	118.2831023	107.0197888	110.7479815	103.1806084	130.3180816	126.1012972	5326.021479	4977.236455	0.097757254	0.54626894	0.881735606	STIP1	DS562897.1	5153465	5166412	+	2616	protein_coding	NA	-
ENSCPOG00000012265	5415	4303	3740	4927	6397	6637	140.2580097	108.726629	119.7572419	122.0580978	147.1144177	148.5027604	5448.371961	4810.059486	0.179795001	0.316054096	0.76626216	APLP2	DS562874.1	16167981	16227991	-	2304	protein_coding	NA	-
novel.1954	6338	9116	3647	3171	3948	5096	30.9573516	43.43614235	22.02157112	14.81366882	17.12136494	21.50178338	3696.461689	6669.457751	-0.851489944	0.003125325	0.154372055	-	DS563556.1	6322	63435	+	12218	-	PF00119:ATP synthase A chain|PF00420:NADH-ubiquinone/plastoquinone oxidoreductase chain 4L|PF00510:Cytochrome c oxidase subunit III|PF00507:NADH-ubiquinone/plastoquinone oxidoreductase, chain 3|PF01059:NADH-ubiquinone oxidoreductase chain 4, amino terminus	-
ENSCPOG00000034544	5474	3721	4966	3658	6041	7422	159.6654132	105.8768697	179.066252	102.0480198	156.4460374	187.0081372	5160.609331	5150.257356	0.003020797	0.991894885	0.999298915	TAGLN3	DS562890.1	13646179	13660877	+	2046	protein_coding	NA	-
ENSCPOG00000031609	5298	4564	4126	4689	5688	6799	147.5371767	123.9853912	142.0429588	124.8891103	140.6367358	163.5565924	5206.05099	5017.784526	0.053231361	0.762607872	0.944813216	PAIP2	DS562861.1	1774952	1793668	+	2143	protein_coding	NA	-
ENSCPOG00000005519	5853	2397	3498	4670	7064	7618	71.53251349	28.57777166	52.8500909	54.58793507	76.65232413	80.42654781	5851.739562	4228.741845	0.468681825	0.168874755	0.63812011	L1CAM	DS563003.1	1830735	1843357	+	4883	protein_coding	NA	-
ENSCPOG00000011603	4924	5408	4047	4632	5878	6201	71.53182328	76.63961246	72.68008511	64.35830919	75.8159372	77.81735768	5070.090464	5136.606956	-0.018770684	0.899681386	0.976997352	AHCYL1	DS562857.1	34158344	34196689	+	4108	protein_coding	NA	-
ENSCPOG00000004681	5474	3940	4356	3968	6648	6695	124.4952117	87.41368791	122.4719684	86.31262857	134.2420394	131.5321546	5230.691519	4967.647349	0.074543445	0.766590397	0.944813216	NCAM1	DS562874.1	34540713	34825251	-	2624	protein_coding	NA	-
ENSCPOG00000013769	4661	6133	5850	6108	3537	4768	435.9835566	559.6278743	676.4689156	546.4429909	293.7485572	385.2660601	4426.540861	6039.810701	-0.44830071	0.115811418	0.565756646	-	DS562882.1	7048239	7051897	+	638	protein_coding	NA	-
ENSCPOG00000019869	5253	4697	4848	5455	5066	5633	165.6906319	144.5261654	189.0401864	164.5660075	141.8748497	153.4842452	4926.673164	5347.992469	-0.118254936	0.489659469	0.858278151	-	DS562892.1	15821470	15845254	-	1892	protein_coding	NA	-
ENSCPOG00000032188	5344	3903	4205	3665	6682	7068	59.11350166	42.11668245	57.50256385	38.774753	65.62606788	67.53832342	5251.842778	4848.45635	0.115391909	0.671372172	0.921575343	NIPAL3	DS562880.1	11284401	11329505	-	5395	protein_coding	NA	-
ENSCPOG00000004866	5258	3832	3200	3572	6883	8117	201.1442717	143.0039238	151.3345319	130.6933114	233.7838639	268.2354238	5588.259785	4376.214736	0.352730548	0.239798528	0.708419628	SYT11	DS562865.1	16503668	16521872	+	1560	protein_coding	NA	-
ENSCPOG00000031665	5370	4560	3318	3394	6750	7459	76.83264451	63.64608652	58.68793783	46.44491348	85.74818654	92.19037911	5298.788362	4703.296478	0.171992593	0.550759275	0.884172767	STX1B	DS562859.1	45896731	45915439	-	4171	protein_coding	NA	-
ENSCPOG00000007983	5349	2915	3868	3959	6778	7909	47.48820733	25.24568174	42.45224041	33.6165781	53.42744642	60.6552296	5621.113009	4383.73406	0.358779492	0.25572175	0.720727123	DPYSL3	DS562861.1	9443256	9550745	-	6722	protein_coding	NA	-
ENSCPOG00000013273	4541	5570	4581	6279	5283	4435	91.21379722	109.143932	113.7549484	120.629726	94.21917995	76.95487835	4908.390173	5283.64491	-0.106293645	0.632338193	0.910712963	Gnai2	DS562863.1	25264046	25284505	+	2971	protein_coding	NA	-
ENSCPOG00000012833	4036	6207	6959	5932	3318	4237	439.5236865	659.3989313	936.8691444	617.8557517	320.8168603	398.5869625	4148.984199	6316.251545	-0.606269111	0.078186789	0.490905658	-	DS562925.1	65753	67935	-	548	protein_coding	NA	-
ENSCPOG00000006004	5411	4122	4018	4719	6074	6320	48.11738098	35.75755379	44.17080878	40.13555276	47.95665794	48.54841135	5191.735703	4865.16856	0.093811715	0.615889726	0.904927966	HK1	DS562870.1	18826649	18892550	+	6711	protein_coding	NA	-
ENSCPOG00000000559	5412	4720	4369	3937	5770	6428	128.8808545	109.6498354	128.6215195	89.67076156	121.9989541	132.2330408	4879.352902	5209.220235	-0.094272212	0.646893293	0.915231542	MAP7D1	DS562880.1	1315976	1325596	-	2506	protein_coding	NA	-
ENSCPOG00000006432	5066	4623	4705	3436	5910	6789	109.8971123	97.83187004	126.1774352	71.29007553	113.8303973	127.2214678	4864.815801	5200.688747	-0.096193683	0.708712158	0.932546187	GHITM	DS562917.1	7585341	7598833	-	2751	protein_coding	NA	-
ENSCPOG00000013298	3740	6630	5875	6209	3832	4241	401.4287714	694.2018854	779.5531614	637.4019361	365.1842763	393.2227757	4393.860743	5902.882583	-0.425912919	0.188209148	0.660737369	-	DS562874.1	29101121	29103297	+	556	protein_coding	NA	-
ENSCPOG00000032292	5328	5175	4322	3510	5724	6332	21.64777363	20.51137347	21.70874696	13.63989298	20.64896663	22.22406128	4699.546214	5311.176896	-0.176430058	0.431953734	0.834349945	-	DS562870.1	10756581	11243846	-	14688	protein_coding	NA	-
ENSCPOG00000009816	6430	5281	4371	4219	5033	4990	187.549983	150.264915	157.6114755	117.6983585	130.3414842	125.7303429	4329.679925	5738.921151	-0.406534466	0.010519835	0.238389532	-	DS563429.1	506	18457	+	2046	protein_coding	NA	-
ENSCPOG00000005164	5023	4590	3534	4755	5763	6572	584.329078	520.8856252	508.2318029	529.0535906	595.2406956	660.4278413	5183.623853	4686.163557	0.145537389	0.367658058	0.800871107	Skp1	DS562936.1	3151633	3170068	-	513	protein_coding	NA	-
ENSCPOG00000008432	4192	5480	5106	6512	4285	4634	165.1278502	210.5789606	248.6456326	245.3399481	149.864771	157.6843457	4742.377698	5355.351175	-0.175342488	0.511603488	0.868111514	RPL11	DS562880.1	11879515	11883664	-	1515	protein_coding	NA	-
ENSCPOG00000000072	5040	4536	5016	3794	5587	6068	129.3657363	113.5787646	159.1648735	93.14099635	127.325994	134.545073	4673.169937	5293.131232	-0.179547731	0.424633956	0.831977828	TKT	DS562855.1	55316402	55331050	+	2325	protein_coding	NA	-
ENSCPOG00000001799	4953	4502	3531	4216	5899	6912	41.02475805	36.3763029	36.15566803	33.39897411	43.38162063	49.45553769	5149.477582	4632.254006	0.152736621	0.445623372	0.839169562	-	DS562920.1	840656	974163	+	7205	protein_coding	NA	-
ENSCPOG00000000967	4955	5122	4180	4974	5309	5407	170.041827	171.4695642	177.3329168	163.2573373	161.7612538	160.2883548	4778.16998	5108.367639	-0.096352998	0.408946344	0.823602327	PCBP2	DS562864.1	46315099	46339949	-	1739	protein_coding	NA	-
ENSCPOG00000002310	5139	4713	5607	2033	5696	6748	152.8830628	136.7771541	206.2112169	57.84595029	150.452848	173.4160656	4335.263572	5631.777977	-0.377373442	0.329880736	0.775177822	ADAP1	DS562885.1	12850542	12887707	+	2006	protein_coding	NA	-
ENSCPOG00000012413	4787	5247	4908	4879	4490	5606	622.389744	665.4959712	788.8683393	606.7148748	518.3164788	629.6302593	4559.860609	5396.88618	-0.243002048	0.164283272	0.632434427	CHCHD2	DS562921.1	3245590	3249041	-	459	protein_coding	NA	-
ENSCPOG00000009353	4870	5693	3794	5703	5053	4661	47.91133154	54.63687227	46.14318609	53.6620767	44.13755313	39.611554	4719.217498	5106.622252	-0.113958628	0.536193309	0.876211162	SF3B1	DS562959.1	3241474	3286586	+	6066	protein_coding	NA	-
ENSCPOG00000015437	4881	4341	3930	4449	5545	6505	98.64090459	85.58021848	98.18423511	85.993469	99.49458952	113.5609554	4999.784985	4721.520567	0.08272869	0.636241531	0.911441775	-	DS562903.1	338007	378248	+	2953	protein_coding	NA	-
ENSCPOG00000006108	5158	4323	4430	3670	5755	6264	43.43407637	35.51156849	46.11624643	29.55766629	43.02731602	45.5653279	4740.703625	5018.026278	-0.081888173	0.720275379	0.934441855	TRIM2	DS562862.1	30429487	30495770	+	7087	protein_coding	NA	-
ENSCPOG00000038922	5746	3029	4610	4614	5925	5628	175.1316421	90.06035155	173.7004309	134.5028271	160.3382091	148.1789745	4911.131207	4865.374544	0.013608025	0.961601614	0.992960271	NRSN2	DS562863.1	1983405	1990065	+	1958	protein_coding	NA	-
novel.1292	4464	4712	6218	3781	4062	6314	332.585534	342.4678582	572.7048479	269.4267245	268.7006791	406.3658887	4283.28429	5658.593144	-0.401564954	0.169923009	0.639907676	-	DS562935.1	7500646	7504960	+	801	-	PF10262:Rdx family	-
ENSCPOG00000006865	4500	5450	4575	5100	4850	5054	155.7711184	184.0374863	195.7791753	168.8493623	149.0616205	151.1273822	4578.161776	5227.733348	-0.191344485	0.239212223	0.708419628	CNN3	DS562857.1	20607985	20614668	-	1724	protein_coding	NA	-
ENSCPOG00000012951	5528	3290	4582	3496	6195	6394	137.5148097	79.83856124	140.9085983	83.17784916	136.827195	137.4002641	4854.413342	4866.048833	-0.003340661	0.991198411	0.999269852	ACOT7	DS562880.1	26242899	26315291	+	2399	protein_coding	NA	-
novel.257	4873	4889	3964	3789	6149	5777	53.50674702	52.36818725	53.80798825	39.79161509	59.94684149	54.79589222	4755.214161	4913.64218	-0.047212367	0.814397104	0.95990997	-	DS562861.1	22130496	22169269	-	5435	-	-	-
ENSCPOG00000034105	4866	4246	3535	6257	5208	5307	151.7989684	129.2147441	136.3286411	186.6885553	144.2505131	143.0142462	5133.292851	4520.15094	0.183441318	0.313608334	0.764943583	-	DS562881.1	1398745	1410623	+	1913	protein_coding	NA	-
ENSCPOG00000039945	4426	5188	3747	7547	4515	3977	212.1552307	242.5926664	222.0378429	345.996343	192.1541482	164.6764223	4954.082578	4770.523694	0.054399464	0.855048369	0.969670327	-	DS562880.1	9695084	9698861	-	1245	protein_coding	NA	-
ENSCPOG00000006543	5028	4421	4147	4433	5211	6136	97.20090873	83.37405749	99.10830842	81.9648431	89.44288618	102.469332	4786.717475	4888.196229	-0.030130439	0.85776063	0.970175072	CDC42	DS562880.1	13151131	13189885	-	3087	protein_coding	NA	-
ENSCPOG00000036829	4567	4693	3953	5078	5171	5883	63.33902169	63.4930603	67.77478148	67.3577948	63.67435476	70.48110202	4909.310074	4741.055131	0.050414917	0.696252966	0.929856829	-	DS562861.1	11419953	11464155	-	4303	protein_coding	NA	-
ENSCPOG00000014070	4910	5345	4316	3989	4802	5927	141.485873	150.250063	153.7496001	109.9386621	122.8579934	147.5366819	4459.539342	5223.471305	-0.228012667	0.185906353	0.658267891	ATP5PB	DS562857.1	35863098	35876205	+	2071	protein_coding	NA	-
ENSCPOG00000014456	4451	5740	5032	4224	3867	5962	543.2008249	683.3608359	759.1794278	493.0393253	419.0122057	628.5333064	4265.205736	5497.648734	-0.366095035	0.108959892	0.554762551	COX6C	DS562855.1	16339398	16351511	+	489	protein_coding	NA	-
ENSCPOG00000012775	5338	2860	2689	3323	6399	8577	56.40213803	29.47938351	35.12438849	33.58166023	60.03144306	78.28632486	5496.859371	3869.428058	0.506489419	0.160786503	0.629336865	SLC6A17	DS562857.1	34358690	34404086	+	5648	protein_coding	NA	-
ENSCPOG00000009941	4691	2772	2380	6936	5438	6899	81.144301	46.77579558	50.89446105	114.7510054	83.51826606	103.0889778	5886.371743	3492.749781	0.752920567	0.004738377	0.184409654	SYT4	DS562869.1	21621519	21630656	+	3450	protein_coding	NA	-
ENSCPOG00000023136	5333	3682	4217	2974	5722	7188	196.3361427	132.2354268	191.9257489	104.7187524	187.036428	228.5968477	4775.576129	4776.909545	-0.000310881	0.999217978	0.999750961	-	DS562870.1	41382447	41386919	+	1621	protein_coding	NA	-
ENSCPOG00000003361	4864	4644	4093	4030	5646	5824	40.22060015	37.46127528	41.84058009	31.87240614	41.45200383	41.60158187	4695.917648	4883.730819	-0.056452666	0.746990092	0.93991938	OGDH	DS562921.1	2436637	2502107	-	7217	protein_coding	NA	-
ENSCPOG00000026382	3320	7457	181	14828	2978	260	181.9373604	398.6422408	12.26205763	777.1792694	144.8965933	12.30808968	5761.011698	3655.208036	0.656327611	0.685130166	0.926230956	DLK1	DS562966.1	798634	805303	+	1089	protein_coding	NA	-
ENSCPOG00000006297	4473	4688	3794	5293	5393	5294	40.72903747	41.64167765	42.70744077	46.09586478	43.59988506	41.641147	4873.474457	4641.233443	0.070453074	0.576924231	0.892697721	HDLBP	DS562868.1	23061518	23126138	+	6554	protein_coding	NA	-
ENSCPOG00000002373	4874	4273	3874	3822	5417	6624	56.26089898	48.11598732	55.28174344	42.19554977	55.51746834	66.05032582	4793.50017	4673.351499	0.036720529	0.864415975	0.971141966	AARS	DS562877.1	2981107	3006805	-	5170	protein_coding	NA	-
ENSCPOG00000035794	4916	4882	4673	3841	5001	5526	149.9873767	145.3034669	176.2542461	112.083573	135.4719447	145.6421944	4354.370097	5222.008611	-0.261958117	0.144980398	0.605476564	CHMP4B	DS562900.1	633126	673916	+	1956	protein_coding	NA	-
ENSCPOG00000021239	4424	5306	4442	4316	4609	5720	249.7766385	292.2397653	310.0389266	233.0627995	231.043142	278.9756031	4446.89596	5099.038503	-0.197296454	0.251162896	0.716265817	PRDX5	DS562897.1	5264816	5268180	+	1057	protein_coding	NA	-
novel.1229	4936	3771	5523	3289	5149	6115	62.10602188	46.2860862	85.90819145	39.58013388	57.52162259	66.46431304	4392.298517	5217.615854	-0.248249429	0.403042686	0.821924793	-	DS562927.1	8462475	8476794	+	4743	-	PF00084:Sushi repeat (SCR repeat)|PF00059:Lectin C-type domain	Lectin_C
ENSCPOG00000011052	4805	3705	3990	4205	5866	6148	65.49819327	49.2673845	67.23722735	54.82223702	70.99498349	72.39411865	4913.033883	4511.27545	0.123225511	0.556219468	0.886062685	AP2A2	DS563073.1	5120	57803	-	4378	protein_coding	NA	-
ENSCPOG00000022587	4342	5248	3669	4969	4782	5636	89.69205259	105.7531559	93.69422596	98.17207375	87.70480575	100.5700408	4685.297858	4729.338237	-0.013557841	0.928523387	0.98320711	-	DS562943.1	3746644	3819505	+	2889	protein_coding	NA	-
ENSCPOG00000040146	4175	6127	5194	3409	4126	5596	104.8187518	150.0602794	161.2075662	81.85860316	91.97322244	121.3650692	3972.706425	5599.618181	-0.495087522	0.045612784	0.410516497	COX6B1	DS562907.1	10009342	10019546	+	2377	protein_coding	NA	-
ENSCPOG00000004849	4624	4667	3647	4751	5290	5598	63.7443835	62.76207118	62.15281957	62.64176049	64.74846057	66.6638654	4756.153744	4623.930008	0.040677033	0.732776836	0.937353525	UBQLN1	DS562866.1	18234365	18289137	+	4329	protein_coding	NA	-
ENSCPOG00000008724	4002	5364	3809	7466	3876	4040	215.1621083	281.3279246	253.1632438	383.9118495	185.02148	187.6305579	4754.601167	4711.171659	0.013179123	0.967037584	0.994180554	RACK1	DS562876.1	33840828	33845276	-	1110	protein_coding	NA	-
ENSCPOG00000004612	5119	3621	2950	6455	5511	4900	106.5166914	73.50153854	75.88492806	128.4646416	101.8152015	88.07691948	5169.38327	4155.280049	0.314937558	0.184474858	0.656667014	PTPRN	DS562944.1	5877722	5894733	+	2868	protein_coding	NA	-
ENSCPOG00000004324	4636	3999	3255	6339	5077	5169	65.49847725	55.11560089	56.85121375	85.65709713	63.68609421	63.08524678	5080.214758	4244.072983	0.259348701	0.183468047	0.655637677	GALNT16	DS562875.1	13855820	13933995	+	4224	protein_coding	NA	-
ENSCPOG00000003511	4571	3920	4351	3078	5796	6755	60.71367036	50.79216214	71.44392773	39.10197619	68.35232935	77.50578484	4705.003533	4653.864877	0.01589665	0.956254953	0.991702172	DPP6	DS562887.1	2717420	3541914	+	4493	protein_coding	NA	-
ENSCPOG00000014073	4530	4891	4334	5069	4811	4792	131.4242768	138.4236903	155.4416054	140.6547845	123.9259984	120.0957673	4479.974176	4952.956715	-0.144718507	0.350713919	0.789526538	RHOA	DS562863.1	24437521	24482491	-	2057	protein_coding	NA	-
ENSCPOG00000022634	4707	5339	4512	5117	4239	4496	985.6234414	1090.591511	1167.983987	1024.795163	788.0974416	813.254783	4237.497576	5234.772887	-0.304905957	0.08847175	0.512542864	-	DS562868.1	29733236	29733821	-	285	protein_coding	NA	-
ENSCPOG00000014093	4707	4315	3259	5615	5203	5201	176.4464075	157.7919302	151.0267771	201.3136427	173.1697873	168.4181816	4893.38854	4373.88783	0.161772072	0.305302231	0.760860197	SCG3	DS562878.1	29440346	29473899	+	1592	protein_coding	NA	-
ENSCPOG00000002016	4203	5373	4430	3422	5180	5675	109.8664683	137.0118029	143.1563024	85.55405602	120.222349	128.1460246	4316.154772	5041.439078	-0.223966741	0.314668426	0.765167157	SERPINE2	DS562944.1	1434096	1492050	+	2283	protein_coding	NA	-
ENSCPOG00000030890	4137	5322	4714	5015	3965	5049	408.0767313	512.1138809	574.8398419	473.1317282	347.255536	430.2245408	4283.742971	5120.954539	-0.257466307	0.224404467	0.691554575	ATP5F1E	DS563011.1	1296269	1300058	-	605	protein_coding	NA	-
ENSCPOG00000002363	4629	4428	3658	4437	5230	5744	53.55715867	49.97736174	52.32087773	49.09922091	53.72565416	57.40877462	4679.296545	4551.438649	0.040044168	0.772851146	0.94616394	HSPA9	DS562861.1	961207	979809	-	5158	protein_coding	NA	-
ENSCPOG00000009702	4234	5670	4150	3731	5223	5078	32.51932486	42.48240473	39.40394785	27.40758315	35.61724865	33.6912296	4254.662617	5032.851337	-0.242263747	0.205985432	0.678263654	TNK2	DS562862.1	60221018	60243026	+	7770	protein_coding	NA	-
ENSCPOG00000012654	4159	5380	3854	6268	4120	4295	250.9598895	316.6890419	287.4935307	361.7422256	220.7304687	223.8783308	4515.085101	4788.288064	-0.084824817	0.735071177	0.937460823	-	DS562864.1	41524725	41538857	+	989	protein_coding	NA	-
ENSCPOG00000033467	3535	5834	5109	5124	4112	4360	36.23505315	58.33662175	64.74054623	50.2346557	37.42331593	38.60641473	4161.966496	5251.299641	-0.335354882	0.207805866	0.680150562	RGS5	DS562894.1	629084	689641	-	5822	protein_coding	NA	-
ENSCPOG00000001763	4862	3587	3316	5030	5520	5630	50.84154827	36.59068638	42.86662652	50.30679186	51.24984618	50.85641073	4924.651805	4210.115387	0.226168811	0.20192785	0.674938686	USP22	DS562920.1	666509	699863	+	5707	protein_coding	NA	-
ENSCPOG00000008188	5171	2558	2563	3189	6224	8198	242.6046452	117.0740065	148.6531624	143.0981167	259.2649651	332.2507625	5290.439183	3660.832923	0.531220353	0.152731373	0.618064073	SPOCK2	DS562870.1	21089893	21110811	-	1272	protein_coding	NA	-
ENSCPOG00000005475	5112	3548	3389	3809	5529	6442	39.55810782	26.78327264	32.42031317	28.19099872	37.98751899	43.0624647	4769.777541	4312.221456	0.145541789	0.544918459	0.88127473	SMARCA2	DS562876.1	17653054	17825637	-	7712	protein_coding	NA	-
ENSCPOG00000015536	4522	3936	3682	4781	5121	5765	47.7125736	40.51284487	48.02717493	48.24761533	47.97408896	52.54544743	4763.892527	4363.145384	0.126905808	0.395080807	0.815889205	Azin1	DS562855.1	4517350	4544464	+	5656	protein_coding	NA	-
ENSCPOG00000011367	4685	4133	3692	4450	5515	5331	61.80145283	53.18508541	60.20766075	56.14407419	64.59282538	60.74790007	4648.452087	4487.328093	0.050992063	0.730782156	0.937124855	SUPT5H	DS562907.1	12875124	12901737	+	4524	protein_coding	NA	-
ENSCPOG00000003060	5082	4869	5190	3366	4630	4657	84.69192911	79.15575681	106.9241225	53.65081216	68.50748607	67.04202143	3835.939008	5489.758917	-0.51696625	0.009458616	0.22851006	BCAN	DS562865.1	17201433	17217275	+	3581	protein_coding	NA	-
ENSCPOG00000006008	4788	3330	3167	4767	5546	6189	44.47954081	30.17767334	36.37099556	42.35514079	45.7441639	49.66610862	5010.617352	4038.167932	0.311313684	0.119764504	0.571970165	ADCYAP1R1	DS562899.1	7310605	7362676	+	6424	protein_coding	NA	-
ENSCPOG00000036550	4604	4049	3450	3160	5495	7013	54.98416715	47.1721292	50.93571459	36.09476704	58.26660426	72.35018952	4716.507977	4331.191474	0.123017961	0.652040574	0.916308181	FAM168B	DS562858.1	70816064	70842929	+	4997	protein_coding	NA	-
ENSCPOG00000020393	4449	5048	4247	4786	4412	4757	372.901472	412.7493563	440.0630709	383.6712091	328.3347663	344.427914	4258.609558	4940.997235	-0.214359988	0.16031171	0.628418655	EDF1	DS562873.1	38405537	38408771	+	712	protein_coding	NA	-
ENSCPOG00000010379	4455	4192	3032	5425	5137	5438	36.61028834	33.60563309	30.80247474	42.63929427	37.48130317	38.60362981	4881.362972	4153.385286	0.232814842	0.120527642	0.572117616	PRPF8	DS562887.1	20737026	20771357	+	7262	protein_coding	NA	-
ENSCPOG00000024002	4824	4228	4969	3361	5019	5278	162.9230138	139.2981925	207.4651264	108.5671589	150.5019085	153.9848591	4132.271147	5099.000375	-0.303091785	0.196412472	0.670310629	IGSF8	DS562911.1	9657334	9663293	-	1767	protein_coding	NA	-
ENSCPOG00000013852	4955	3864	4596	2776	5306	6136	96.76136684	73.60898341	110.9530711	51.84807324	91.99733713	103.5087788	4279.747295	4867.4864	-0.185521549	0.536431242	0.876291783	PRKCZ	DS563041.1	552168	625298	-	3056	protein_coding	NA	-
ENSCPOG00000034448	5030	2369	4289	2448	5680	7788	86.40718496	39.69924968	91.08332788	40.22055966	86.63230759	115.5689885	4768.119068	4271.836979	0.158660481	0.709405282	0.932816097	CX3CL1	DS562877.1	24686708	24697118	-	3474	protein_coding	NA	-
ENSCPOG00000012918	5042	3072	3379	4452	5471	6109	55.56688685	33.02705141	46.03650957	46.9270447	53.53399018	58.15898892	4862.97434	4127.50167	0.236632013	0.316195711	0.76626216	PTPRS	DS563366.1	6647	44010	+	5415	protein_coding	NA	-
ENSCPOG00000000415	4213	5793	4938	3578	4284	4701	414.8876627	556.5163862	601.1614443	337.0033532	374.5744919	399.9105033	3813.493802	5395.44006	-0.500488509	0.012619145	0.257296533	-	DS562858.1	60136806	60141921	+	606	protein_coding	NA	-
ENSCPOG00000020253	4350	5336	5024	4038	4268	4487	205.866583	246.3472885	293.9322248	182.7753979	179.3373241	183.4366737	3894.885293	5327.021677	-0.451587473	0.014178772	0.26859377	GSTP1	DS562897.1	8041655	8044633	+	1261	protein_coding	NA	-
ENSCPOG00000001335	5089	3374	3446	3015	5628	6947	44.68140969	28.89847068	37.40336376	25.31841747	43.87308565	52.68963773	4690.285583	4270.907758	0.135195833	0.660805724	0.919168285	SRPK2	DS562886.1	15248723	15380757	+	6797	protein_coding	NA	-
ENSCPOG00000038518	4743	3646	2703	2723	5578	8026	55.64204365	41.72554123	39.20098375	30.55289825	58.1002677	81.33596083	4895.853197	3933.308418	0.315820493	0.367084054	0.800788354	FGF12	DS562862.1	56271398	56503239	-	5087	protein_coding	NA	-
ENSCPOG00000000775	4519	3413	3429	4267	5611	6159	54.70249154	40.30291151	51.31368733	49.40173863	60.30519283	64.40335152	4859.782659	4084.072267	0.250996221	0.209663854	0.682345283	NRXN2	DS562897.1	5471149	5568010	-	4930	protein_coding	NA	-
ENSCPOG00000007652	4513	4694	3814	4839	4629	4851	126.9204606	128.7789138	132.6013565	130.159764	115.5854484	117.8504048	4368.270519	4665.079981	-0.094841698	0.469078296	0.848822303	-	DS562907.1	12363892	12375445	-	2122	protein_coding	NA	-
ENSCPOG00000006566	4690	3811	3600	4374	5195	5626	43.36661928	34.37613449	41.15154996	38.68265974	42.64989359	44.93822873	4613.997317	4344.457122	0.086948616	0.60062385	0.900506226	KPNB1	DS562908.1	9366905	9396355	-	6454	protein_coding	NA	-
ENSCPOG00000036242	4523	4855	3564	3823	4882	5527	67.92199142	71.12273083	66.16411234	54.90892551	65.09254821	71.69795776	4313.146345	4617.101512	-0.098221062	0.550261832	0.883702067	UBL3	DS562861.1	31227676	31282243	-	3974	protein_coding	NA	-
ENSCPOG00000002706	4476	3706	3379	4542	5375	5670	61.1252047	49.37089839	57.04524012	59.3242427	65.17160141	66.88778363	4735.128027	4145.232898	0.192036452	0.222760053	0.689362544	DGCR2	DS562859.1	18285010	18343832	-	4370	protein_coding	NA	-
ENSCPOG00000036065	4523	5500	3179	4074	4497	5365	84.90783073	100.7208109	73.7755843	73.14708216	74.95381125	87.00102755	4231.479214	4668.88397	-0.142043942	0.445947419	0.839169562	SNN	DS562859.1	30551760	30561527	+	3179	protein_coding	NA	-
ENSCPOG00000002897	4233	4876	3579	3951	4987	5484	31.36132545	35.240755	32.7799896	27.99677422	32.80463308	35.09757292	4373.458804	4532.3046	-0.051427905	0.747299647	0.93991938	NDST1	DS562861.1	12315713	12374759	+	8055	protein_coding	NA	-
ENSCPOG00000009433	4053	4762	4144	5002	4854	4187	73.51778121	84.26370391	92.92584235	86.77893172	78.17452213	65.60731229	4294.640456	4669.909149	-0.120804206	0.517190043	0.868408698	NUCB1	DS562925.1	8383378	8400516	-	3290	protein_coding	NA	-
ENSCPOG00000006619	4622	3685	3228	3361	5591	6468	54.71733404	42.55669049	47.24213174	38.05557822	58.76708592	66.1452249	4651.191747	4124.569308	0.173411682	0.489370077	0.858264686	RUFY3	DS562902.1	3025177	3110418	-	5041	protein_coding	NA	-
ENSCPOG00000006931	4671	4293	3541	3559	5319	5509	45.81007158	41.07214248	42.9316917	33.38365745	46.31597052	46.67210335	4353.675184	4472.262698	-0.038703609	0.840994783	0.966824517	SEMA6D	DS562878.1	26320289	26378065	+	6085	protein_coding	NA	-
ENSCPOG00000004888	4182	4359	3849	5143	4429	4914	126.4936222	128.6195056	143.9240872	148.7839036	118.9432925	128.3965193	4424.899746	4457.44499	-0.010510486	0.948302406	0.989098879	TMEM59	DS562943.1	5975682	5998274	+	1973	protein_coding	NA	-
ENSCPOG00000036668	5136	3148	3509	2830	5704	6537	150.5424317	90.01274418	127.1505527	79.33688995	148.4441558	165.5182534	4533.633957	4238.612123	0.097146416	0.763747189	0.944813216	MLLT11	DS562857.1	12105063	12112571	+	2036	protein_coding	NA	-
ENSCPOG00000004582	4425	4172	3673	4188	4968	5408	95.6441813	87.96804597	98.14477404	86.57784595	95.34030603	100.9753716	4422.164745	4404.398738	0.005952411	0.966933184	0.994180554	RETREG2	DS562944.1	6001045	6006440	-	2761	protein_coding	NA	-
ENSCPOG00000004353	5016	2916	2916	3190	5454	7301	67.46519574	38.26001562	48.48537386	41.03625921	65.13089798	84.82778039	4797.961859	3873.906374	0.308663679	0.339642302	0.783273233	ENC1	DS563018.1	1815009	1826497	-	4437	protein_coding	NA	-
ENSCPOG00000036631	4494	4487	3944	3979	4767	5090	51.8144015	50.46715861	56.21539885	43.87793511	48.79914865	50.69541683	4201.512248	4644.732509	-0.144514114	0.30970446	0.763669442	RAB14	DS562857.1	71191400	71207677	+	5176	protein_coding	NA	-
ENSCPOG00000032938	4524	3740	3220	5781	4727	4743	129.9238073	104.7787254	114.3202028	158.7902879	120.5317384	117.6664809	4670.560302	4106.244144	0.185706916	0.342826081	0.785071354	BLCAP	DS562900.1	3996211	4006522	-	2078	protein_coding	NA	-
ENSCPOG00000000718	4262	4476	4049	3124	5443	5373	22.64679265	23.201641	26.59757286	15.87665867	25.6791869	24.66286905	4210.606726	4606.577522	-0.129534129	0.577236978	0.892697721	WNK1	DS563024.1	973544	1100037	-	11231	protein_coding	NA	-
ENSCPOG00000034820	4754	4699	6265	2257	4287	4448	101.9430579	98.29677983	166.0812201	46.28975293	81.62094868	82.39422173	3313.661581	5771.923911	-0.80046106	0.010392449	0.238184091	DBNDD2	DS562900.1	11492116	11530565	+	2783	protein_coding	NA	-
ENSCPOG00000025369	4222	5346	3703	3856	4471	5110	39.69108733	49.02742549	43.03575751	34.67101989	37.31892395	41.49819104	4078.804437	4735.295923	-0.21529919	0.19200865	0.665847377	MCF2L	DS562860.1	14528570	14622502	-	6348	protein_coding	NA	-
ENSCPOG00000000976	5392	1662	3019	3261	5807	7558	90.82186522	27.30907053	62.86437736	52.5346879	86.84444315	109.971695	5001.813218	3630.646683	0.462271043	0.282359069	0.740292086	NELL2	DS562864.1	54867673	55230414	+	3543	protein_coding	NA	-
ENSCPOG00000015409	4381	4266	3685	3872	4862	5630	52.16435917	49.551504	54.24242381	44.09514716	51.4002526	57.90852674	4353.043875	4425.527308	-0.023691723	0.886970446	0.974520334	DYNC1LI2	DS562877.1	9999271	10023649	+	5012	protein_coding	NA	-
ENSCPOG00000006898	3594	6016	4221	6498	2982	3316	285.5944881	466.3531801	414.6561136	493.862761	210.391923	227.6249003	3962.280714	4960.310048	-0.324149117	0.373760411	0.805459832	SSR4	DS563003.1	1873753	1877429	-	751	protein_coding	NA	-
ENSCPOG00000002667	4044	4695	3464	5426	4644	4329	55.36508405	62.70407702	58.62781005	71.04923898	56.45035834	51.19716352	4410.106279	4360.752921	0.016150018	0.930659513	0.983570244	OS9	DS562864.1	40099062	40119571	-	4359	protein_coding	NA	-
ENSCPOG00000035372	4673	4055	4670	3135	4810	5240	71.26850009	60.32926894	88.04803953	45.72926355	65.13232624	69.03456978	3985.448911	4866.069129	-0.28783059	0.230669061	0.700402332	MLF2	DS562962.1	505389	512266	+	3913	protein_coding	NA	-
ENSCPOG00000011738	3732	5299	4872	4859	3911	3870	353.5190091	489.6665325	570.5311852	440.2231324	328.9338949	316.6763271	3873.015489	5042.529554	-0.380634263	0.122807271	0.576969628	RPL29	DS562863.1	26977567	26979855	-	630	protein_coding	NA	-
ENSCPOG00000008677	4013	4111	2702	3972	5500	6195	30.87756502	30.85721513	25.70160247	29.23061477	37.57389784	41.17643032	4741.660137	3839.50722	0.304398372	0.122999869	0.577267279	MARF1	DS562859.1	37348036	37395075	+	7756	protein_coding	NA	-
ENSCPOG00000036838	4516	3920	3775	3918	4556	5795	141.0278652	119.4187255	145.7366984	117.0227379	126.3235696	156.3284194	4324.270772	4394.689999	-0.023157627	0.901733837	0.977049212	GABARAPL2	DS562877.1	1772716	1786151	-	1911	protein_coding	NA	-
ENSCPOG00000024278	4284	3922	2921	5128	4893	5318	32.06157969	28.63376195	27.02514193	36.70610438	32.51324716	34.38090349	4677.163611	3960.251387	0.239878421	0.106033589	0.549675608	SON	DS563001.1	2354794	2386746	-	7974	protein_coding	NA	-
ENSCPOG00000010238	4388	2808	2712	3844	5828	6771	60.68725647	37.88465664	46.36833942	50.84743959	71.56490583	80.89416516	4966.810526	3540.913519	0.488228981	0.063197761	0.457655967	-	DS562887.1	11498787	11604834	-	4315	protein_coding	NA	-
ENSCPOG00000035873	4545	3933	4238	3585	4672	5336	226.0290851	190.8050006	260.5507719	170.5196466	206.2922673	229.2343831	4117.490013	4602.165542	-0.1603493	0.429556303	0.83365912	CLTB	DS562872.1	22136713	22160472	-	1200	protein_coding	NA	-
ENSCPOG00000012069	4122	6035	4822	2492	4083	4649	31.81881487	45.44526636	46.01550478	18.39834993	27.98369558	31.00052556	3387.071268	5396.005043	-0.671737786	0.011108	0.244952435	PLEKHM2	DS562880.1	18155097	18192218	-	7731	protein_coding	NA	-
ENSCPOG00000007336	4102	3654	3271	5034	4904	5205	44.10769457	38.3285696	43.48106959	51.77102197	46.8186449	48.34737891	4617.105449	3956.616963	0.222780227	0.116431581	0.566590449	EIF4G1	DS562862.1	49543673	49561270	+	5550	protein_coding	NA	-
ENSCPOG00000010726	4610	3199	2222	3937	5728	6454	56.19157458	38.03819347	33.48230153	45.89765696	61.99018911	67.95677109	4874.341961	3540.127129	0.46131337	0.082393104	0.502536797	KIF21A	DS562909.1	985154	1047706	+	4896	protein_coding	NA	-
ENSCPOG00000010145	4131	4402	4238	3641	4834	4873	133.3306417	138.5990262	169.09731	112.3958505	138.5259369	135.8640899	4049.048937	4616.869234	-0.189115966	0.296375727	0.753770535	MDH2	DS562885.1	1707191	1720977	+	1849	protein_coding	NA	-
ENSCPOG00000038561	4876	2593	2473	4313	6031	5832	48.7662482	25.29842772	30.57600469	41.25626712	53.55433757	50.38562628	4905.201893	3535.103227	0.472524451	0.090855275	0.518795428	SCN3B	DS562874.1	24911032	24933859	+	5967	protein_coding	NA	-
ENSCPOG00000001485	3919	5078	3110	5046	4766	4118	110.423369	139.5769785	108.3295879	135.9839964	119.2310705	100.2318093	4262.321101	4296.893141	-0.011812577	0.952870526	0.99080638	-	DS563031.1	381862	390855	+	2118	protein_coding	NA	-
ENSCPOG00000002066	4400	3638	3493	4261	4976	5251	115.0160506	92.76920508	112.8769671	106.5300505	115.4877237	118.5717666	4402.331323	4144.758363	0.087116131	0.586182907	0.896182705	RNPS1	DS562859.1	22343207	22352654	-	2283	protein_coding	NA	-
ENSCPOG00000021106	3976	4780	4859	2952	4658	4772	200.0660383	234.63363	302.2559562	142.068624	208.1019531	207.4249192	3744.117355	4948.476739	-0.402176304	0.101211656	0.540608205	TTYH1	DS562925.1	1827727	1842148	-	1186	protein_coding	NA	-
ENSCPOG00000011848	4264	4513	3563	3030	5290	5336	42.49590573	43.87636027	43.89819754	28.88200554	46.80963357	45.93875413	4123.532376	4416.449374	-0.098927885	0.665377903	0.920603377	CASKIN1	DS562859.1	22267277	22284541	-	5988	protein_coding	NA	-
ENSCPOG00000026254	4201	3388	3247	4088	5526	5530	33.49442776	26.35109393	32.00391746	31.17350195	39.11834179	38.08715298	4592.851856	3892.36734	0.238862339	0.19193271	0.665784647	ADGRL1	DS563023.1	68095	90314	-	7485	protein_coding	NA	-
ENSCPOG00000005354	4533	3680	3053	3132	5586	5904	54.65025664	43.28024113	45.50239573	36.11462124	59.79392929	61.48742892	4411.073961	4019.753897	0.134059568	0.596571556	0.899922726	MAPK8IP3	DS562859.1	21803774	21848278	+	4950	protein_coding	NA	-
ENSCPOG00000014594	4096	5334	4363	3116	4591	4372	71.36923765	90.66496277	93.98040125	51.92821368	71.0244825	65.80588908	3660.267248	4964.446307	-0.439553563	0.031726029	0.360946709	CYP51A1	DS562866.1	23743995	23761013	-	3425	protein_coding	NA	-
ENSCPOG00000023271	4691	2888	3850	3241	5505	5691	59.07318811	35.47786953	59.93585135	39.03541783	61.55055534	61.90804086	4359.830267	4144.993929	0.073034623	0.79996785	0.955068377	MPP2	DS562922.1	9575575	9591242	+	4739	protein_coding	NA	-
ENSCPOG00000030315	3256	4646	5492	5265	3109	4059	101.5205936	141.3137184	211.6904436	157.0084232	86.06769055	109.3257087	3818.78832	4925.439417	-0.367058797	0.268605592	0.730307953	-	DS562855.1	17982924	17987244	+	1914	protein_coding	NA	-
ENSCPOG00000007904	3882	5973	4610	2657	4659	3978	101.5644992	152.445385	149.1036579	66.48639404	108.225297	89.90517219	3417.340933	5205.928266	-0.607187641	0.019678648	0.301467074	GATM	DS562878.1	20586349	20601313	-	2281	protein_coding	NA	-
ENSCPOG00000025656	4322	4816	4196	3447	4533	4443	194.9559993	211.9208494	233.9851487	148.7126625	181.5462305	173.125744	3770.555238	4800.316465	-0.34817656	0.033682414	0.367141411	FADS2	DS562920.1	9503635	9522557	-	1323	protein_coding	NA	-
ENSCPOG00000023995	3634	5276	4503	5042	3641	3644	205.1736674	290.5874485	314.2965526	272.2665975	182.518568	177.7250171	3785.192885	4847.707764	-0.356923005	0.170421698	0.640586726	RPS5	DS562907.1	8350969	8356152	-	1057	protein_coding	NA	-
novel.846	4368	3925	3571	3826	4974	5049	58.56480762	51.33683838	59.18953303	49.06297531	59.21197509	58.47806047	4202.200642	4261.122828	-0.019943882	0.900954063	0.976997352	-	DS562888.1	375365	379815	+	4451	-	-	-
ENSCPOG00000012353	4522	3636	3844	3697	4948	5060	142.6333595	111.8793139	149.8907749	111.5308029	138.5702243	137.8715215	4155.924376	4331.930582	-0.059665954	0.758108599	0.942942923	PGRMC1	DS562901.1	434096	442575	-	1892	protein_coding	NA	-
ENSCPOG00000001474	4332	3818	3425	4484	4568	5038	166.7893958	143.4007022	163.0202427	165.1202798	156.1549509	167.5605004	4289.830645	4152.708347	0.046949751	0.738044668	0.937666073	-	DS562868.1	20659297	20702577	+	1550	protein_coding	NA	-
ENSCPOG00000000213	4471	3161	3126	4101	5171	5623	43.69064292	30.13308717	37.76362805	38.32907684	44.86503169	47.46629643	4517.700397	3858.232739	0.227720748	0.262829696	0.726329859	6-Mar	DS562910.1	2956568	3006951	+	6107	protein_coding	NA	-
ENSCPOG00000032637	3372	5474	5268	5206	2573	3674	328.275731	519.865947	634.0126885	484.7414965	222.4030162	308.9753701	3526.557183	5143.981744	-0.544604607	0.117686863	0.568419866	-	DS562878.1	15659305	15661528	-	613	protein_coding	NA	-
ENSCPOG00000023088	4461	3237	4058	3643	4730	5410	157.0631149	111.1783051	176.6261481	122.6749752	147.8607141	164.5404748	4175.230917	4269.194632	-0.031920493	0.89186716	0.974958448	NSG1	DS562940.1	1402866	1423654	-	1695	protein_coding	NA	-
ENSCPOG00000021728	3690	4889	5500	4001	3034	4423	209.1267945	270.2954394	385.3425581	216.8736008	152.6681934	216.5378158	3494.061057	5155.512889	-0.561086469	0.043761	0.40713266	FIS1	DS562885.1	2892580	2896098	+	1053	protein_coding	NA	-
ENSCPOG00000001794	4503	3293	4100	2581	5069	5873	137.1763354	97.85980516	154.4052555	75.20038752	137.103713	154.5506189	4068.872233	4319.386392	-0.08606108	0.783191548	0.949403797	-	DS562865.1	28967116	28973358	+	1959	protein_coding	NA	-
ENSCPOG00000015150	4393	3116	2347	4189	5156	6195	43.97985236	30.43164151	29.04735721	40.11046978	45.83055832	53.57564059	4708.588374	3491.662666	0.431291643	0.063071033	0.45719956	ARHGEF9	DS562977.1	919507	1112693	-	5961	protein_coding	NA	-
ENSCPOG00000009084	4430	2811	2805	5709	4673	4928	108.0392206	66.87656039	84.56906986	133.1657636	101.1866395	103.8202125	4685.089721	3594.938654	0.382073571	0.108312157	0.55432552	SYT5	DS562925.1	247270	253734	+	2447	protein_coding	NA	-
ENSCPOG00000039362	4178	4501	5239	3168	3767	4500	421.8835972	443.3723279	653.993716	305.9596829	337.7298914	392.5276159	3467.239007	5083.491826	-0.551817188	0.018006171	0.291867043	Gpx4	DS563175.1	19061	21321	+	591	protein_coding	NA	-
ENSCPOG00000015714	4115	3096	2655	3572	5679	6230	22.31674975	16.37937863	17.80027048	18.52795036	27.34529721	29.18654236	4676.311499	3519.79082	0.409903217	0.088184438	0.511652669	CELSR2	DS562857.1	33407957	33431681	+	11004	protein_coding	NA	-
ENSCPOG00000014693	3508	4585	5605	4823	2883	3929	346.0317074	441.1954423	683.491157	455.0178115	252.4937479	334.789507	3570.212474	5037.677706	-0.496665785	0.122386214	0.576495363	-	DS562865.1	32944884	32948171	+	605	protein_coding	NA	-
ENSCPOG00000002733	3671	5618	4694	3320	3265	4684	425.3915326	635.0699418	672.4322188	367.9572503	335.9211262	468.8725858	3419.467917	5052.713302	-0.563176936	0.0216674	0.316613877	COX5B	DS562879.1	2027311	2029108	-	515	protein_coding	NA	-
ENSCPOG00000012997	3879	4183	2898	4156	4928	5136	39.44276533	41.49261507	36.42897313	40.41829035	44.49056804	45.11345505	4320.435291	3899.831355	0.147653663	0.292403689	0.750643363	ARNT2	DS562865.1	30103878	30248739	+	5869	protein_coding	bHLH	bHLH
ENSCPOG00000009131	4209	3796	3524	4502	4599	4535	47.11746633	41.45382152	48.76855357	48.20180686	45.71051225	43.8544625	4158.136115	4145.250023	0.004581332	0.974671551	0.995009456	CCT3	DS562865.1	16889857	16908907	-	5331	protein_coding	NA	-
ENSCPOG00000014137	3990	4835	4178	4615	3783	3752	222.328486	262.8173667	287.800552	245.951086	187.1579293	180.6003312	3721.325977	4686.885658	-0.332791563	0.101162671	0.540608205	PRDX1	DS562988.1	1386612	1396944	+	1071	protein_coding	NA	-
ENSCPOG00000039281	3858	4989	3559	4034	4462	4210	46.75799333	58.98512603	53.32398548	46.76106132	48.01455219	44.0767166	3870.942522	4434.492525	-0.196106119	0.212223375	0.683410165	CTDSP2	DS562864.1	39983959	40008855	+	4924	protein_coding	NA	-
ENSCPOG00000020873	4097	3831	3281	3610	4723	5520	44.30138007	40.41092672	43.85897664	37.33475605	45.34390437	51.56130104	4194.572634	4017.444442	0.0623565	0.728742593	0.936703311	PTPRA	DS562863.1	21583890	21746976	-	5519	protein_coding	NA	-
ENSCPOG00000009956	4246	3519	3417	4413	4680	4638	59.1069013	47.78733762	58.80363227	58.75528727	57.84338909	55.77279951	4183.737135	4021.757855	0.057078258	0.715284343	0.934441855	DDB1	DS562920.1	9848688	9871167	+	4287	protein_coding	NA	-
ENSCPOG00000037168	4635	3096	3095	3440	4449	6191	40.65939884	26.49400007	33.56393259	28.86187103	34.65160027	46.91432981	4253.284189	3879.271608	0.132855111	0.607884929	0.903374436	FAM171B	DS562858.1	5024288	5050003	-	6803	protein_coding	NA	-
ENSCPOG00000000710	4027	4816	4729	3117	3772	4435	282.0679359	329.0742768	409.4891293	208.8159737	234.5813333	268.3485253	3433.286405	4923.273944	-0.519822289	0.012727826	0.257554196	-	DS563001.1	2060100	2073284	+	852	protein_coding	NA	-
ENSCPOG00000031837	3849	3984	2981	3273	4857	5929	41.7559099	42.16234298	39.97909776	33.96024935	46.78297326	55.56291077	4245.242951	3858.772466	0.13775049	0.530744611	0.873970463	CMPK1	DS563044.1	899834	943700	-	5501	protein_coding	NA	-
ENSCPOG00000032449	4441	5004	5584	2147	4134	3534	82.97696522	91.20726675	128.9802325	38.36751245	68.5799117	57.0396454	2965.446022	5482.248434	-0.886352621	0.001684858	0.110379264	PLLP	DS562877.1	24796124	24816968	+	3194	protein_coding	NA	-
ENSCPOG00000013199	4457	3245	3174	3465	5332	5158	55.05760076	39.10431797	48.47106284	40.93857405	58.48095611	55.04140154	4224.751745	3901.238527	0.115015993	0.605664308	0.902640749	SREBF2	DS562883.1	25283105	25334672	+	4831	protein_coding	bHLH	bHLH
ENSCPOG00000006645	4357	4049	4223	3383	4147	4668	158.3529261	143.5561082	189.7407384	117.5967597	133.8203753	146.5557554	3699.748036	4570.613539	-0.304732321	0.099925072	0.538158815	NDUFV1	DS562897.1	8074860	8079989	+	1642	protein_coding	NA	-
ENSCPOG00000003053	4442	3284	3484	4079	4751	4786	113.2855148	81.70231139	109.8436477	99.49571057	107.5797508	105.4391802	4140.29926	4038.510066	0.036043239	0.846416766	0.967940273	MAP2K1	DS562956.1	843994	901633	-	2340	protein_coding	NA	-
ENSCPOG00000007247	4511	3871	3970	2568	4604	5243	48.69860024	40.76638381	52.98282736	26.51511378	44.1294629	48.89416198	3741.297206	4458.300337	-0.252818366	0.344250461	0.786437713	SEPT8	DS562936.1	1910221	1925541	-	5528	protein_coding	NA	-
ENSCPOG00000008921	3815	4574	3460	3467	4312	5133	42.53927884	49.75389755	47.69497789	36.97466492	42.68978903	49.442491	3912.111423	4241.826477	-0.11664826	0.512841722	0.868165315	-	DS563005.1	1967535	1992938	-	5352	protein_coding	NA	-
ENSCPOG00000010320	4343	3864	3475	3343	4642	5064	54.11986168	46.97203034	53.53312914	39.84355212	51.35960325	54.51224192	3950.897731	4192.471465	-0.085492677	0.646003645	0.915231542	MBNL2	DS562860.1	26652831	26804137	-	4789	protein_coding	NA	-
ENSCPOG00000036460	4311	3750	3049	2540	5043	5952	58.36441309	49.52639692	51.03034404	32.88960372	60.6189966	69.60918041	4070.880897	3966.14696	0.037654332	0.897224568	0.976132154	PLEKHB2	DS562858.1	70689864	70797291	-	4408	protein_coding	NA	-
ENSCPOG00000024539	4247	3645	4677	2432	4579	5049	146.1654922	122.3757852	198.9898545	80.05362224	139.9210036	150.1071783	3633.225319	4589.920195	-0.337044337	0.263739457	0.726675256	BIN1	DS562858.1	67718120	67768875	-	1734	protein_coding	NA	-
ENSCPOG00000037379	4308	3089	3352	2863	4874	6142	63.58924065	44.47963543	61.16640083	40.41886526	63.876799	78.31613645	4180.017372	3873.826306	0.109861728	0.701107456	0.930961281	ZNF706	DS562855.1	15320627	15329259	+	4043	protein_coding	NA	-
ENSCPOG00000032095	4280	3909	3048	3864	4605	4911	65.47560263	58.33601681	57.64367622	56.53633836	62.548233	64.89917371	4063.506058	4007.66216	0.019936074	0.891257525	0.974818453	NUDCD3	DS562921.1	2568063	2673643	+	3901	protein_coding	NA	-
ENSCPOG00000013363	3641	4406	4000	4642	3817	4111	52.14454282	61.5556674	70.81889541	63.58404396	48.53555729	50.8591573	3845.032475	4353.217313	-0.179006792	0.373502017	0.805406286	ALDH2	DS562970.1	3032587	3064772	+	4167	protein_coding	NA	-
ENSCPOG00000040258	4154	3791	3607	3650	4552	4852	48.81861805	43.46184313	52.40420098	41.02670872	47.49751821	49.25760358	3961.230854	4159.687426	-0.070326772	0.664794824	0.920282533	REEP5	DS562856.1	3367651	3406403	-	5078	protein_coding	NA	-
ENSCPOG00000004607	4158	4047	4510	3562	4112	4158	114.6141584	108.8234163	153.6849354	93.90798556	100.6367415	99.00833746	3598.239158	4622.595189	-0.361173646	0.059273199	0.446337405	DNAJB2	DS562944.1	5897170	5904331	-	2165	protein_coding	NA	-
ENSCPOG00000009399	4668	2827	2450	3542	5082	5957	442.1829406	261.2355704	286.90505	320.903547	427.4206224	487.4524239	4407.842021	3532.345434	0.319419752	0.242334889	0.709423589	NDFIP1	DS562861.1	4399999	4448694	+	630	protein_coding	NA	-
ENSCPOG00000005281	4486	3605	3461	3749	4340	4877	100.757968	78.98793619	96.09984842	80.53606314	86.54849817	94.62510726	3936.922161	4149.572549	-0.075772729	0.657084314	0.91827646	AK1	DS562882.1	6713929	6719992	+	2657	protein_coding	NA	-
ENSCPOG00000002588	3812	3688	2812	4682	4810	4713	128.0198016	120.8232564	116.7456067	150.3870678	143.4230684	136.7272867	4331.555078	3678.117981	0.235773433	0.071945254	0.477531992	-	DS562959.1	3178856	3187399	+	1777	protein_coding	NA	-
ENSCPOG00000036368	4069	3212	3435	4354	4813	4619	110.8299144	85.34541825	115.6636842	113.4259844	116.3951395	108.6802849	4199.024073	3868.283867	0.118524814	0.505308067	0.865004168	CD99L2	DS563068.1	6944	94712	-	2191	protein_coding	NA	-
ENSCPOG00000010904	4548	3240	3567	3213	4754	5176	158.7215994	110.3051912	153.8932802	107.2460055	147.3073538	156.0426585	3975.175891	4094.490927	-0.042529758	0.856791424	0.970175072	ATP6V0D1	DS562877.1	9125178	9169399	+	1710	protein_coding	NA	-
ENSCPOG00000005076	4165	3402	3563	3137	4579	5616	67.59787777	53.86265185	71.48828035	48.69533959	65.98395981	78.73696182	4026.54095	4016.809547	0.003647828	0.987708372	0.998261859	-	DS562876.1	23427556	23437156	-	3677	protein_coding	NA	-
ENSCPOG00000004038	4354	3906	4614	3982	4327	3272	246.5241667	215.7439769	322.9606698	215.6389234	217.5242327	160.0360663	3539.864923	4685.784857	-0.404473503	0.079088213	0.491697893	APOD	DS562862.1	58955824	58969617	-	1054	protein_coding	NA	-
ENSCPOG00000007798	3819	3966	2687	3167	4746	6052	26.24771749	26.59071167	22.83024243	20.8182765	28.9613828	35.93141348	4213.589646	3719.901301	0.179779364	0.450007032	0.840707866	ARHGAP5	DS562932.1	7787196	7851719	+	8683	protein_coding	NA	-
ENSCPOG00000005606	4133	3844	3364	3636	4640	4816	98.03168198	88.94464258	98.64112304	82.48590579	97.71668041	98.67815597	3972.598448	4068.561423	-0.034297029	0.822576385	0.961419227	SPRYD3	DS562864.1	46717944	46731673	+	2516	protein_coding	NA	-
ENSCPOG00000021215	3765	4306	3367	3872	4498	4618	59.31529516	66.17761436	65.57613314	58.34342069	62.91741077	62.84766428	3948.474215	4097.753258	-0.053444931	0.690164101	0.927553651	PYGB	DS562863.1	4172103	4196958	-	3788	protein_coding	NA	-
ENSCPOG00000040161	3972	4266	3383	3604	4065	5130	203.6422773	213.3609433	214.4182145	176.7251309	185.0414107	227.2006494	3881.410616	4161.192506	-0.100322882	0.54135887	0.878287861	Atp5mc3	DS562858.1	14999221	15002735	+	1164	protein_coding	NA	-
ENSCPOG00000015168	4355	3772	3061	3779	4347	5080	117.0176269	98.87128476	101.6781015	97.11690722	103.7056559	117.912633	4007.966545	3993.277115	0.005302398	0.973967632	0.995009456	-	DS562899.1	3077433	3087235	+	2221	protein_coding	NA	-
ENSCPOG00000013511	4034	4082	3705	4172	4115	4227	224.7802287	221.8863477	255.2180577	222.3419135	203.5831031	203.4641791	3816.403281	4255.991108	-0.157146086	0.269974518	0.731107363	PCBP1	DS562892.1	18622556	18623626	-	1071	protein_coding	NA	-
novel.1610	3601	4006	2705	4863	5026	4132	16.95323478	18.39821825	15.7433698	21.89719819	21.00881781	16.80440988	4285.267188	3666.947012	0.224632934	0.200937254	0.67458226	-	DS563004.1	156163	249107	+	12676	-	-	-
ENSCPOG00000036454	3932	4314	3924	3767	4114	4276	65.36281476	69.95725243	80.63938518	59.89184358	60.71992128	61.40283619	3699.526845	4389.470882	-0.246496875	0.099477916	0.537971633	CAVIN1	DS562908.1	12203287	12215216	-	3590	protein_coding	NA	-
ENSCPOG00000038199	4171	3912	2954	3861	4503	4926	38.90519888	35.59603805	34.06268772	34.44467378	37.29229167	39.69130291	4036.315666	3932.559271	0.037513347	0.795689896	0.95402495	RMND5A	DS562892.1	4181047	4226954	-	6398	protein_coding	NA	-
ENSCPOG00000020893	3715	4639	4397	4855	2830	3870	283.1448988	344.9130786	414.2927767	353.9109356	191.5076092	254.7970448	3547.433609	4620.842365	-0.381351666	0.166793359	0.635447537	RPS9	DS562925.1	2857452	2860088	-	783	protein_coding	NA	-
ENSCPOG00000024588	3778	3414	2826	5266	4856	4154	58.82132728	51.85274469	54.39337366	78.41669703	67.12761541	55.86925196	4370.921842	3582.166403	0.287028206	0.122505984	0.576522473	SEZ6L2	DS562859.1	45120654	45139061	+	3833	protein_coding	NA	-
ENSCPOG00000033470	3982	3539	3001	3565	4815	5345	40.70510231	35.29096419	37.92403708	34.85474852	43.70122006	47.19856584	4156.552312	3765.390028	0.142668187	0.430514826	0.833845558	ZBTB4	DS562916.1	9176145	9192578	+	5838	protein_coding	ZBTB	ZBTB
ENSCPOG00000000078	4488	4397	4767	2197	4417	3979	62.47568843	59.71040737	82.03597162	29.25115933	54.59278837	47.84820381	3196.38352	4956.802992	-0.632809088	0.022273935	0.319730247	AATK	DS562931.1	5699672	5727358	-	4287	protein_coding	NA	-
ENSCPOG00000019675	3038	4924	4749	5042	2919	3546	394.9906084	624.528714	763.3120911	626.9842998	336.9634302	398.2641633	3539.99672	4633.065815	-0.388181237	0.232845905	0.702342842	RPS18	DS562870.1	38246840	38250817	-	459	protein_coding	NA	-
ENSCPOG00000015734	4160	3398	3086	3736	4686	5084	46.92099949	37.3880371	43.02994767	40.30283681	46.92733419	49.53509086	4096.934958	3814.561746	0.103119239	0.551412859	0.884273245	CAPRIN1	DS562947.1	4653106	4694668	-	5291	protein_coding	NA	-
ENSCPOG00000006063	4026	3408	3754	3943	4390	4619	90.05329975	74.36366964	103.805676	84.35434584	87.18465555	89.24981419	3939.311224	4051.601964	-0.040317137	0.822401351	0.961419227	ATXN10	DS563071.1	23310	159577	-	2668	protein_coding	NA	-
ENSCPOG00000006851	4213	4022	4322	3417	4048	4117	224.6844715	209.2468996	284.949129	174.2935848	191.6777834	189.6688295	3520.215493	4554.411802	-0.37135753	0.040208558	0.39542954	PARK7	DS562880.1	25099923	25111816	-	1119	protein_coding	NA	-
ENSCPOG00000010264	4094	3530	3539	3335	4652	4975	97.76722036	82.23477363	104.4785085	76.17212864	98.63585444	102.6294526	3925.335881	4024.985025	-0.035982209	0.854348125	0.969670327	CLPTM1	DS562935.1	5387035	5412596	+	2499	protein_coding	NA	-
ENSCPOG00000036087	3149	5370	4513	4224	3646	3182	34.39328477	57.21509812	60.93506807	44.12449306	35.3563427	30.02165765	3387.507031	4718.997683	-0.478223059	0.082439893	0.502536797	Gstm2	DS562964.1	4439694	4448911	+	5464	protein_coding	NA	-
ENSCPOG00000000164	4455	2384	2416	1951	5505	7356	85.95664855	44.87178882	57.62748518	36.00342851	94.30587836	122.6046619	4428.924155	3300.161677	0.424446131	0.322459247	0.77162449	PAK1	DS562895.1	15698402	15787864	+	3093	protein_coding	NA	-
ENSCPOG00000002335	4350	4713	3234	4620	4023	3095	147.2477374	155.6295922	135.3319567	149.5740225	120.9091259	90.50103056	3603.180238	4374.00621	-0.279825777	0.214822264	0.684083056	DDX39B	DS562870.1	41389131	41399854	+	1763	protein_coding	NA	-
ENSCPOG00000005101	3696	3778	3063	3517	4533	5429	46.45505065	46.32317254	47.59364252	42.27933698	50.58670239	58.94599664	4080.960784	3773.429921	0.113135537	0.5264579	0.873063127	WDR13	DS562987.1	1952884	1963697	+	4748	protein_coding	NA	-
ENSCPOG00000009273	4153	3181	2938	2418	5123	6193	45.21000817	33.78093686	39.53897604	25.17582873	49.51612901	58.23810464	4125.795958	3678.853831	0.165482273	0.603484852	0.901697864	EPS15	DS562967.1	2805900	2976683	-	5482	protein_coding	NA	-
ENSCPOG00000005972	4083	3013	3627	3649	4752	4868	123.1247244	88.63400822	135.2117454	105.2433295	127.2307241	126.8089653	4025.575644	3887.620155	0.050510782	0.815949216	0.960208404	ATP6AP1	DS563003.1	1522803	1529268	-	1979	protein_coding	NA	-
ENSCPOG00000000048	3391	4986	4243	4460	3462	3446	100.8305423	144.6278578	155.9690105	126.8393466	91.39891751	88.51422766	3485.627538	4561.418324	-0.388037099	0.117960489	0.568749698	EEF1D	DS562950.1	2710947	2718715	-	2007	protein_coding	NA	-
ENSCPOG00000014023	4215	3280	3413	3365	4261	5367	126.7849188	96.24523293	126.9133413	96.80770194	113.7971086	139.4553279	3932.147807	3930.837555	0.000632719	0.99766713	0.999750961	PPA1	DS562870.1	19575968	19610772	-	1984	protein_coding	NA	-
ENSCPOG00000030836	4045	4011	3365	3125	3952	5341	184.9778383	178.9324887	190.2335948	136.6803304	160.4603685	210.9877544	3754.304833	4094.289918	-0.124957442	0.546704726	0.881879351	ATP5IF1	DS562880.1	8153538	8156571	-	1305	protein_coding	NA	-
ENSCPOG00000040238	3946	3570	2914	3909	4620	4880	44.46525529	39.24346006	40.59328789	42.12929621	46.22270532	47.50256153	4073.499926	3727.104851	0.128231367	0.363966633	0.798734901	WRB	DS562945.1	3647095	3659414	-	5296	protein_coding	NA	-
ENSCPOG00000001899	4018	4170	3843	4391	3764	3652	192.1352424	194.5219084	227.179143	200.8238838	159.8072178	150.8555759	3614.052174	4337.232014	-0.263115207	0.155267178	0.62325702	TALDO1	DS563073.1	190401	197639	-	1248	protein_coding	NA	-
ENSCPOG00000001054	2444	4091	2755	8275	3767	2503	109.0075989	178.0001704	151.9071261	353.0030023	149.1766561	96.43838298	4534.729867	3324.925659	0.44764703	0.309218234	0.763658932	Vim	DS562975.1	1613984	1621135	-	1338	protein_coding	NA	-
ENSCPOG00000036844	3704	4831	4480	3226	2921	4596	399.000003	507.6616124	596.5967828	332.3694576	279.3721778	427.6765509	3260.210053	4715.078307	-0.532178833	0.028475559	0.348421182	COX7B	DS562881.1	18737197	18743524	-	554	protein_coding	NA	-
ENSCPOG00000037749	3742	4769	3744	3111	3963	4394	50.03669106	62.20817886	61.89016079	39.78685712	47.04988287	50.75494358	3476.678868	4400.059406	-0.339681178	0.062572529	0.454990804	DAZAP2	DS562864.1	48434267	48441298	-	4463	protein_coding	NA	-
ENSCPOG00000014910	3847	4035	3110	2962	4835	4911	77.09197617	78.8798176	77.04569079	56.77104269	86.02667672	85.01399484	3841.017199	3928.789039	-0.032525745	0.877660884	0.974403854	CS	DS562864.1	41887658	41917607	+	2978	protein_coding	NA	-
ENSCPOG00000014868	3964	4157	3666	3919	4045	3946	118.2219838	120.9427914	135.1630645	111.7878709	107.1106854	101.6611869	3631.629846	4240.770038	-0.223583428	0.108787508	0.554762551	RAB1B	DS562897.1	6907788	6914754	+	2001	protein_coding	NA	-
ENSCPOG00000009183	4094	3433	3215	3691	4470	4791	76.68558809	62.7299706	74.44711347	66.12486278	74.34009517	77.52210967	3932.076939	3857.680597	0.027696833	0.864876323	0.971228805	PSMD2	DS562862.1	49528906	49538624	+	3186	protein_coding	NA	-
ENSCPOG00000007373	3971	3105	2667	3677	4691	5579	45.82864691	34.95699712	38.05056726	40.5868739	48.06757983	55.61949063	4223.844773	3479.115457	0.279862602	0.163440981	0.631640443	TBC1D9	DS562862.1	25360395	25418274	+	5171	protein_coding	NA	-
ENSCPOG00000025912	4014	3668	4160	4489	3706	3638	248.7498151	221.7430883	318.6982665	266.0662743	203.9109223	194.7518497	3624.235832	4302.828246	-0.247500679	0.265773514	0.727663294	JUND	DS562927.1	8006960	8007988	-	963	protein_coding	TF_bZIP	TF_bZIP
ENSCPOG00000004086	4057	2515	2329	3237	5096	6412	39.69703406	24.00636517	28.17237839	30.29357834	44.27230636	54.19760107	4446.280575	3172.525837	0.486980023	0.092908429	0.521830401	MYH10	DS562916.1	7526497	7646024	-	6099	protein_coding	NA	-
ENSCPOG00000000265	3806	3870	3280	3330	4376	4969	47.16219301	46.78121949	50.24582984	39.46610485	48.14511143	53.18971975	3839.17162	3931.559425	-0.03415852	0.843560144	0.967480806	PPP2R5C	DS562966.1	2006508	2133247	+	4816	protein_coding	NA	-
ENSCPOG00000011772	3923	3440	3709	2753	4607	5184	40.50439553	34.64795895	47.34146058	27.18597311	42.2329808	46.23622176	3784.760629	4008.551851	-0.082702532	0.745064728	0.93991284	TMCC2	DS562867.1	17460711	17501793	-	5780	protein_coding	NA	-
ENSCPOG00000011320	4032	3863	5563	2351	4078	3718	105.4889389	98.59308929	179.9270388	58.82932345	94.72907515	84.02901714	3068.274603	4959.207388	-0.692485103	0.022049381	0.319139878	SIRT2	DS562907.1	12394460	12413982	-	2281	protein_coding	NA	-
ENSCPOG00000040199	3575	4457	2767	3669	4149	4982	48.44404752	58.91723754	46.35264345	47.55179457	49.91803551	58.31786236	3884.418028	3832.710696	0.019236969	0.914540333	0.979784166	RCN2	DS562953.1	3103236	3122361	+	4404	protein_coding	NA	-
ENSCPOG00000005103	3930	3473	3675	3525	4537	4443	133.1062144	114.7482131	153.8735938	114.1878057	136.4345103	129.9916908	3796.961354	4007.592323	-0.077652598	0.669020676	0.921549259	MAPRE3	DS562873.1	8864763	8884653	+	1762	protein_coding	NA	-
ENSCPOG00000033135	3421	4532	3107	5559	3655	3303	102.3857712	132.3158281	114.9552359	159.1248584	97.12333538	85.39424504	3856.936366	3947.414051	-0.033544839	0.902957143	0.977633602	HMGN1	DS562945.1	3690646	3698397	+	1994	protein_coding	NA	-
ENSCPOG00000001442	3863	3230	3018	4135	4393	4883	37.86707414	30.88694328	36.57271902	38.76746292	38.23384019	41.34826244	4079.311015	3630.435939	0.16830028	0.272269662	0.733155659	SUPT6H	DS562887.1	23766958	23800781	-	6088	protein_coding	NA	-
ENSCPOG00000006451	3653	3381	2650	5181	4533	4118	48.32685473	43.63343419	43.33968042	65.5552194	53.2444387	47.06073425	4236.049455	3455.540852	0.293683724	0.112818624	0.559974003	HYOU1	DS562874.1	29063190	29074997	+	4511	protein_coding	NA	-
ENSCPOG00000005831	3685	4810	4277	2701	4076	3933	105.676178	134.561261	151.6281471	74.08307731	103.7823394	97.43097528	3243.531397	4616.945112	-0.509201278	0.022074807	0.319139878	MSMO1	DS562856.1	53404610	53418512	-	2081	protein_coding	NA	-
ENSCPOG00000015091	3869	3037	2196	2586	5501	6279	44.46231721	34.0465822	31.19799405	28.42344458	56.12866121	62.33290164	4318.583275	3225.5052	0.421018708	0.1854679	0.6575227	SLC12A5	DS562900.1	12489426	12525208	+	5193	protein_coding	NA	-
ENSCPOG00000025458	3658	4269	3557	3336	4210	4401	54.0750136	61.5622462	65.00365453	47.16651652	55.25666982	56.20019245	3625.529574	4128.767035	-0.187343038	0.248409844	0.715910899	HDAC5	DS562922.1	9483320	9506710	+	4037	protein_coding	NA	-
ENSCPOG00000013229	3867	3108	3160	4850	4484	3901	85.21914992	66.8158353	86.08967739	102.2255813	87.73609587	74.26299735	4051.049388	3650.888285	0.150095366	0.458025013	0.844926851	-	DS562994.1	2641027	2670874	-	2708	protein_coding	NA	-
ENSCPOG00000010804	3486	4201	3131	5316	3899	3330	113.0017788	132.8452239	125.470589	164.815364	112.2175565	93.24716325	3859.487583	3870.301693	-0.004114971	0.986787356	0.998086691	PDIA6	DS562980.1	3128773	3140430	+	1841	protein_coding	NA	-
ENSCPOG00000032645	3932	3794	3402	3487	3923	4818	98.18096443	92.41585326	105.014451	83.27613422	86.97246282	103.923575	3709.939095	4000.040537	-0.108445657	0.504807733	0.864996934	-	DS562866.1	15730322	15749659	+	2390	protein_coding	NA	-
ENSCPOG00000034416	4145	3014	2512	3532	4638	5491	264.5602606	187.6630149	198.207773	215.6133236	262.8333645	302.7506028	4135.403069	3443.169332	0.264275205	0.234281554	0.703690334	PFN2	DS562863.1	47303777	47308436	-	935	protein_coding	NA	-
ENSCPOG00000037976	3877	4106	3744	2458	4394	4727	102.1051343	105.4887367	121.895758	61.91394586	102.745192	107.54021	3492.146803	4227.145155	-0.27542129	0.273240548	0.733258429	CSDC2	DS562883.1	25104056	25107753	+	2266	protein_coding	CSD	CSD
ENSCPOG00000008037	3849	3898	3176	3751	4283	4349	14.36158937	14.1883468	14.64994721	13.38617451	14.18901814	14.01772383	3766.361242	3911.876833	-0.054603924	0.650003271	0.915953976	UBR4	DS562880.1	15937486	16067066	+	15994	protein_coding	NA	-
ENSCPOG00000038761	3558	5029	2477	2099	4656	5484	39.12531146	53.94719472	33.67276991	22.07593604	45.45843824	52.09341254	3675.677468	3894.369091	-0.083401436	0.808192075	0.957661015	-	DS562879.1	254555	262779	+	5427	protein_coding	NA	-
ENSCPOG00000009367	3352	3159	2131	6535	4111	3988	108.6580501	99.89480177	85.39694195	202.6088043	118.3191523	111.6725787	4509.063457	3063.884959	0.557309086	0.042453792	0.405529146	SPINT2	DS562907.1	11905109	11939281	+	1841	protein_coding	NA	-
ENSCPOG00000010607	4182	3253	3507	2464	4591	5225	36.12272638	27.41043467	37.44839689	20.35598025	35.20898141	38.9866829	3698.535453	3950.051571	-0.094783357	0.738135859	0.937666073	CLCN4	DS562971.1	3051736	3123539	-	6909	protein_coding	NA	-
ENSCPOG00000003069	4078	3145	3363	2943	4682	4976	86.14705888	64.81107868	87.82558938	59.46183672	87.81613489	90.80444391	3807.950362	3819.167314	-0.004088369	0.98629024	0.997852729	CDIP1	DS562859.1	24457504	24478319	-	2825	protein_coding	zf-LITAF-like	zf-LITAF-like
ENSCPOG00000029995	4670	2892	3128	2150	4708	5600	70.20015312	42.40868771	58.12847045	30.91110022	62.83582312	72.71813029	3741.614915	3837.641934	-0.036485183	0.915570172	0.980153184	SLC35F1	DS562856.1	73160433	73467533	+	3970	protein_coding	NA	-
ENSCPOG00000009966	4089	3131	3203	3316	4393	4929	76.64004254	57.2475705	74.21582805	59.44399279	73.10540801	79.8051545	3828.072436	3751.438463	0.029323105	0.885900257	0.974520334	ATP6V1C1	DS562855.1	4403478	4438864	-	3184	protein_coding	NA	-
ENSCPOG00000000057	3512	3942	3077	4061	4094	4326	108.1464879	118.415867	117.1349189	119.6040062	111.9322997	115.0741898	3803.128403	3771.163541	0.012198144	0.924338656	0.98267543	-	DS562864.1	41562654	41586818	+	1938	protein_coding	NA	-
ENSCPOG00000003438	3980	4192	5187	2143	4128	3342	122.3683833	125.7311218	197.1529911	63.01778667	112.6874404	88.76179859	2906.314259	4893.024662	-0.7513528	0.01053112	0.238389532	SEPT4	DS562908.1	400257	412056	+	1941	protein_coding	NA	-
ENSCPOG00000004091	3787	3394	3209	4401	4086	4087	100.7575775	88.09060981	105.5487517	111.9924138	96.52291959	93.93350933	3840.844342	3738.59198	0.039006256	0.809756512	0.958118591	RPN1	DS563042.1	1090817	1127504	-	2243	protein_coding	NA	-
ENSCPOG00000008300	4102	3639	3501	2933	4289	4469	104.8833354	90.76705734	110.6633764	71.72618323	97.36806865	98.70853052	3538.8442	4047.742506	-0.193665095	0.327453435	0.774435902	PTPA	DS562882.1	3292343	3314500	-	2334	protein_coding	NA	-
ENSCPOG00000001951	4029	2531	2692	2646	4969	6033	43.28375097	26.5249842	35.75227235	27.18768858	47.39650243	55.98793448	4106.577689	3319.961874	0.306844153	0.32829757	0.774435902	PIP5K1C	DS563261.1	207178	241294	-	5555	protein_coding	NA	-
ENSCPOG00000000743	3994	3162	2893	3254	4470	5120	55.62485859	42.95938855	49.80928013	43.34442364	55.27363903	61.59767476	3886.883336	3600.072862	0.110677374	0.590553147	0.89835225	SPIN1	DS563022.1	249231	301877	+	4285	protein_coding	NA	-
novel.1192	3467	3978	3625	4240	3330	4230	262.5664968	293.8905444	339.3864125	307.1186211	223.9130353	276.7319692	3603.761293	3996.721146	-0.149216028	0.451414214	0.840749118	-	DS562922.1	9153762	9157486	+	788	-	-	-
ENSCPOG00000039890	4290	3136	3339	3141	4310	4649	80.60991887	57.48342179	77.56192568	56.44870104	71.9048422	75.4612919	3664.897156	3877.80591	-0.081321999	0.704875945	0.931409058	Gnai1	DS562886.1	19735184	19763418	+	3176	protein_coding	NA	-
ENSCPOG00000001713	3924	3360	2938	3625	4152	4845	44.97312921	37.56632849	41.62716855	39.73625585	42.25042951	47.96797528	3831.112838	3660.479382	0.065812399	0.683479489	0.925792004	WAC	DS562894.1	12228726	12303244	-	5207	protein_coding	NA	-
ENSCPOG00000006776	3782	3305	2824	4278	4241	4379	32.97309833	28.1089785	30.43714391	35.67252392	32.82888866	32.97969815	3932.820915	3546.755675	0.149040618	0.295494248	0.753373773	SNRNP200	DS562879.1	2463546	2489689	+	6845	protein_coding	NA	-
ENSCPOG00000030059	3558	4873	4736	2304	3804	3502	46.73851316	62.4454395	76.90978808	28.94717909	44.36690488	39.73915137	2907.844902	4786.521445	-0.718851174	0.005818205	0.194824182	TP53INP2	DS562900.1	1553763	1562243	+	4543	protein_coding	NA	-
ENSCPOG00000002789	4232	2833	3236	2981	4289	5189	183.8106251	120.0347228	173.7538506	123.8345281	165.3981603	194.689317	3764.502676	3715.316603	0.019107931	0.940457126	0.986940709	-	DS562858.1	15199755	15343352	+	1374	protein_coding	NA	-
ENSCPOG00000022798	3937	3356	3485	3348	4263	4371	91.45616707	76.05099491	100.0809308	74.3854261	87.92504302	87.71258004	3636.550793	3892.031932	-0.097728301	0.586016628	0.896182705	STK25	DS562868.1	22876109	22886679	+	2569	protein_coding	NA	-
ENSCPOG00000020618	3631	3797	2917	3501	4178	4731	31.7307854	32.36909345	31.51316143	29.2618317	32.41698977	35.71420762	3765.56798	3696.747152	0.026662196	0.855352339	0.969835208	TACC1	DS562972.1	890746	957972	-	6829	protein_coding	NA	-
ENSCPOG00000002023	3809	3416	3441	3720	4243	4126	109.4425395	95.7477148	122.2252217	102.2287271	108.2425204	102.4089494	3679.256614	3850.18153	-0.065286674	0.680293085	0.925221908	CCT5	DS562910.1	2865218	2876889	+	2077	protein_coding	NA	-
ENSCPOG00000038943	3990	2783	2132	3252	4584	6009	47.23543116	32.13982894	31.20205232	36.82140446	48.18249363	61.45124558	4179.909058	3155.936338	0.405356846	0.132350608	0.589206196	TMEM106B	DS562866.1	34073453	34095295	+	5041	protein_coding	NA	-
ENSCPOG00000038010	3450	3700	2782	3837	4268	4642	35.51015514	37.15100486	35.39904717	37.77287994	39.00385748	41.27357698	3875.170946	3547.231343	0.127551799	0.311563541	0.76446658	C6orf62	DS562893.1	18974731	18987804	-	5798	protein_coding	NA	-
ENSCPOG00000037100	3206	4690	3973	3945	3049	3796	365.8251125	522.0573396	560.4405285	430.5383368	308.8994227	374.1706329	3297.461172	4288.571122	-0.379078886	0.106893388	0.551492205	-	DS562878.1	15694358	15695741	-	523	protein_coding	NA	-
ENSCPOG00000002811	3709	3818	3125	4050	4020	3929	65.13960855	65.41232736	67.84835224	68.0296378	62.6850591	59.60790221	3661.501706	3816.903494	-0.059970524	0.65173913	0.916308181	BRD2	DS562870.1	38694112	38702336	-	3398	protein_coding	AF-4	AF-4
ENSCPOG00000037599	3762	3303	2749	3696	4256	4861	53.33982065	45.68532302	48.18462372	50.12097917	53.57769858	59.53767608	3889.925803	3508.011905	0.149124234	0.334098328	0.779034259	RAB11A	DS562956.1	1285371	1304072	-	4209	protein_coding	NA	-
ENSCPOG00000008798	3281	4831	4260	3092	3471	3678	21.50492666	30.88902067	34.51773631	19.38322536	20.19928629	20.82461391	3113.964284	4480.264144	-0.524678157	0.016278932	0.280036813	KIF1C	DS562916.1	10063568	10092192	+	9105	protein_coding	NA	-
ENSCPOG00000032166	3722	3656	3067	2885	4350	4925	54.5347899	52.25632078	55.55357649	40.42945784	56.58954577	62.33572406	3674.725211	3743.673774	-0.026701828	0.89801698	0.976704768	CAB39	DS562868.1	30234890	30322032	-	4073	protein_coding	NA	-
ENSCPOG00000008028	3705	3727	3005	1089	5069	5991	69.20365549	67.91028957	69.38830385	19.45465472	84.06453012	96.66597611	3621.164469	3735.434749	-0.044773141	0.925110201	0.982696737	-	DS562859.1	13652234	13661131	-	3195	protein_coding	NA	-
ENSCPOG00000038717	3583	2133	2231	1095	5239	8280	37.21932227	21.61463342	28.64983961	10.87904057	48.31919903	74.29943092	4342.194039	2845.529911	0.609762882	0.259415037	0.723086473	RGS8	DS562867.1	2216706	2257522	+	5745	protein_coding	NA	-
ENSCPOG00000032827	3884	3196	2982	3415	4059	4988	55.91989818	44.88789996	53.07570383	47.02542001	51.88667935	62.03647228	3777.088563	3611.287813	0.064884857	0.727572648	0.936369382	RAB18	DS562894.1	13257669	13298464	-	4145	protein_coding	NA	-
ENSCPOG00000008811	3571	3208	1762	3220	4766	5956	69.71176797	61.09222927	42.52292428	60.12110346	82.60759155	100.439475	4208.697108	2999.901316	0.488317958	0.075399873	0.486133611	CNTN1	DS562864.1	58616730	58766721	-	3057	protein_coding	NA	-
ENSCPOG00000011592	3807	3224	2774	3261	4461	4953	63.55043334	52.50081424	57.24572611	52.06444734	66.11766964	71.42289762	3837.703089	3507.619947	0.129825348	0.494457631	0.861216135	GLYR1	DS562859.1	24694141	24730397	-	3575	protein_coding	NA	-
ENSCPOG00000013924	3830	3486	3413	3386	3979	4336	117.6352985	104.4483621	129.5913892	99.46737647	108.5081851	115.0433863	3553.418059	3868.653778	-0.122386482	0.445652135	0.839169562	CAPZB	DS562880.1	15681872	15809908	+	1943	protein_coding	NA	-
ENSCPOG00000013616	3205	4227	3004	4074	4025	3871	86.03997129	110.698016	99.69494162	104.603947	95.93736435	89.76951778	3653.828888	3730.881146	-0.030159978	0.858533143	0.970175072	SDCBP	DS562938.1	7114127	7140230	-	2223	protein_coding	NA	-
ENSCPOG00000013691	4240	2978	3146	3080	4280	4679	29.48417852	20.2014822	27.04474344	20.48465794	26.42509881	28.10669097	3644.941072	3728.219746	-0.032466879	0.884588936	0.974520334	SPTBN2	DS562897.1	7249629	7289839	-	8582	protein_coding	NA	-
ENSCPOG00000009625	4035	2811	3690	3136	4144	4582	76.78549188	52.1833365	86.80864351	57.07770599	70.01725071	75.32241127	3593.927681	3831.136809	-0.092004367	0.706041	0.931737989	CRMP1	DS562940.1	390909	446556	+	3136	protein_coding	NA	-
ENSCPOG00000012138	2982	2947	2170	4364	4905	5029	24.11365055	23.24720932	21.69282086	33.75164078	35.2163232	35.12937777	4349.521757	2885.284885	0.591968474	3.99E-06	0.003137998	CACNA2D1	DS562886.1	21107559	21477992	-	7380	protein_coding	NA	-
ENSCPOG00000022871	3959	2435	3231	2630	4535	5601	145.8418527	87.504624	147.1413042	92.66318935	148.3281698	178.2361291	3845.123311	3489.8056	0.140026108	0.65424543	0.916892742	GSTA4	DS562913.1	1071075	1085316	+	1620	protein_coding	NA	-
ENSCPOG00000012331	3738	3531	3181	3942	4106	3890	93.18088622	85.86587967	98.02846017	93.98509482	90.8774558	83.7665519	3641.017057	3755.496388	-0.044561759	0.751764333	0.940782442	RNF10	DS562859.1	5631620	5671396	+	2394	protein_coding	NA	-
ENSCPOG00000010888	3444	4369	3573	4433	3291	3275	210.7998088	260.8702059	270.3591412	259.5133032	178.8482223	173.1617125	3375.694118	4096.105105	-0.279089346	0.221620627	0.688236444	Ybx1	DS562988.1	1964273	1981486	+	975	protein_coding	CSD	CSD
ENSCPOG00000033373	3811	3937	4061	2993	3014	4561	71.76759539	72.32529731	94.54170017	53.90772295	50.39441057	74.19643123	3202.598338	4281.551236	-0.418698004	0.065865818	0.461489363	ATP5PD	DS562931.1	179704	186740	+	3169	protein_coding	NA	-
ENSCPOG00000040789	3733	3303	2759	3586	4017	4977	65.71582696	56.72257363	60.04331477	60.37777395	62.78609815	75.685577	3816.538051	3502.390444	0.123975529	0.457683472	0.844926851	-	DS562898.1	3570576	3582455	-	3390	protein_coding	NA	-
ENSCPOG00000022763	3872	2709	3594	1729	4644	5797	69.51619922	47.44550155	79.76818591	29.68933624	74.02741035	89.90575012	3643.865493	3702.344808	-0.022847788	0.953941979	0.991002956	PPP2R5B	DS562897.1	5746688	5755371	+	3324	protein_coding	NA	-
ENSCPOG00000000458	4022	2207	2325	1801	5031	6929	40.22515387	21.53244504	28.7461427	17.22757642	44.67449383	59.86316949	4113.626645	3057.511353	0.428092504	0.317386004	0.767614235	PLCB4	DS562863.1	15998992	16354965	-	5967	protein_coding	NA	-
ENSCPOG00000025080	3816	2381	2061	3685	4774	5592	39.37238901	23.96504027	26.28829171	36.36434069	43.73362649	49.84069183	4255.123515	2934.988831	0.535797035	0.03331305	0.366024515	CHD5	DS562880.1	26379667	26417394	+	5784	protein_coding	NA	-
ENSCPOG00000006992	3768	3308	2911	3701	4122	4489	74.50807521	63.81067188	71.15994894	69.99489392	72.36859033	76.67884342	3742.766966	3579.353597	0.064504011	0.650013585	0.915953976	CCT6A	DS562921.1	3209927	3222661	+	3018	protein_coding	NA	-
ENSCPOG00000039163	3857	2933	2452	2660	4642	5722	41.27249086	30.61670647	32.43638743	27.22372206	44.10276851	52.8922927	3922.233293	3294.101513	0.251822167	0.369613082	0.802188584	B4GALT6	DS562869.1	32156499	32239029	+	5577	protein_coding	NA	-
ENSCPOG00000033569	4008	2913	2620	2656	4563	5501	57.73304516	40.93290838	46.65508831	36.59145235	58.35752928	68.44975457	3832.738002	3408.70127	0.169206293	0.540373272	0.878030238	-	DS562863.1	22566216	22608150	-	4143	protein_coding	NA	-
novel.1114	3289	5970	5070	1904	3299	2713	85.22786733	150.9132754	162.4152029	47.18886331	75.90139164	60.72968653	2396.8015	5196.718264	-1.116372291	0.000216318	0.040977869	-	DS562915.1	4788471	4790773	+	2303	-	PF15671:Proline-rich protein family 18	-
ENSCPOG00000010156	3388	3183	2376	2897	4710	5684	44.25210449	40.55669274	38.36524147	36.19043866	54.62118403	64.13248892	4008.129461	3186.294002	0.331069852	0.176235126	0.648937326	WASF3	DS562861.1	28373072	28450822	+	4569	protein_coding	NA	-
ENSCPOG00000034906	4064	4679	2682	2587	4180	4043	51.58016892	57.93185999	42.08126693	31.40366342	47.10369954	44.32679183	3269.996388	4035.60012	-0.303560901	0.186322869	0.658382537	MRAS	DS562863.1	35281201	35335369	+	4702	protein_coding	NA	-
ENSCPOG00000025493	3696	2104	2181	2205	4969	7040	42.01306295	23.33100701	30.64848559	23.97263652	50.15001352	69.1287238	4257.979885	2853.266671	0.57759576	0.136455903	0.59565277	SHANK1	DS562925.1	7186577	7226221	+	5250	protein_coding	NA	-
ENSCPOG00000009010	3822	2879	2487	3093	4422	5490	29.94852467	22.00704753	24.09137055	23.18032361	30.76473397	37.16127385	3928.447929	3279.096525	0.260695526	0.273920625	0.73351946	EFR3A	DS562906.1	4466937	4570897	-	7616	protein_coding	NA	-
ENSCPOG00000010149	4169	2956	3711	2516	4014	4803	122.3186367	84.6058773	134.6023566	70.60349472	104.5653464	121.7325786	3419.075802	3932.976339	-0.201841102	0.467596907	0.848822303	CSPG5	DS562862.1	47997625	48010534	-	2034	protein_coding	NA	-
ENSCPOG00000006834	3819	2942	3588	2913	4306	4589	40.5820746	30.49738633	47.13440108	29.60601096	40.62639507	42.12463416	3572.505413	3758.72897	-0.073092184	0.761869009	0.944780994	MFN2	DS562880.1	22410057	22433915	-	5616	protein_coding	NA	-
ENSCPOG00000031281	4187	2966	2992	2077	4321	5590	122.245746	84.47677139	107.9924404	57.99921494	112.0120475	140.986036	3599.009676	3642.03221	-0.017058971	0.959167562	0.992420309	NREP	DS562856.1	2360791	2388571	-	2044	protein_coding	NA	-
ENSCPOG00000001525	4471	1964	2836	2116	4859	5884	108.023788	46.29046914	84.70751298	48.89733841	104.2344567	122.80637	3858.817431	3342.565435	0.207277058	0.606202175	0.902708428	SLC25A22	DS563073.1	169265	173737	+	2470	protein_coding	NA	-
ENSCPOG00000011126	3582	3846	2963	2988	4318	4412	60.64264647	63.51805787	62.0133493	48.38246397	64.90600483	64.52404213	3548.680846	3715.555754	-0.066211823	0.711177345	0.932816097	DENND5A	DS562989.1	74345	125500	+	3525	protein_coding	NA	-
ENSCPOG00000015273	3712	3130	2314	3154	4483	5277	28.85922653	23.7386722	22.24032075	23.45272078	30.94533111	35.44029365	3904.291343	3252.399748	0.263520291	0.23186937	0.701767489	DNM1L	DS562909.1	3426914	3489152	-	7676	protein_coding	NA	-
ENSCPOG00000000237	3813	2938	2741	3401	4123	5013	85.2250431	64.06009555	75.73740695	72.70459853	81.82074594	96.7902534	3799.060516	3401.59654	0.159518982	0.418767655	0.829433314	NECAP1	DS562883.1	2831224	2844750	+	2670	protein_coding	NA	-
ENSCPOG00000039416	3381	3964	2346	3323	3882	5117	46.90146953	53.64265834	40.23187372	44.0886139	47.81305416	61.31831252	3731.911321	3428.818827	0.122093731	0.558497914	0.886345776	PTPRZ1	DS562866.1	43174939	43282942	+	4302	protein_coding	NA	-
ENSCPOG00000031089	3439	3796	3371	2756	4137	4505	61.33634949	66.0461215	74.32680653	47.01319716	65.51201316	69.4087211	3446.554476	3821.178423	-0.148676891	0.478368447	0.852241066	GOT2	DS562877.1	23562222	23585570	+	3346	protein_coding	NA	-
ENSCPOG00000006955	3742	3309	2894	3236	4052	4739	66.14743845	57.06126314	63.24245881	54.71073951	63.59578901	72.36514795	3644.4679	3563.797631	0.032408954	0.852968253	0.969670327	DNAJA2	DS562888.1	6645390	6670236	+	3376	protein_coding	NA	-
ENSCPOG00000001424	3669	2756	3609	3204	4151	4547	98.85204696	72.43567887	120.2059069	82.56296613	99.29796859	105.8269811	3607.78673	3655.512804	-0.018715801	0.937154554	0.985215368	PODXL2	DS563042.1	322127	361720	+	2215	protein_coding	NA	-
ENSCPOG00000019589	3487	4243	3035	4027	3870	3263	105.6861109	125.4510694	113.7170637	116.7353591	104.1421669	85.43120681	3414.684641	3844.384322	-0.171104524	0.355068032	0.792179758	SNRNP70	DS562925.1	8266251	8282456	-	1969	protein_coding	NA	-
ENSCPOG00000001565	3752	3051	1980	1862	4810	6461	34.61820171	27.46118339	22.58436254	16.43146081	39.40364759	51.49616806	3930.4458	3100.36629	0.342240588	0.380658744	0.808906261	GPR158	DS562964.1	1184315	1607811	-	6468	protein_coding	NA	-
ENSCPOG00000009439	3828	3168	2925	2434	4370	5168	52.67374447	42.52485121	49.75641782	32.03300355	53.3891954	61.4296819	3605.906337	3559.329296	0.018858399	0.944424706	0.987622554	LANCL1	DS562868.1	43292291	43324281	-	4337	protein_coding	NA	-
ENSCPOG00000021841	3574	3793	3259	3322	3755	4187	148.8401309	154.0932817	167.7841097	132.3183107	138.843359	150.6266974	3422.049557	3819.021135	-0.158137149	0.263775441	0.726675256	B3GAT3	DS562899.1	15129322	15132648	+	1433	protein_coding	NA	-
ENSCPOG00000014496	3286	4151	4059	3920	2996	3478	114.947682	141.6513633	175.5305373	131.151587	93.05166389	105.0983105	3180.667879	4173.86628	-0.391956099	0.092878998	0.521830401	EEF1B2	DS562868.1	39889637	39893151	+	1706	protein_coding	NA	-
ENSCPOG00000019995	3607	3939	3826	3137	2943	4368	512.5173094	545.9888106	672.0604417	426.316104	371.2806646	536.1403863	3171.502416	4115.125691	-0.37558878	0.078620263	0.491032604	NDUFA13	DS562927.1	8630603	8636531	+	420	protein_coding	NA	-
ENSCPOG00000005672	3637	2685	2463	3664	4355	5013	35.46529401	25.54111896	29.69105623	34.17201221	37.70492648	42.22712036	3953.648197	3142.621644	0.331257244	0.087021073	0.509963596	ATP2C1	DS562863.1	28096238	28217800	+	6120	protein_coding	NA	-
ENSCPOG00000033496	3546	3724	3696	3232	3543	4058	188.2712932	192.8814282	242.5930245	164.1237952	167.0191243	186.1190877	3291.716301	3969.350177	-0.269796335	0.121172729	0.573855066	MIF	DS562859.1	8291089	8292512	+	1124	protein_coding	NA	-
ENSCPOG00000014094	3632	3679	3411	3415	3813	3821	250.8671425	247.8923345	291.2598588	225.6022754	233.8376425	227.9861574	3362.677752	3864.53255	-0.200446223	0.159458106	0.627430463	NPDC1	DS562873.1	38286030	38288461	+	864	protein_coding	NA	-
ENSCPOG00000038700	3817	2710	2461	3175	4216	5347	51.09680926	35.38965091	40.72716755	40.65090097	50.10971113	61.83228607	3851.411227	3210.844016	0.262474005	0.266665788	0.728420116	SCAMP1	DS562938.1	1534773	1701512	+	4458	protein_coding	NA	-
ENSCPOG00000005470	3774	2941	2857	2934	4361	4839	59.53566928	45.25908142	55.71685021	44.26803843	61.08169871	65.94235673	3668.758846	3437.860689	0.093906788	0.671706935	0.921575343	PIP4K2B	DS562908.1	9808351	9817363	-	3783	protein_coding	NA	-
ENSCPOG00000012389	3733	2380	2724	2906	4575	5365	56.42772375	35.09513078	50.90291075	42.01312401	61.40098179	70.05477877	3877.432411	3183.546605	0.284587992	0.298907483	0.755340968	REEP1	DS562892.1	4566249	4620729	+	3948	protein_coding	NA	-
ENSCPOG00000003812	3475	3159	2814	3741	4303	4178	32.24690105	28.59684809	32.28183707	33.2028764	35.45309853	33.49153939	3719.219573	3390.728647	0.133539215	0.32663712	0.774033976	CDC42BPB	DS562966.1	2740736	2824472	-	6431	protein_coding	NA	-
ENSCPOG00000022029	3573	3080	2010	3323	4512	5162	39.66298921	33.35327686	27.58350529	35.28073233	44.47041599	49.49985466	3934.039247	3061.975843	0.361415673	0.10141394	0.540702398	KIDINS220	DS562930.1	2862044	2923044	+	5376	protein_coding	NA	-
ENSCPOG00000008851	4052	2412	2539	2367	4552	5719	58.62153273	34.04085053	45.40998995	32.75222547	58.47088424	71.47288739	3799.673912	3224.602964	0.236816066	0.474567718	0.850801509	CNTNAP1	DS562908.1	12355909	12366313	+	4125	protein_coding	NA	-
ENSCPOG00000040690	3687	3627	3316	2762	3685	4554	78.77962107	75.60032663	87.59034641	56.44419045	69.90816741	84.05572032	3327.199573	3826.295389	-0.201455355	0.31896306	0.76800248	UBL4A	DS563003.1	1460368	1463691	+	2793	protein_coding	NA	-
ENSCPOG00000012668	3824	2748	2526	2311	4622	5580	42.97689627	30.12792762	35.09550394	24.84116357	46.12079462	54.17324633	3762.006444	3252.884207	0.209842024	0.500428408	0.863597395	GLS	DS562858.1	1609234	1679718	-	5310	protein_coding	NA	-
ENSCPOG00000003357	3613	3127	2877	3516	4221	4256	76.3510396	64.46295961	75.16018273	71.06416935	79.19759999	77.6930392	3644.676247	3453.122906	0.078041724	0.603783977	0.901697864	ADD1	DS563021.1	1770335	1839279	-	2824	protein_coding	NA	-
ENSCPOG00000012832	3493	3914	3080	4184	3399	3528	212.2749677	232.0365425	231.3938896	243.1905518	183.4007207	185.2090791	3401.470559	3756.768067	-0.143396045	0.427208571	0.833554061	BTF3	DS563018.1	741563	747890	+	982	protein_coding	NA	-
ENSCPOG00000013417	3727	3583	3404	3950	3427	3503	52.30916921	49.05695687	59.06210935	53.0237391	42.70534254	42.47095876	3326.955042	3862.064911	-0.215098898	0.219211365	0.686333429	DDR1	DS562870.1	41736007	41749212	-	4252	protein_coding	NA	-
ENSCPOG00000040120	3733	2861	2862	2133	4412	5586	38.73702893	28.96153273	36.71461003	21.1696656	40.64933988	50.07290033	3643.238016	3399.727922	0.099901638	0.75670364	0.942874466	GDE1	DS562859.1	34500000	34533300	+	5751	protein_coding	NA	-
ENSCPOG00000006901	3354	3380	2219	3088	4470	5055	37.12832971	36.50013077	30.36691181	32.69448267	43.93387928	48.33892764	3814.267862	3174.160275	0.264958701	0.20796398	0.680150562	ENAH	DS563056.1	434720	569407	-	5391	protein_coding	NA	-
ENSCPOG00000004250	3599	3468	2802	2952	4104	4574	61.50625681	57.81651441	59.19793448	48.25125661	62.27223858	67.52539119	3520.132436	3529.460585	-0.003729116	0.983788265	0.997555971	ACSL3	DS562944.1	2512411	2570134	-	3492	protein_coding	NA	-
ENSCPOG00000001176	3776	2807	2809	3524	4039	4537	71.60559014	51.92693891	65.85180054	63.91542291	68.00462833	74.32197125	3674.679005	3374.320187	0.123140966	0.508504102	0.866414055	STRAP	DS562883.1	9835627	9858949	+	3147	protein_coding	NA	-
ENSCPOG00000006484	4133	2479	2976	3109	4180	4589	74.22440923	43.43034082	66.07166382	53.40192233	66.65109697	71.1922797	3598.045211	3456.58663	0.057985212	0.818158504	0.960789695	C2CD2L	DS562874.1	28986889	28995645	-	3323	protein_coding	NA	-
novel.856	4040	2829	3304	1568	4243	5404	42.35728931	28.93444178	42.82405666	15.72344395	39.49749033	48.9435687	3356.836152	3677.529205	-0.131530837	0.737161755	0.937460823	-	DS562889.1	17778928	17784619	-	5692	-	-	-
ENSCPOG00000037065	3368	3565	2776	3782	3595	4299	39.66732041	40.95959765	40.41859523	42.60270062	37.59320488	43.73828241	3555.392369	3472.522808	0.034017597	0.805329593	0.956535611	SSR3	DS562863.1	53752213	53768250	-	5067	protein_coding	NA	-
ENSCPOG00000009636	3793	2516	3352	2370	4219	5103	44.35769394	28.70331919	48.46085804	26.50875234	43.80718211	51.55196022	3520.954259	3510.957098	0.004268362	0.989046312	0.998358526	DGKZ	DS562927.1	5821536	5859223	+	5103	protein_coding	NA	-
ENSCPOG00000014862	3275	3371	3049	2360	4378	4916	63.1280011	63.38767937	72.65560611	43.50884565	74.92662425	81.85705312	3510.841276	3491.187606	0.008242581	0.975258023	0.995009456	KLC2	DS562897.1	6897836	6907161	+	3096	protein_coding	NA	-
ENSCPOG00000024422	3974	2346	3549	2175	4272	5030	63.51338139	36.57638214	70.12039332	33.24692301	60.62032934	69.44465986	3452.531772	3598.365646	-0.05953185	0.86326128	0.970821622	RAP1GAP	DS562880.1	13522510	13549770	+	3734	protein_coding	NA	-
ENSCPOG00000036350	3586	3520	3695	2713	3710	4111	133.7525246	128.0765831	170.37549	96.78238522	122.8613514	132.4563178	3189.565912	3915.208289	-0.295472378	0.155656744	0.623764971	-	DS563289.1	107292	114934	+	1600	protein_coding	NA	-
ENSCPOG00000032295	3166	4404	3038	3736	3368	3619	50.85852704	69.01373696	60.33115077	57.40035251	48.0368616	50.21979651	3273.957293	3790.2455	-0.211318267	0.253363396	0.718768517	COX20	DS562868.1	11528061	11537765	+	3715	protein_coding	NA	-
ENSCPOG00000004263	3544	3317	4329	2269	3833	4031	57.23885744	52.26104395	86.43423665	35.04988224	54.96493739	56.23977041	3059.633828	4098.925829	-0.421657383	0.137031998	0.596498923	WARS	DS562966.1	20375	49035	-	3695	protein_coding	NA	-
ENSCPOG00000007533	3539	3175	2955	3913	3906	3830	60.30816391	52.78063853	62.25209926	63.77643162	59.09863612	56.38035627	3554.135276	3476.521213	0.031957399	0.830622802	0.963972193	-	DS562859.1	44747007	44762240	-	3502	protein_coding	NA	-
ENSCPOG00000005746	3102	4018	3442	3061	3781	3893	66.42269774	83.93053969	91.11430253	62.68922068	71.88380704	72.00996812	3259.6956	3810.142622	-0.22490934	0.225776608	0.693066304	-	DS562998.1	2002562	2027315	+	2787	protein_coding	NA	-
ENSCPOG00000001637	3517	4550	4220	2795	3552	2651	101.8865446	128.5852721	151.1325076	77.44280982	91.36231549	66.34186726	2742.534853	4450.676353	-0.698393867	0.001726028	0.112141917	CERS2	DS562857.1	12014086	12018121	-	2060	protein_coding	NA	-
ENSCPOG00000019845	3524	3286	2963	4180	3738	3594	32.50951079	29.57177955	33.79147569	36.88125074	30.61706153	28.64086335	3521.138041	3511.380677	0.004019741	0.981129769	0.996209451	GNB2	DS562885.1	3295732	3305431	-	6469	protein_coding	NA	-
ENSCPOG00000015249	3345	3281	3530	2686	3875	4549	130.3864968	124.760783	170.1030781	100.1376344	134.1089855	153.174309	3358.178487	3686.085332	-0.134167277	0.564450526	0.888854046	Gja1	DS562856.1	78654315	78660504	-	1531	protein_coding	NA	-
ENSCPOG00000020368	3425	3590	2555	3992	3627	4069	136.3548621	139.4247479	125.7482441	152.0041376	128.2056851	139.9365751	3565.724488	3407.711477	0.065199144	0.656496306	0.918073735	LAPTM4B	DS562855.1	18118231	18165223	-	1499	protein_coding	NA	-
ENSCPOG00000006779	3398	3762	3186	3195	2866	4794	379.0367138	409.3662751	439.3439469	340.8659264	283.8466449	461.9441071	3291.483193	3718.845597	-0.176012069	0.434861207	0.83573002	-	DS562988.1	482711	495033	-	535	protein_coding	NA	-
ENSCPOG00000012747	3638	2082	2040	2991	4755	5692	65.06061642	36.32215192	45.10104644	51.15955008	75.50151666	87.93340053	4054.34063	2767.523737	0.550885952	0.06356651	0.457836113	ATP9A	DS562951.1	4769761	4858582	+	3337	protein_coding	NA	-
ENSCPOG00000003335	3613	3331	2692	3562	3820	4131	87.68415447	78.86115909	80.76611343	82.68027195	82.31257637	86.60477742	3502.761548	3443.088758	0.024766364	0.848952064	0.968596085	PPP2R2B	DS562861.1	8758718	9188146	-	2459	protein_coding	NA	-
ENSCPOG00000039953	3451	3121	2778	4347	3729	3697	58.29254377	51.42770964	58.00978578	70.22835775	55.9255298	53.94497507	3602.467852	3355.05769	0.102632728	0.560161252	0.887084446	SSR1	DS562893.1	3924441	3944696	-	3533	protein_coding	NA	-
ENSCPOG00000031020	3671	3583	2941	2398	3675	4830	54.32101148	51.72084816	53.79965123	33.93809545	48.28258153	61.73963994	3287.127293	3649.751572	-0.150869696	0.538323173	0.877028318	SFXN5	DS562892.1	16000634	16109365	+	4033	protein_coding	NA	-
ENSCPOG00000010061	3629	2900	2479	2914	4243	4885	24.18697545	18.85506179	20.42547169	18.57543391	25.10829964	28.12500845	3640.32296	3217.466614	0.178192592	0.416923609	0.828210979	CYLD	DS562860.1	8960970	9015056	+	8954	protein_coding	NA	-
ENSCPOG00000009404	3432	2855	2854	3658	3993	4227	82.25449071	66.75039154	84.56044883	83.85150542	84.96915987	87.51411078	3613.702389	3292.708106	0.134406468	0.40182772	0.821417616	CCT8	DS562907.1	4653575	4667778	+	2490	protein_coding	NA	-
ENSCPOG00000001588	3352	2418	2079	2411	4418	6330	23.00626454	16.18951216	17.63995857	15.82683716	26.92263022	37.5300642	3952.027177	2797.928263	0.498265099	0.126295873	0.580463841	-	DS562856.1	3218695	3331265	+	8695	protein_coding	NA	-
ENSCPOG00000013593	3759	2809	2898	3203	4073	4264	81.99132755	59.76992325	78.14387547	66.82013607	78.87868797	80.34267485	3501.464905	3406.410265	0.039861122	0.836760439	0.966366308	HACD3	DS562956.1	1578731	1609816	-	2736	protein_coding	NA	-
ENSCPOG00000039346	3220	3126	2572	3407	4007	4667	46.8459339	44.36498813	46.25811868	47.40705614	51.75890114	58.65260808	3665.213297	3192.611432	0.19926464	0.188593831	0.660998399	RAD23B	DS562882.1	27869669	27913417	+	4102	protein_coding	NA	-
ENSCPOG00000034805	3600	3353	3306	3005	3937	3796	45.72026525	41.54082912	51.90510357	36.50106544	44.39369877	41.64529496	3260.085852	3702.411734	-0.183307231	0.281830367	0.739645946	GPD1L	DS562855.1	64763832	64825307	-	4699	protein_coding	NA	-
novel.361	3538	3250	2296	4045	3620	4220	37.36321224	33.48151536	29.97500293	40.85636537	33.94256234	38.49748224	3624.824313	3225.643342	0.168101602	0.316987165	0.767380232	-	DS562864.1	45593310	45601975	-	5651	-	-	-
ENSCPOG00000038691	3573	2464	3099	2464	4041	5326	62.42044203	41.99232234	66.92931374	41.17080432	62.68048519	80.37638763	3563.019872	3313.808429	0.104778455	0.727948085	0.936699217	GPR162	DS562962.1	443881	449451	-	3416	protein_coding	NA	-
novel.599	3739	3460	2186	3290	3882	4409	28.89597504	26.08515091	20.88492972	24.31826634	26.63710943	29.43442018	3514.602632	3316.826915	0.083369283	0.661908207	0.919318302	-	DS562874.1	350130	364139	+	7722	-	-	-
ENSCPOG00000012164	3556	3700	2610	3829	3527	3743	30.55632973	31.01533854	27.72559755	31.46875972	26.90881486	27.78387143	3387.901189	3511.202831	-0.051792867	0.72565044	0.935907079	RBMXL1	DS562934.1	5407109	5419280	+	6945	protein_coding	NA	-
ENSCPOG00000034690	3449	2259	2270	3303	4571	5091	67.93009962	43.40309051	55.27081728	62.22035079	79.93370693	86.61750148	3924.552715	2858.074718	0.457551169	0.05301064	0.432735381	TSPAN13	DS562886.1	5107607	5139618	-	3030	protein_coding	NA	-
ENSCPOG00000033601	3806	3671	2671	2468	3793	4532	42.57415587	40.05871489	36.93619225	26.40445705	37.67122822	43.79259301	3258.169523	3611.592613	-0.148543007	0.515576379	0.868273526	ACTR1B	DS562879.1	2015762	2026666	+	5335	protein_coding	NA	-
ENSCPOG00000007335	3560	3525	3009	2796	3804	4203	104.296721	100.7430614	108.9792504	78.34524592	98.94887033	106.3686248	3271.439029	3621.533501	-0.146514604	0.407523806	0.823531965	GAS6	DS562860.1	14142073	14166739	+	2037	protein_coding	NA	-
ENSCPOG00000005678	3699	3255	2619	2800	3902	4618	75.93657152	65.185802	66.46654808	54.97680659	71.12193999	81.89437644	3423.257072	3416.604518	0.002856577	0.98884705	0.998358526	NAPG	DS562937.1	1698724	1718516	-	2907	protein_coding	NA	-
ENSCPOG00000023539	3718	3022	3296	2996	3571	4288	141.958726	112.5595982	155.5753844	109.408066	121.0576484	141.4298179	3290.981534	3629.005204	-0.140827465	0.483081563	0.854347904	ARPC4	DS562942.1	901505	914739	-	1563	protein_coding	NA	-
ENSCPOG00000009838	3742	2020	2570	1882	4728	5922	47.3423261	24.93058935	40.19572857	22.77300035	53.10959049	64.7213713	3754.991356	3003.605159	0.322200503	0.416375601	0.827673554	-	DS562885.1	10344132	10374524	+	4717	protein_coding	NA	-
ENSCPOG00000002893	3458	2958	3171	1401	4400	5422	56.07752735	46.79477926	63.57129832	21.72985492	63.35285905	75.95508922	3355.22124	3467.851073	-0.047529302	0.907531741	0.978006961	KCNAB2	DS562880.1	26420491	26470141	-	3680	protein_coding	NA	-
ENSCPOG00000022617	3647	3328	2819	3738	3652	3624	80.34122399	71.51898867	76.77127063	78.75838501	71.43040704	68.96430559	3361.260137	3506.634855	-0.061121085	0.666689051	0.921298783	-	DS562882.1	3597641	3603435	-	2709	protein_coding	NA	-
ENSCPOG00000020648	3145	3820	2897	3924	3655	3347	43.7598968	51.85066953	49.83163155	52.22031203	45.15363272	40.2295199	3341.418875	3531.766489	-0.079981456	0.646830881	0.915231542	NBR1	DS562908.1	12824664	12843471	+	4289	protein_coding	NA	-
ENSCPOG00000035239	3709	1654	2407	2331	4600	6079	59.29396996	25.79434875	47.56973785	35.64107492	65.29218505	83.94973645	3907.513323	2803.736057	0.478988186	0.215403309	0.684923339	DDAH1	DS562857.1	50912216	51043947	+	3733	protein_coding	NA	-
ENSCPOG00000020972	3384	3552	2883	3985	3386	3558	207.1273383	212.0876566	218.1487277	233.2868291	184.0109634	188.1249995	3342.018799	3518.33722	-0.074221856	0.649307524	0.915953976	-	DS562864.1	45544541	45548136	-	975	protein_coding	NA	-
ENSCPOG00000001861	3129	4044	2908	2722	3759	4169	21.976151	27.70719624	25.24884067	18.28474941	23.44056463	25.29364742	3224.102335	3604.786418	-0.160933214	0.415751064	0.827306544	SASH1	DS562915.1	1740064	2043132	-	8497	protein_coding	NA	-
ENSCPOG00000011824	3377	3399	2789	2828	4094	4242	27.97493217	27.46784022	28.56192457	22.40640652	30.11171528	30.35583221	3380.160096	3426.279438	-0.019426852	0.914639211	0.979784166	PLEKHA6	DS562867.1	18356279	18398714	+	7204	protein_coding	NA	-
ENSCPOG00000000904	3173	2661	2374	3769	4032	4684	27.09747732	22.16863895	25.06342832	30.78504205	30.57236164	34.55486286	3794.657269	2940.761978	0.367861409	0.019111605	0.299592985	Clcn3	DS562891.1	22219205	22296353	-	6988	protein_coding	NA	-
ENSCPOG00000009870	3301	2829	2048	2933	4367	5213	28.77112753	24.05357713	22.06694854	24.44996519	33.79435992	39.2493601	3779.395321	2903.215352	0.380462692	0.103180147	0.542938907	SEL1L	DS562875.1	24964067	25013458	-	6847	protein_coding	NA	-
ENSCPOG00000010512	3681	3016	3197	2972	3676	4145	94.72764803	75.71425276	101.7078668	73.15003976	83.99165042	92.14440497	3272.987222	3573.174473	-0.126368683	0.508917536	0.866681682	VDAC3	DS562935.1	559387	573221	-	2319	protein_coding	NA	-
ENSCPOG00000031098	3543	3016	2519	2451	4179	4978	44.97721774	37.34978774	39.5321627	29.75908474	47.10244825	54.58958902	3498.646427	3243.351116	0.109379123	0.670731967	0.921575343	ARL8B	DS562871.1	32682159	32734806	+	4701	protein_coding	NA	-
ENSCPOG00000013418	3536	2128	2720	2145	4513	5613	35.02409246	20.56182338	33.3061559	20.32061068	39.6889531	48.02674734	3685.295394	3032.254056	0.281511698	0.422944259	0.831631265	DLGAP4	DS562900.1	3026046	3147582	+	6025	protein_coding	NA	-
ENSCPOG00000007700	3573	3130	3593	2632	3947	3776	136.5097503	116.6568808	169.7027365	96.17703083	133.8897892	124.6224083	3136.711205	3739.665537	-0.25340668	0.257154181	0.721125596	FDFT1	DS562856.1	64996871	65015691	-	1562	protein_coding	NA	-
ENSCPOG00000013687	3028	4170	2843	4224	3255	3124	49.44019502	66.41951893	57.38549553	65.96340085	47.1872831	44.06246887	3253.282409	3585.040961	-0.140198475	0.539314604	0.877454621	-	DS562868.1	23016490	23058198	-	3655	protein_coding	NA	-
novel.834	3707	2173	2541	2944	4339	4906	107.4429503	61.43989032	91.04602219	81.61086276	111.6592392	122.8333739	3684.945969	3030.095801	0.282386116	0.297854731	0.754949295	-	DS562887.1	5156744	5164712	-	2059	-	-	-
ENSCPOG00000032470	3496	2798	2898	2599	3954	4860	39.39445831	30.75719923	40.37040092	28.01075488	39.55943221	47.3078789	3444.53497	3313.923263	0.055935687	0.820652254	0.961166893	CTSF	DS562897.1	7140539	7148710	-	5296	protein_coding	NA	-
ENSCPOG00000003659	3229	3046	2756	3850	3774	3945	51.45503863	47.35056102	54.29252612	58.6780155	53.39633325	54.30506891	3527.742915	3246.139673	0.120155653	0.389276223	0.813816054	GANAB	DS562899.1	15112966	15126640	+	3745	protein_coding	NA	-
ENSCPOG00000032681	3082	3565	2254	4458	3654	3562	57.8203413	65.24435125	52.27606633	79.99132766	60.86480501	57.72652697	3576.436334	3157.854075	0.17934905	0.371614864	0.803980754	-	DS562908.1	903204	907456	+	3181	protein_coding	NA	-
ENSCPOG00000009690	3134	3792	2551	4278	3310	3497	96.15925105	113.4999774	96.76170465	125.5416073	90.17159447	92.68750894	3396.100097	3374.29884	0.009128834	0.963711458	0.993567199	LAPTM4A	DS562873.1	2629910	2637518	-	1945	protein_coding	NA	-
ENSCPOG00000030254	3438	3794	3288	2353	3519	4156	72.14196475	77.66311156	85.29329155	47.2235732	65.56182525	75.33401782	3029.065893	3785.512743	-0.321439691	0.146154094	0.607609948	-	DS562953.1	4332683	4342602	+	2844	protein_coding	NA	-
ENSCPOG00000004466	3243	3498	2585	3815	3540	3865	51.34905989	54.03071562	50.59959814	57.77432962	49.76665895	52.86503748	3422.885119	3328.42531	0.040236318	0.771484194	0.94616394	AMFR	DS562877.1	25495382	25534698	+	3769	protein_coding	NA	-
ENSCPOG00000006552	3589	2913	2924	2795	3891	4423	111.7865722	88.50993706	112.5886266	83.26314626	107.6036708	119.0053863	3361.42659	3394.11023	-0.013779859	0.947494469	0.988681679	PRXL2A	DS562917.1	10470481	10488823	-	1916	protein_coding	NA	-
ENSCPOG00000007886	3298	3030	1790	2527	4536	5345	33.8231444	30.31386578	22.69432822	24.78696735	41.30342345	47.35267699	3737.419317	2860.687107	0.385597337	0.182582129	0.655022198	MYO5A	DS562878.1	29790262	29940403	-	5819	protein_coding	NA	-
ENSCPOG00000006720	3198	2616	2253	2992	4358	5109	48.2063937	38.46797188	41.98443835	43.13627086	58.32611976	66.52663924	3765.407039	2883.835726	0.384880273	0.079784434	0.493529503	HSPA4L	DS562862.1	8858592	8906364	+	3959	protein_coding	NA	-
ENSCPOG00000011551	3746	2322	1634	2447	4535	5813	100.4278809	60.72731889	54.15512342	62.74445038	107.9477246	134.6233355	3847.862407	2713.535572	0.503820131	0.145946044	0.607487576	DNER	DS562868.1	31066459	31260989	+	2226	protein_coding	NA	-
ENSCPOG00000001429	3478	2865	2879	2527	4324	4423	70.38279199	56.55837274	72.02438358	48.90992304	77.69127948	77.31919975	3404.716521	3321.988785	0.035647161	0.882714036	0.974520334	PFKP	DS562871.1	11333202	11396238	+	2949	protein_coding	NA	-
ENSCPOG00000032718	3427	3227	2928	2634	3751	4524	32.52987015	29.88151118	34.35898057	23.9132619	31.61294567	37.09576396	3296.878844	3444.540789	-0.063042332	0.76553261	0.944813216	AGPAT3	DS562945.1	641894	683033	+	6287	protein_coding	NA	-
ENSCPOG00000013495	3327	3028	3296	3130	3676	4026	172.6500252	153.2869145	211.4472399	155.3506259	169.370989	180.4766886	3289.313217	3498.873358	-0.088803761	0.63243157	0.910764021	CLTA	DS562882.1	16624377	16644623	+	1150	protein_coding	NA	-
ENSCPOG00000038564	3632	2919	3141	3011	3762	4009	78.02347412	61.17146838	83.41580643	61.86500098	71.75429651	74.3958994	3271.695012	3501.2561	-0.097601685	0.606905119	0.903283581	GRB2	DS563172.1	150173	223218	-	2778	protein_coding	NA	-
novel.1342	3334	2873	2448	3076	4067	4675	32.75148519	27.53191346	29.72882804	28.90058002	35.47229204	39.67167309	3578.583083	3095.945407	0.209088197	0.262705759	0.726181901	-	DS562942.1	1254484	1272969	+	6075	-	-	-
ENSCPOG00000012247	3028	3663	2654	5251	3123	2736	54.34704144	64.13458975	58.88733856	90.13985989	49.76702679	42.4198987	3432.318893	3338.987548	0.039678595	0.895605555	0.975991554	P4HB	DS562931.1	6244928	6256764	-	3325	protein_coding	NA	-
ENSCPOG00000010438	2982	4094	4249	2649	2429	4050	1059.278221	1418.683797	1865.907486	899.9931141	766.0896486	1242.77047	2766.792548	4131.726427	-0.578355107	0.041302887	0.401867804	-	DS563175.1	355625	357612	-	168	protein_coding	NA	-
ENSCPOG00000032105	3491	3267	2696	3864	3523	3602	48.55154113	44.32386995	46.3525927	51.39786901	43.50262762	43.27433249	3356.857897	3382.444016	-0.01103128	0.941561092	0.986940709	PTP4A1	DS562855.1	82584582	82590918	-	4291	protein_coding	NA	-
ENSCPOG00000009088	3483	3694	2976	1831	3785	4657	62.73988585	64.91162886	66.27109534	31.54520968	60.53489717	72.46528184	3086.403182	3637.436245	-0.236897363	0.437123641	0.836409964	BRSK1	DS562925.1	125236	143620	-	3313	protein_coding	NA	-
ENSCPOG00000013487	3561	2637	2287	2853	4330	4742	39.33224102	28.41333516	31.22797729	30.1393106	42.46335357	45.24512222	3604.972061	3027.60795	0.251839426	0.278895384	0.737923327	EIF4G3	DS562880.1	13789306	14107051	+	5403	protein_coding	NA	-
ENSCPOG00000013212	3949	2140	2297	2078	4493	5447	71.58779616	37.84434551	51.47707082	36.02900153	72.3165923	85.29876286	3609.193594	2999.067512	0.267212243	0.46009803	0.845700412	-	DS562883.1	25383944	25404071	+	3292	protein_coding	NA	-
ENSCPOG00000008233	3687	3182	3291	2053	3847	4344	46.44954225	39.10604022	51.25510828	24.7372874	43.03087356	47.27500849	3085.387595	3669.179232	-0.249842495	0.367970465	0.801142358	ADGRB1	DS562872.1	35189155	35251321	-	4737	protein_coding	NA	-
ENSCPOG00000034395	3551	2047	2981	1989	4327	5492	44.64194686	25.10415819	46.32926412	23.91564298	48.29798637	59.64258806	3543.768561	3119.642381	0.184043756	0.621490551	0.907138501	LZTS3	DS562863.1	21481746	21487939	+	4747	protein_coding	NA	-
ENSCPOG00000008285	3233	3324	2884	1859	4025	5061	45.51493991	45.65040665	50.19315525	25.03124686	50.3111019	61.54858945	3285.364975	3392.585929	-0.046222629	0.885606539	0.974520334	OSBPL1A	DS562869.1	38634032	38816834	+	4239	protein_coding	NA	-
novel.992	3465	2796	2723	2802	3923	4660	54.21684431	42.67794804	52.67197589	41.93280865	54.500311	62.9869257	3442.46175	3229.693465	0.0921972	0.670732606	0.921575343	-	DS562900.1	3642755	3648603	+	3814	-	-	-
ENSCPOG00000032719	3531	4013	3290	2472	3789	3241	38.87138329	43.09598431	44.77433542	26.02768663	37.03450626	30.82086388	2881.456948	3889.953878	-0.432818196	0.023556433	0.324395977	ENPP4	DS562870.1	29369801	29384279	-	5421	protein_coding	NA	-
ENSCPOG00000012867	3617	2766	2642	3529	3721	4042	50.51580773	37.68481043	45.61551456	47.13953298	46.14112066	48.76504171	3436.421885	3237.329269	0.086175264	0.613761306	0.904322656	CCT2	DS562864.1	28771825	28785637	-	4273	protein_coding	NA	-
ENSCPOG00000005621	3448	3059	2546	2710	4103	4414	58.70713957	50.80874956	53.58991088	44.13140748	62.02615438	64.9216412	3394.929399	3236.703619	0.068936064	0.737483491	0.937460823	SNX19	DS562874.1	15468054	15504979	+	3505	protein_coding	NA	-
ENSCPOG00000037355	3322	3903	2861	2791	3040	4348	45.73221241	52.41510999	48.69018378	36.74829929	37.15744494	51.70655664	3082.952112	3603.890676	-0.22518025	0.2612906	0.724680273	UQCRB	DS562855.1	19470701	19478856	+	4335	protein_coding	NA	-
ENSCPOG00000034437	2921	3721	2445	5156	3238	2763	43.22301132	53.71288753	44.72633365	72.97115102	42.54122422	35.31814185	3443.998457	3234.653833	0.090349604	0.760362153	0.944102829	PPIB	DS562855.1	82050082	82058536	+	4033	protein_coding	NA	-
ENSCPOG00000033783	3558	3236	3426	2420	3714	3885	70.28568861	62.3598181	83.66605488	45.72262446	65.14071711	66.29571846	3030.118402	3699.780543	-0.287831	0.196072633	0.670310629	-	DS562927.1	8304230	8312950	-	3021	protein_coding	NA	-
ENSCPOG00000008504	3287	3237	2564	4056	3551	3543	34.39600617	33.04352571	33.16861268	40.59392872	32.99200138	32.02675698	3410.083162	3248.493616	0.069922524	0.666160056	0.921280197	-	DS562962.1	635871	666968	+	5703	protein_coding	NA	-
ENSCPOG00000033778	3522	2980	2215	2805	3994	4703	56.00444179	46.22583361	43.5419449	42.65999608	56.38854093	64.60135063	3477.280957	3097.411022	0.166869308	0.44804019	0.839875502	SMARCC2	DS562864.1	42005944	42030440	+	3753	protein_coding	MYB	MYB
ENSCPOG00000000756	3530	2651	2460	2960	3797	4800	72.1198532	52.83542714	62.13212508	57.83978423	68.87639393	84.71393669	3496.583541	3094.009305	0.176550126	0.421117607	0.830965396	ATP6AP2	DS562888.1	17793636	17816988	-	2921	protein_coding	NA	-
novel.780	4424	1730	3095	2234	4026	4684	178.0269096	67.91285748	153.9685997	85.982195	143.8447384	162.8249371	3296.813105	3357.740645	-0.026312679	0.945479834	0.987805689	-	DS562884.1	3175559	3177041	-	1483	-	-	-
ENSCPOG00000031053	3241	3289	3517	3004	3437	3702	50.80516192	50.29537478	68.15569477	45.03846304	47.83634798	50.13011735	3082.331807	3648.153052	-0.242839516	0.194967723	0.669464406	CDC37	DS563223.1	236657	247161	-	3807	protein_coding	NA	-
ENSCPOG00000030281	3252	4223	3335	2222	3384	3769	33.85758994	42.89058322	42.92421033	22.12607514	31.28135333	33.89730252	2833.279808	3883.699587	-0.454808549	0.044143109	0.407375972	PSAT1	DS562876.1	28990599	29014483	+	5732	protein_coding	NA	-
ENSCPOG00000039202	3030	3991	2721	4343	3016	3080	53.41898614	68.6388671	59.30380055	73.23145557	47.2100027	46.90695347	3207.198014	3475.758926	-0.116132232	0.630805193	0.909890088	H3F3A	DS562992.1	2627944	2641518	-	3385	protein_coding	NA	-
ENSCPOG00000039553	3460	2768	2676	2593	4013	4664	38.27333753	29.86906918	36.5937838	27.43327	39.41296175	44.56688461	3403.088767	3199.143557	0.089296397	0.705176711	0.931409058	CD47	DS562890.1	9580094	9623445	-	5395	protein_coding	NA	-
ENSCPOG00000040683	3401	3470	2694	3188	3680	3685	50.338213	50.10210853	49.29350796	45.12989253	48.36026326	47.11532079	3209.728264	3418.109424	-0.090749657	0.455724027	0.843875737	CHP1	DS562865.1	26872807	26916425	+	4032	protein_coding	NA	-
ENSCPOG00000008568	3431	3465	2803	2442	3923	3973	32.99822792	32.50936639	33.3268272	22.46313586	33.49946594	33.00820918	3125.610386	3472.126319	-0.151569915	0.463641657	0.847640907	DIXDC1	DS562874.1	35778800	35855768	-	6205	protein_coding	NA	-
ENSCPOG00000039027	3418	3605	2599	3912	3387	3110	61.07131581	62.83561271	57.40800706	66.85269037	53.73163933	48.00197494	3187.970282	3428.668939	-0.105189162	0.566991555	0.889638408	SRSF3	DS562870.1	34020130	34030020	+	3340	protein_coding	NA	-
ENSCPOG00000006687	3408	3290	2937	2745	3347	4301	60.15422016	56.64972151	64.08722008	46.3408172	52.45318967	65.5797045	3146.465964	3462.645449	-0.137962543	0.467050481	0.848822303	UQCRC2	DS562859.1	38435618	38463595	+	3381	protein_coding	NA	-
ENSCPOG00000003678	3144	3750	2910	3747	3346	3104	77.75653533	90.47341799	88.97096987	88.6324759	73.47337266	66.31466412	3120.59875	3513.786349	-0.171254672	0.342650753	0.785065872	HNRNPF	DS562917.1	1087505	1094760	-	2413	protein_coding	NA	-
ENSCPOG00000002928	2944	4395	3198	3063	2946	3428	232.0884947	337.9948258	311.6701699	230.9498196	206.2045406	233.4479784	2874.130275	3779.101647	-0.394877468	0.047355989	0.412737371	-	DS562897.1	5198238	5199962	+	757	protein_coding	NA	-
ENSCPOG00000031595	3349	3095	2405	2516	3780	4805	59.76687716	53.88171825	53.05929433	42.94482903	59.89449288	74.07511031	3349.461869	3156.224808	0.085780905	0.716071678	0.934441855	-	DS562870.1	9147081	9166185	+	3344	protein_coding	NA	-
ENSCPOG00000015188	3254	2687	1753	4083	4076	4088	44.48821554	35.83690294	29.62854508	53.39021158	49.4779034	48.28050708	3735.372754	2717.311699	0.458774363	0.022402663	0.321091217	EIF3A	DS562856.1	48880790	48917839	+	4365	protein_coding	NA	-
ENSCPOG00000012513	2838	3974	2215	3150	3443	4320	24.84817488	33.94261773	23.97490012	26.37834124	26.76509579	32.6737776	3311.688673	3193.930359	0.052099933	0.804605652	0.956267069	DTNA	DS562869.1	29268759	29550441	-	6816	protein_coding	NA	-
ENSCPOG00000001523	1996	3566	4378	5752	2011	2190	144.9106835	252.5553503	392.931275	399.4050667	129.6288339	137.3464634	3101.269551	3678.432379	-0.246201591	0.614033102	0.904322656	-	DS562926.1	5337711	5339192	+	822	protein_coding	NA	-
ENSCPOG00000008032	3776	1165	2096	1094	4597	7163	43.73889599	13.16428036	30.01429051	12.12014952	47.27809952	71.67443538	3823.257549	2535.294541	0.592671265	0.463368648	0.847640907	SV2B	DS562865.1	38488347	38568468	+	5152	protein_coding	NA	-
ENSCPOG00000011881	3402	3442	2608	2725	3499	4179	57.82493662	57.0725252	54.80111759	44.29984301	52.80493035	61.36019418	3149.993095	3373.296708	-0.098757532	0.579637659	0.893556463	MFF	DS562868.1	32944373	32976151	-	3511	protein_coding	NA	-
ENSCPOG00000037644	3645	2566	2837	2760	3993	4052	36.15774942	24.83109529	34.79078003	26.18591565	35.1684189	34.7221647	3272.431045	3262.319297	0.004630634	0.983685635	0.997555971	AGPAT1	DS562870.1	40861798	40870245	+	6016	protein_coding	NA	-
ENSCPOG00000007688	3259	2795	2570	2710	3915	4549	44.95826377	37.61337892	43.82876829	35.75602941	47.9519875	54.20940061	3377.933829	3095.854258	0.125949402	0.552268964	0.884273245	ATP13A2	DS562880.1	17556071	17573364	+	4326	protein_coding	NA	-
ENSCPOG00000033774	3104	3459	2220	4242	3329	3365	71.65934774	77.89992985	63.35852887	93.66484673	68.23616471	67.10729058	3351.639349	3116.14772	0.104870889	0.608610309	0.903392368	SPCS2	DS562958.1	692032	713718	-	2585	protein_coding	NA	-
ENSCPOG00000006938	3306	3013	3282	2159	3579	4380	91.25545719	81.13168468	111.9942034	56.99850473	87.71368763	104.4392164	3049.752128	3480.986189	-0.190594769	0.478270422	0.852241066	ABHD8	DS562941.1	6159411	6166570	-	2162	protein_coding	NA	-
ENSCPOG00000034097	3009	3533	2792	4221	3250	2881	101.7970734	116.5982705	116.7695189	136.5787965	97.62164943	84.19569013	3179.88838	3347.36114	-0.074112116	0.744812126	0.93991284	LY6E	DS562950.1	2006962	2011038	-	1764	protein_coding	NA	-
novel.986	3328	2578	4431	3570	3549	2216	68.3673689	51.66350044	112.5299876	70.14368688	64.73232765	39.32500649	2865.116853	3824.972016	-0.416727536	0.224719329	0.691853582	-	DS562899.1	14960031	14966849	-	2905	-	PF00429:ENV polyprotein (coat polyprotein)	-
ENSCPOG00000013815	2931	4271	3503	2032	3088	3843	91.14913033	129.5691616	134.6721583	60.43871734	85.26360246	103.2382403	2704.681581	3861.235005	-0.513443076	0.053533397	0.434122007	ASPHD1	DS562859.1	45115453	45119284	-	1919	protein_coding	NA	-
ENSCPOG00000011441	3383	2943	2331	2761	3856	4383	72.0776427	61.16798938	61.3962467	56.2626013	72.94327822	80.66841901	3328.264806	3086.70342	0.108728617	0.585376516	0.896103102	NDRG3	DS562900.1	3269876	3341314	-	2801	protein_coding	NA	-
ENSCPOG00000015549	3078	3334	2916	3547	3494	3287	31.81842978	33.62103587	37.264785	35.06922279	32.06879964	29.35238061	3153.778471	3356.877414	-0.089935366	0.564058082	0.888683853	SMARCA4	DS563081.1	260799	343301	+	5773	protein_coding	NA	-
ENSCPOG00000013976	3662	2299	2682	2851	3954	4206	64.56116411	39.53915196	58.45380121	48.07342386	61.89268922	64.05540463	3335.086722	3115.316343	0.098485213	0.687036825	0.927256254	SVOP	DS562859.1	6521829	6604208	+	3385	protein_coding	NA	-
ENSCPOG00000010581	3855	2334	2078	2334	3930	5119	16.4986608	9.744521757	10.99438211	9.553884522	14.93366956	18.92530726	3427.293454	2939.775396	0.221373976	0.481962383	0.854135995	KIAA1109	DS562862.1	3921598	4087335	+	13944	protein_coding	NA	-
ENSCPOG00000022324	2884	4026	3745	2928	2639	3422	367.7571191	500.8122802	590.3623145	357.1015452	298.7823221	376.9461707	2736.656062	3865.683774	-0.498145081	0.029742932	0.353773381	UQCRQ	DS562936.1	2011076	2012343	+	468	protein_coding	NA	-
ENSCPOG00000000309	3134	3575	3046	3419	3199	3264	104.0788777	115.8177226	125.053105	108.5969264	94.32515425	93.63694945	3017.204426	3509.533254	-0.217981035	0.168223025	0.637048792	RALY	DS562900.1	825637	882510	+	1797	protein_coding	NA	-
ENSCPOG00000003765	2931	3610	3023	3464	3331	3276	148.1076893	177.9526076	188.8430071	167.4150496	149.4466197	143.0010344	3074.847577	3442.873632	-0.163004905	0.339283523	0.783127387	TRIR	DS562897.1	13453357	13457373	+	1181	protein_coding	NA	-
ENSCPOG00000037801	3267	2686	2485	2818	3864	4495	22.71017708	18.21431155	21.35495946	18.73558247	23.84834135	26.99196985	3381.774143	3027.126438	0.159965818	0.4330201	0.834871249	TOLLIP	DS562922.1	2827	35637	-	8585	protein_coding	NA	-
ENSCPOG00000019700	4199	756	2597	1093	4356	6602	72.57064481	12.74595172	55.48658917	18.06716845	66.84249524	98.56531751	3586.897254	2752.672636	0.381930891	0.673434993	0.922442314	PARVB	DS562883.1	27562849	27633596	+	3453	protein_coding	NA	-
ENSCPOG00000011630	3006	3758	3561	2566	3721	2987	47.38272704	57.78607783	69.3911399	38.68499566	52.07633613	40.67239968	2817.299083	3741.715059	-0.409187144	0.063968289	0.458211117	MAP4K4	DS562879.1	5140831	5203346	+	3786	protein_coding	NA	-
ENSCPOG00000025595	2641	4171	3093	2693	3457	3536	33.31402741	51.32563059	48.23248409	32.49001527	38.71754329	38.53048644	2939.379583	3559.036081	-0.275866066	0.211213667	0.682866331	FGFR3	DS562879.1	99875	112983	+	4731	protein_coding	NA	-
ENSCPOG00000000894	3269	2928	2486	3722	3674	3501	54.46293287	47.58746199	51.20215035	59.30854877	54.3469194	50.38621238	3326.789313	3107.984067	0.098102679	0.511221881	0.868111514	COPG1	DS562975.1	225471	250320	-	3582	protein_coding	NA	-
ENSCPOG00000001746	3113	1893	3124	2892	4219	4331	54.30473917	32.21399536	67.37063003	48.25160062	65.34582002	65.26499261	3464.317332	2980.623951	0.217201946	0.466300084	0.848822303	Ache	DS562885.1	3142471	3147805	+	3421	protein_coding	NA	-
ENSCPOG00000012336	3268	2371	2560	2916	4071	4367	49.51169025	35.04230176	47.94757446	42.25402149	54.76164464	57.15344257	3438.181893	2954.966079	0.218684369	0.319584166	0.768766912	USP5	DS562962.1	402731	417518	-	3939	protein_coding	NA	-
ENSCPOG00000026507	3446	3280	3559	1790	3893	3584	147.1024098	136.5883706	187.8163838	73.08232741	147.5497892	132.1618208	2792.375321	3731.994316	-0.418271695	0.15668814	0.625105408	TMEM151A	DS562897.1	6927303	6930685	+	1398	protein_coding	NA	-
ENSCPOG00000011704	3586	2343	2631	2679	3864	4437	55.09887729	35.11883652	49.97517052	39.36950936	52.71318499	58.89187629	3319.926972	3082.837964	0.107031854	0.669775727	0.921575343	HMG20A	DS562953.1	3581157	3646387	+	3884	protein_coding	HMG	HMG
ENSCPOG00000007848	3241	2734	2028	3477	3519	4513	20.70383766	17.03749335	16.01550899	21.24375762	19.95909131	24.90408868	3496.490949	2843.276534	0.298219031	0.106385762	0.550144008	PCM1	DS562891.1	4502722	4590170	+	9342	protein_coding	NA	-
ENSCPOG00000015346	3314	4506	3297	2084	2440	3864	194.465801	257.9391631	239.1721745	116.9615922	127.1247859	195.8670347	2533.221412	3982.053473	-0.652433996	0.010439154	0.238389532	MGST3	DS562894.1	2964845	2982922	+	1017	protein_coding	NA	-
ENSCPOG00000032087	3563	1771	2130	1320	3986	6670	37.14086524	18.00902173	27.44838333	13.16027457	36.89123247	60.06141042	3569.104524	2677.268635	0.414855124	0.391246883	0.81416707	HLF	DS562908.1	3460861	3513285	-	5725	protein_coding	TF_bZIP	TF_bZIP
ENSCPOG00000007054	3372	2744	2620	2895	3771	4031	24.46602104	19.42205826	23.50055086	20.0899646	24.2930468	25.26516129	3243.330003	3138.109122	0.047744276	0.792939761	0.953606094	CKAP5	DS562927.1	6158713	6260005	-	8225	protein_coding	NA	-
ENSCPOG00000006056	3376	3332	3568	2300	3445	3408	42.60345394	41.0187792	55.66320253	27.76035605	38.59946394	37.15142323	2771.419989	3729.241661	-0.427989921	0.050116459	0.42268419	SERINC5	DS562856.1	22902433	22969829	+	4729	protein_coding	NA	-
ENSCPOG00000013598	3146	4207	3302	1985	3347	3432	55.79372215	72.78376135	72.3943475	33.66990977	52.70259562	52.57840341	2647.231772	3828.827179	-0.532271751	0.027983142	0.346555436	SLC6A9	DS563020.1	242134	272873	-	3365	protein_coding	NA	-
ENSCPOG00000040353	2950	3906	3135	2975	2565	3873	90.23529287	116.5526149	118.5476457	87.03545634	69.66128176	102.3376432	2861.278865	3593.637797	-0.328686045	0.131953807	0.588403207	COX7A2	DS562859.1	48313617	48320789	-	1951	protein_coding	NA	-
ENSCPOG00000004156	4527	3877	3187	2153	2791	2856	100.6185119	84.06177634	87.56900825	45.76845475	55.07784095	54.83515769	2366.609882	4138.629629	-0.806272419	1.27E-06	0.001209316	GAD1	DS562858.1	18782772	18819339	-	2685	protein_coding	NA	-
ENSCPOG00000009085	3430	2504	2898	2429	3752	4376	147.5806248	105.1005323	154.1468228	99.95800133	143.3335079	162.646992	3187.735003	3194.71986	-0.002963788	0.990796851	0.999082422	ATP6V1D	DS562875.1	12064972	12081169	-	1387	protein_coding	NA	-
ENSCPOG00000010977	2807	4251	3455	2458	3685	2730	56.34549377	83.24214215	85.73650984	47.19038053	65.67558412	47.33832876	2696.587806	3792.697005	-0.491976912	0.04541568	0.410149762	NDRG1	DS562906.1	3354783	3402203	+	2973	protein_coding	NA	-
ENSCPOG00000036282	3277	3062	2994	2839	3558	3654	149.8572005	136.5971778	169.2598463	124.1713466	144.4630545	144.3454886	3051.300091	3367.042536	-0.141776249	0.389746358	0.8138595	FAM32A	DS562941.1	5776719	5780673	+	1305	protein_coding	NA	-
ENSCPOG00000005303	3135	3476	3509	2440	2538	4278	1057.002378	1143.282494	1462.590538	786.8339131	759.7657512	1245.984666	2798.498442	3670.632617	-0.391179247	0.134179448	0.591697247	ATP5MD	DS562866.1	11263670	11263930	+	177	protein_coding	NA	-
ENSCPOG00000015182	3064	3410	2545	3875	3243	3174	82.85106844	89.9495713	85.0742465	100.2157276	77.85848999	74.1395205	3151.49468	3222.232613	-0.032153034	0.858637264	0.970175072	HNRNPM	DS563050.1	560680	599694	+	2207	protein_coding	NA	-
novel.115	3326	3330	3211	2067	3330	4043	22.83044069	22.29829464	27.24791824	13.57023445	20.29485528	23.97338109	2846.963796	3562.571926	-0.323296817	0.195209069	0.669708093	-	DS562857.1	71812838	71823544	+	8694	-	-	-
ENSCPOG00000005756	3343	2727	2994	2701	3669	3872	113.0965824	89.99815559	125.2177434	87.39619267	110.2073328	113.1571372	3103.631321	3278.924982	-0.07901108	0.700248227	0.930432755	VPS28	DS562950.1	3545045	3549085	-	1764	protein_coding	NA	-
ENSCPOG00000026014	2907	3249	4315	3073	2835	2920	138.123342	150.593811	253.4567247	139.6495147	119.598239	119.8500986	2695.792556	3855.438101	-0.515975979	0.055962912	0.439952431	ARL1	DS562864.1	1292514	1298850	+	1256	protein_coding	NA	-
ENSCPOG00000014448	3153	2762	2281	3000	4254	3844	27.05443833	23.11924205	24.19584583	24.62014636	32.40870759	28.49255717	3367.576722	2928.448935	0.201604873	0.251308987	0.716265817	SIK3	DS562874.1	30886642	31103634	+	6955	protein_coding	NA	-
ENSCPOG00000005095	3382	2339	2268	3087	3763	4379	47.16751567	31.82255072	39.10330105	41.17758317	46.59649959	52.75672676	3404.547053	2860.969971	0.251024639	0.237064987	0.706209321	PSIP1	DS562876.1	5334674	5396418	+	4279	protein_coding	NA	-
ENSCPOG00000000022	3723	2956	3621	1753	3418	3725	100.8533259	78.11545821	121.2625469	45.41861943	82.20891612	87.16797632	2679.077062	3744.691242	-0.48291505	0.107453626	0.552302505	OMG	DS562887.1	25520383	25523385	-	2203	protein_coding	NA	-
ENSCPOG00000006614	3590	1651	2516	2849	3564	5011	336.8596698	151.1252421	291.8543555	255.6829943	296.9217016	406.1743281	3452.400303	2808.068653	0.298143665	0.366954597	0.800788354	-	DS562890.1	17282771	17325627	+	636	protein_coding	NA	-
ENSCPOG00000009502	2900	3714	2636	3729	3225	2959	74.50072065	93.07643521	83.71607413	91.62409196	73.56002536	65.66605695	3036.161877	3305.030751	-0.12252452	0.535981491	0.876103231	EWSR1	DS562859.1	13781484	13810716	-	2323	protein_coding	NA	-
ENSCPOG00000010523	3280	3078	2961	2818	3203	3793	54.76851697	50.13732041	61.12185369	45.00419012	47.48579919	54.71085202	2978.587391	3359.545929	-0.173374613	0.298908065	0.755340968	-	DS562871.1	15520960	15547153	-	3574	protein_coding	NA	-
ENSCPOG00000006546	3132	3197	2827	2632	3578	3693	119.3552925	118.8496564	133.1823607	95.93136792	121.0625841	121.5717683	3001.789594	3292.792195	-0.133260508	0.433528821	0.835064078	AHSA1	DS562875.1	21295595	21303374	+	1566	protein_coding	NA	-
ENSCPOG00000005045	3087	2660	1703	3897	3824	3885	14.11144342	11.86183319	9.623885106	17.03805594	15.52038065	15.34119996	3540.418493	2631.102421	0.427925705	0.028613058	0.349082181	HUWE1	DS562994.1	1703397	1814510	+	13055	protein_coding	NA	-
ENSCPOG00000003249	3269	3178	2983	2233	3549	3831	133.6207024	126.7208534	150.7346356	87.29761471	128.7995971	135.2709312	2904.428874	3397.978967	-0.22621894	0.307187418	0.76185917	YPEL3	DS562859.1	44957891	44961764	+	1460	protein_coding	NA	-
ENSCPOG00000013449	3409	2521	2306	2944	3679	4184	159.9379686	115.3805982	133.7472464	132.1043761	153.2512543	169.5702842	3276.221791	2945.952929	0.15335494	0.441448124	0.838615171	GDI2	DS562871.1	17378597	17413377	+	1272	protein_coding	NA	-
ENSCPOG00000040527	2966	3523	3156	3192	2783	3419	348.4328715	403.734612	458.3380788	358.6457431	290.2758164	346.9609291	2864.292162	3481.577027	-0.281410185	0.12724796	0.581729526	UBL5	DS563027.1	89563	91216	-	508	protein_coding	NA	-
ENSCPOG00000010413	3170	3092	2868	2789	3377	3741	72.70489568	69.17979091	81.31759253	61.1797548	68.7677998	74.11832559	3006.236859	3288.148503	-0.129046051	0.418756928	0.829433314	NUDC	DS562880.1	9240549	9258586	-	2602	protein_coding	NA	-
ENSCPOG00000010919	3152	2835	2535	3584	3434	3490	49.63164668	43.54726711	49.34593831	53.97532936	48.0089759	47.47133012	3206.985612	3058.266414	0.068550209	0.642792614	0.914378746	CSNK1D	DS562931.1	6615994	6641631	-	3790	protein_coding	NA	-
novel.1682	2882	2313	1460	3853	4242	4258	19.10374058	14.95668801	11.96405121	24.42745764	24.96575907	24.38167795	3760.4633	2345.96563	0.680404602	0.001409347	0.10445483	-	DS563030.1	711737	726886	-	9003	-	-	-
ENSCPOG00000007198	3405	3036	2899	2626	3531	3511	39.19043113	34.08788519	41.24887539	28.90762892	36.08363806	34.90818367	2932.630635	3362.040019	-0.196916856	0.254049482	0.71957113	ADGRB2	DS562880.1	5405156	5434715	+	5185	protein_coding	NA	-
ENSCPOG00000034812	3277	2639	2230	2876	3741	4238	38.47405994	30.2250016	32.36662463	32.29499949	38.99679896	42.98194126	3288.607602	2908.501854	0.17723368	0.355031799	0.792179758	GNAQ	DS562876.1	28508834	28691130	-	5083	protein_coding	NA	-
ENSCPOG00000037183	2947	3356	2922	3223	3221	3328	65.11292982	72.33432281	79.81201678	68.10864361	63.18696586	63.51903873	2979.145395	3322.373127	-0.157139737	0.29882169	0.755340968	MYL12A	DS562937.1	6965827	6989175	-	2701	protein_coding	NA	-
ENSCPOG00000008653	3155	2717	2079	3391	3566	4084	42.16863916	35.42543789	34.35149826	43.34837649	42.31762022	47.15301356	3357.586494	2829.91833	0.246522639	0.120323263	0.571970165	RAB3GAP1	DS562858.1	51661696	51752237	-	4465	protein_coding	NA	-
ENSCPOG00000035635	3305	2040	2047	4070	3494	4022	40.98807581	24.68036628	31.38375334	48.27644708	38.47322949	43.08852535	3537.314037	2644.091555	0.419848343	0.07434489	0.482428684	TUSC3	DS562891.1	2095088	2290703	+	4812	protein_coding	NA	-
ENSCPOG00000008101	2867	2964	2289	3889	3487	3478	67.41363741	67.98821413	66.53755416	87.46067714	72.79837594	70.64527882	3317.945168	2901.738005	0.1932476	0.212362017	0.683410165	-	DS563012.1	1739386	1770531	+	2538	protein_coding	NA	-
ENSCPOG00000032186	3377	2442	2593	2796	3662	4085	23.83576716	16.81431192	22.62567594	18.87513494	22.94912276	24.90712685	3194.399682	3028.980338	0.07688381	0.717590434	0.934441855	TPM3	DS562865.1	15084741	15117709	-	8455	protein_coding	NA	-
ENSCPOG00000034850	2806	3466	2510	4158	3176	2830	52.24819823	62.95751484	57.77744667	74.04964165	52.50659081	45.5201396	3122.444885	3138.899175	-0.007690851	0.973488576	0.995009456	CD164	DS562918.1	8912169	8928254	-	3205	protein_coding	NA	-
ENSCPOG00000012182	3386	2253	2062	2171	4067	5004	27.59744744	17.91342044	20.77646201	16.9237503	29.43105355	35.23163192	3382.152545	2747.930576	0.299640031	0.334087478	0.779034259	SYNJ1	DS562907.1	891300	977886	+	7322	protein_coding	NA	-
ENSCPOG00000040525	2952	3034	1900	3255	3935	3851	12.36790309	12.40025635	9.840888105	13.04324157	14.6377435	13.93755959	3356.327729	2791.046801	0.265792496	0.112115344	0.559250908	PRUNE2	DS562876.1	27523157	27767340	-	14244	protein_coding	NA	-
ENSCPOG00000001699	3567	1952	1659	2515	4291	4929	51.12155718	27.29079232	29.39329835	34.4741668	54.60207596	61.02296156	3538.625617	2541.544633	0.477437301	0.139870654	0.598743887	-	DS562855.1	60786513	61239148	-	4164	protein_coding	NA	-
ENSCPOG00000024627	3870	1900	2204	2100	4096	4741	41.96847009	20.10023524	29.54777172	21.78142515	39.43862782	44.41356413	3291.146164	2854.424806	0.205444651	0.55880465	0.886498387	PRKCE	DS562873.1	29657085	30124580	+	5503	protein_coding	NA	-
ENSCPOG00000008409	3074	2779	2179	3810	3426	3634	50.48131109	44.51954077	44.2369285	59.84206379	49.95325549	51.55196022	3319.648312	2864.755228	0.212451367	0.177605325	0.649949261	TM9SF2	DS562860.1	24721192	24783462	-	3634	protein_coding	NA	-
ENSCPOG00000013164	3001	2524	2160	2905	3912	4397	27.60367083	22.64777602	24.56153855	25.55652526	31.94841859	34.93741817	3395.684883	2748.105068	0.305338678	0.108297989	0.55432552	UBE4A	DS562874.1	29672833	29709716	-	6488	protein_coding	NA	-
ENSCPOG00000005227	3267	1895	1911	2812	4077	4936	33.10695708	18.73331829	23.94042139	27.25462884	36.68263447	43.20945418	3572.448126	2526.653307	0.499715908	0.074065098	0.481208901	ABR	DS562887.1	21710162	21849184	-	5889	protein_coding	NA	-
ENSCPOG00000007499	3192	2889	3182	2637	3256	3730	179.5391581	158.5182284	221.2572189	141.8604248	162.6036812	181.2335642	2917.607794	3359.828041	-0.203297516	0.310967425	0.764344108	ATP6V0B	DS563020.1	223219	226576	+	1061	protein_coding	NA	-
ENSCPOG00000012436	2829	3766	3304	2263	3606	3117	47.31728172	61.44726	68.31685272	36.20147103	53.55034064	45.0357231	2722.827212	3577.20052	-0.393536	0.088886972	0.513634425	-	DS562950.1	2917874	2924921	-	3568	protein_coding	NA	-
ENSCPOG00000020069	3270	2807	2543	3202	3259	3797	161.6784616	135.3886303	155.4360488	151.4190676	143.0666643	162.1729851	3120.646162	3092.248406	0.013298047	0.930385087	0.983570244	SERBP1	DS562857.1	65947432	65959390	+	1207	protein_coding	NA	-
ENSCPOG00000000619	3221	619	2002	3544	4205	5268	85.28025666	15.98761897	65.52738233	89.74418368	98.84926616	120.4861253	3944.298048	2128.546378	0.889986848	0.068765432	0.470495598	CALB1	DS562855.1	24929442	24953937	+	2254	protein_coding	NA	-
ENSCPOG00000021982	2778	3223	3238	3059	3206	3307	192.9970911	218.4309596	278.0970221	203.2604221	197.7569318	198.4660448	2915.518698	3353.426044	-0.201608053	0.288331796	0.746860104	RABAC1	DS562935.1	4269266	4271846	+	859	protein_coding	NA	-
ENSCPOG00000000349	3429	1654	2726	2900	3860	4234	93.35522305	43.92805833	91.74828595	75.5133884	93.30568723	99.57618594	3330.894676	2842.375174	0.228982574	0.4621829	0.846824894	PIANP	DS562962.1	553103	557705	+	2192	protein_coding	NA	-
ENSCPOG00000037841	3342	3054	3744	1678	3584	3360	30.57061522	27.25223545	42.33841012	14.68062395	29.10820399	26.55036578	2598.105872	3699.638083	-0.509713983	0.097428564	0.533907772	LGI3	DS562856.1	58960447	58972045	-	6524	protein_coding	NA	-
ENSCPOG00000006214	3459	2300	2565	2769	3719	3949	166.8754877	108.2443379	152.9784751	127.7673144	159.3007571	164.5745278	3163.079475	2998.186953	0.077391147	0.733708643	0.937356389	DMTN	DS562856.1	58893961	58905559	+	1237	protein_coding	NA	-
ENSCPOG00000006943	2927	2392	1388	2536	4039	5454	81.58639445	65.04165149	47.82835638	67.60815618	99.95822762	131.3238632	3623.046579	2357.134802	0.62003852	0.043027068	0.406559247	SCRN1	DS562899.1	6293293	6342897	-	2141	protein_coding	NA	-
ENSCPOG00000004412	3335	2335	2382	1882	4046	4750	69.75988439	47.64662741	61.59601886	37.65167987	75.14247022	85.82958677	3208.325524	2891.388497	0.150157911	0.645054571	0.91461746	EPB41L3	DS562937.1	5276940	5365335	+	2853	protein_coding	NA	-
ENSCPOG00000039035	3374	2734	2884	2505	3287	3945	40.94192322	32.36361587	43.26327473	29.07272336	35.41380086	41.35268058	2947.003142	3245.760031	-0.139083283	0.512817255	0.868165315	CDC42SE2	DS562936.1	636834	698783	+	4918	protein_coding	NA	-
ENSCPOG00000008006	2947	2896	2341	3569	3417	3525	31.89518017	30.57587173	31.3218431	36.94420252	32.83519336	32.95623137	3207.253922	2928.075084	0.131324089	0.32689213	0.774435902	GPAT4	DS562935.1	1324572	1363224	-	5514	protein_coding	NA	-
ENSCPOG00000021676	2905	3162	2822	3457	2912	3437	656.6801602	697.2764392	788.6162837	747.4152636	584.4519404	671.1518458	2993.880854	3202.469758	-0.097051984	0.575256405	0.892483515	-	DS562962.1	492625	493434	-	264	protein_coding	NA	-
ENSCPOG00000002128	3014	2976	2890	3140	3342	3323	99.65009736	95.98486815	118.1226807	99.29307302	98.10487763	94.90701596	2987.162903	3206.39506	-0.101902593	0.505815104	0.865213836	AAMP	DS563008.1	187350	192247	+	1805	protein_coding	NA	-
ENSCPOG00000003773	3232	2286	2252	2914	3659	4326	59.42025651	40.99914147	51.18380032	51.23981369	59.72762627	68.70418358	3301.972971	2786.136471	0.24516236	0.253095692	0.718467869	VPS35	DS562888.1	6992134	7023867	+	3246	protein_coding	NA	-
ENSCPOG00000004567	3027	2892	2091	3752	3342	3562	80.64474783	75.16182598	68.86819052	95.60515753	79.05326077	81.97682246	3254.691408	2849.363255	0.191632685	0.232502121	0.702330614	TMED10	DS562875.1	19191271	19224750	-	2240	protein_coding	NA	-
ENSCPOG00000032526	2910	3100	3747	2214	3295	3395	31.42065325	32.65271376	50.0157616	22.86412901	31.58837721	31.66616699	2694.835756	3570.090571	-0.405477251	0.114308632	0.562527266	RASSF4	DS562917.1	1959039	1988561	+	5527	protein_coding	NA	-
ENSCPOG00000000980	3724	1322	2220	2333	3953	5100	88.36562806	30.60134518	65.12198693	52.94723184	83.28181589	104.5387663	3428.324524	2621.266881	0.387319565	0.332098294	0.777599623	Maob	DS562888.1	14439320	14596406	+	2515	protein_coding	NA	-
ENSCPOG00000000988	3442	2063	2360	2747	3564	4414	109.0868074	63.78168083	92.46435419	83.26737034	100.287946	120.8445844	3245.191522	2828.699644	0.198278396	0.445711228	0.839169562	CMAS	DS562883.1	15380328	15398965	+	1883	protein_coding	NA	-
ENSCPOG00000039242	3080	2919	2619	2736	3401	3822	29.57000489	27.33821415	31.0840179	25.12300572	28.99058555	31.69748905	3019.950898	3096.712382	-0.035989968	0.824978739	0.961994638	KIAA1191	DS562872.1	22063710	22085522	-	6216	protein_coding	NA	-
ENSCPOG00000005829	2919	3304	2859	2914	3276	3299	77.80216585	85.90787906	94.20473225	74.28514303	77.52667544	75.9579798	2887.325438	3269.458473	-0.179081411	0.218955147	0.686333429	CHTOP	DS562865.1	14624304	14634355	+	2239	protein_coding	NA	-
ENSCPOG00000007077	3145	2275	3229	2062	3499	4361	237.5774651	167.6491523	301.5460275	148.9800377	234.6811525	284.5798715	2988.86126	3161.202594	-0.080649912	0.796420984	0.954102624	SH3BGRL3	DS562880.1	9851904	9853361	-	790	protein_coding	NA	-
ENSCPOG00000037019	2857	3551	2508	3539	3310	2804	31.76211537	38.51103735	34.46892053	37.63003008	32.67208481	26.92840843	2955.021443	3183.311803	-0.107484865	0.577046303	0.892697721	CAPNS1	DS562907.1	10453963	10464887	+	5368	protein_coding	NA	-
novel.577	3602	2317	2431	1650	3505	5045	111.0324802	69.67351689	92.63865983	48.64577215	95.9276997	134.3386567	3057.160638	2996.135487	0.029176594	0.936515421	0.985070375	-	DS562873.1	33460879	33484023	+	1936	-	-	-
ENSCPOG00000003377	3151	2795	2245	2689	3815	3843	30.01983769	25.97628947	26.44096212	24.50222724	32.27038556	31.62742387	3135.087746	2923.613136	0.100787438	0.57866276	0.89348076	LARP1	DS562872.1	1658217	1690142	+	6264	protein_coding	NA	-
ENSCPOG00000010340	3129	2804	2501	3015	3331	3758	38.6527334	33.78998693	38.19348713	35.62187612	36.53414569	40.10189744	3070.432341	3026.075949	0.021156436	0.884249832	0.974520334	OAT	DS562856.1	43560319	43582684	+	4831	protein_coding	NA	-
ENSCPOG00000000156	3483	2494	3011	3025	3299	3209	54.42713847	38.01840062	58.16661019	45.21080404	45.77138124	43.31768535	2903.827133	3256.530655	-0.165182083	0.429441236	0.83365912	PSD	DS562866.1	12151389	12164381	+	3819	protein_coding	NA	-
ENSCPOG00000039321	3106	2558	2539	2235	3578	4487	35.33335288	28.38698746	35.70648275	24.31732232	36.13877366	44.09333693	3105.242161	2953.094573	0.072641362	0.778336408	0.948371307	UBE2V2	DS562919.1	9235907	9271764	-	5246	protein_coding	NA	-
ENSCPOG00000040291	3197	3176	3356	1995	3767	3004	27.28291649	26.44015626	35.40552851	16.28342964	28.54259486	22.1453008	2651.538442	3528.792531	-0.412136111	0.109575876	0.555378002	ARSB	DS562938.1	1981743	2183690	-	6993	protein_coding	NA	-
ENSCPOG00000011204	2902	2575	2436	2430	3767	4382	35.24308697	30.50627165	36.57251187	28.22523923	40.61830807	45.97083632	3194.309235	2846.748688	0.166368933	0.468515791	0.848822303	PITPNM1	DS562897.1	7972323	7985928	-	4914	protein_coding	NA	-
ENSCPOG00000011480	3079	2495	1978	2755	3931	4247	29.38079193	23.22521404	23.33356344	25.14376079	33.30477684	35.00818277	3309.130693	2688.880574	0.299427564	0.148872045	0.611246191	CEP170B	DS562966.1	3909967	3929213	+	6254	protein_coding	NA	-
ENSCPOG00000010338	2786	2796	1983	4367	3419	3129	22.35304146	21.88406747	19.6688604	33.51147379	24.35590592	21.68675498	3350.151419	2691.182233	0.315787236	0.143281543	0.602840701	PTPRF	DS562988.1	2936502	3015980	+	7438	protein_coding	NA	-
ENSCPOG00000009622	3170	2001	2286	3184	3964	3866	45.93932456	28.28836183	40.95458613	44.13196111	51.00451998	48.39725066	3346.461438	2685.452602	0.31760277	0.159123844	0.627430463	CMIP	DS563014.1	242357	335430	+	4118	protein_coding	NA	-
ENSCPOG00000009179	3084	2996	2718	2951	3255	3466	93.94888258	89.03370065	102.3593865	85.98076078	88.03957107	91.2093385	2941.724841	3164.795098	-0.105192476	0.440029763	0.837678522	IK	DS562861.1	2947496	2962968	+	1959	protein_coding	NA	-
ENSCPOG00000002086	3144	2617	2486	3191	3267	3764	64.990135	52.7720531	63.52826552	63.08796668	59.96028821	67.21218506	3109.859631	2963.242718	0.069824164	0.661435564	0.919193156	CCT4	DS562903.1	3234037	3255966	+	2887	protein_coding	NA	-
ENSCPOG00000039098	3169	2837	2704	2993	3264	3476	70.09579722	61.2159287	73.93965157	63.31859675	64.10170273	66.41757366	2960.916005	3135.259786	-0.082303045	0.574536436	0.892368623	BCL2L1	DS562863.1	1339254	1387984	+	2698	protein_coding	NA	-
ENSCPOG00000024908	3076	2456	1979	2374	4008	4550	17.78419297	13.85197056	14.14472789	13.12754059	20.57430716	22.72441571	3297.544412	2675.430081	0.301643863	0.23674411	0.706136523	-	DS562970.1	3404728	3470803	-	10322	protein_coding	NA	-
ENSCPOG00000034185	3333	3048	2524	2993	3320	3221	129.7492465	115.7496962	121.467433	111.437426	114.7512143	108.3162843	2903.288388	3185.032981	-0.133633285	0.309041424	0.763658932	HPCAL1	DS562980.1	3262440	3312623	-	1533	protein_coding	NA	-
ENSCPOG00000032467	4393	2506	2101	2545	3331	3559	164.7793211	91.69759366	97.42457738	91.30280436	110.9342915	115.3195641	2860.466799	3187.85148	-0.156399258	0.56592767	0.889225709	-	DS563354.1	120957	140066	+	1591	protein_coding	NA	-
ENSCPOG00000010449	3137	2940	2701	2502	3321	3806	64.95793762	59.3882333	69.14221138	49.55184607	61.05711227	68.0800696	2915.663292	3157.143895	-0.114575416	0.535007212	0.875757363	-	DS562959.1	910910	922717	-	2882	protein_coding	NA	-
ENSCPOG00000015713	3010	3314	2665	2251	3321	3837	33.72061482	36.21736578	36.9085662	24.1190006	33.03296368	37.13250823	2843.59917	3222.468596	-0.180297985	0.387223052	0.813096476	SARS	DS562857.1	33378167	33400312	+	5327	protein_coding	NA	-
ENSCPOG00000036652	3194	2579	2534	2529	3619	3936	57.25755544	45.10083671	56.15720355	43.36122513	57.60181249	60.95179196	3051.728746	2987.660867	0.030792514	0.881946108	0.974520334	FAM219A	DS562882.1	14814293	14868925	-	3329	protein_coding	NA	-
ENSCPOG00000011538	3141	1834	2297	3842	3765	3496	127.9505029	72.88006623	115.6740731	149.687745	136.1722824	123.0209235	3391.407756	2625.204955	0.369549679	0.139355162	0.598329114	C16orf58	DS562859.1	46333344	46344690	-	1465	protein_coding	NA	-
ENSCPOG00000002320	3063	2951	2311	3122	3257	3645	29.3926082	27.62458133	27.41523964	28.65357744	27.74971728	30.21496945	3049.829349	2972.866092	0.036818811	0.775267545	0.947123579	TM9SF3	DS562856.1	30255880	30322186	-	6219	protein_coding	NA	-
ENSCPOG00000012822	3346	2926	2711	2254	3398	3704	53.02214665	45.23150706	53.10823394	34.16174968	47.80842317	50.70325562	2828.849052	3227.322436	-0.189948396	0.366187126	0.800661965	FYN	DS562913.1	7912276	8021526	+	3766	protein_coding	NA	-
ENSCPOG00000003797	2992	3835	3274	2009	3324	2865	47.24940924	59.0793255	63.91671421	30.34377119	46.60639207	39.08345224	2482.596981	3642.486151	-0.552892702	0.015505361	0.276019851	FOLH1	DS562895.1	4629461	4673137	-	3779	protein_coding	NA	-
ENSCPOG00000033454	3050	3125	2335	3238	3039	3512	44.07186949	44.05011251	41.7108933	44.75002712	38.9889922	43.83788966	2983.098773	3035.849467	-0.025427262	0.853805656	0.969670327	SRP9	DS563056.1	655833	664673	+	4130	protein_coding	NA	-
ENSCPOG00000014976	2616	3127	1889	4599	3391	2672	50.11772794	58.44089822	44.73903009	84.26978165	57.68077672	44.22049365	3283.338886	2703.579049	0.280094457	0.303831643	0.75925758	SRPRA	DS562874.1	19916992	19924653	+	3115	protein_coding	NA	-
ENSCPOG00000000403	2676	3626	2649	3771	3137	2422	18.40467688	24.32793542	22.52293682	24.80581183	19.15606413	14.38963324	2866.600663	3205.771417	-0.161407702	0.517712273	0.868732759	TLN1	DS562882.1	16056834	16091302	-	8677	protein_coding	NA	-
ENSCPOG00000014788	2954	3182	2626	2974	3189	3339	43.80908722	46.03511743	48.14480228	42.18416939	41.9911635	42.77634075	2892.290486	3143.749747	-0.120117343	0.338958962	0.78270697	EHMT2	DS562870.1	41081458	41096154	+	4024	protein_coding	NA	-
ENSCPOG00000005331	2844	2977	2376	3783	3253	3015	68.54734486	69.99632619	70.7959565	87.20717357	69.61371069	62.77429728	3078.356781	2934.591085	0.068913604	0.703946862	0.931409058	LRPAP1	DS563021.1	1383330	1395178	+	2476	protein_coding	NA	-
ENSCPOG00000009422	3211	2875	3397	2876	2567	3314	141.9443867	123.9798574	185.6412295	121.5966536	100.7519502	126.5505157	2666.730624	3451.437421	-0.371881864	0.085488479	0.507721599	GSTM3	DS562857.1	33921789	33925269	-	1350	protein_coding	NA	-
ENSCPOG00000038582	2954	2993	2410	2609	3220	4039	39.16635569	38.71192395	39.50214578	33.08503331	37.90602283	46.26046819	2987.947874	2991.23269	-0.001464643	0.993543125	0.999453339	UQCRFS1	DS562911.1	4476439	4484149	+	4501	protein_coding	NA	-
ENSCPOG00000005555	3085	2857	2443	2413	3539	3886	27.30725877	24.66996562	26.73298019	20.42843437	27.81334197	29.71387087	2975.649921	3004.452178	-0.013758331	0.944606826	0.987622554	NDUFS1	DS562868.1	39852683	39889826	-	6742	protein_coding	NA	-
ENSCPOG00000013970	3660	1194	2408	1784	4109	5039	104.2081036	33.16348028	84.75744608	48.58140624	103.8738489	123.936225	3279.906294	2635.979963	0.315414244	0.486738006	0.856038217	SNCA	DS562903.1	12099641	12214614	-	2096	protein_coding	NA	-
ENSCPOG00000025574	2878	3509	2491	2737	3175	3394	90.25342399	107.3474252	96.57119311	82.09231807	88.40285734	91.94290751	2827.555585	3169.463029	-0.164681152	0.269373125	0.730908117	PABPN1	DS562868.1	17520675	17525863	-	1903	protein_coding	NA	-
ENSCPOG00000012290	3022	2999	2452	3323	3300	3086	46.26625113	44.790064	46.40783291	48.65808543	44.85733478	40.81307061	2964.527454	3033.72902	-0.033342	0.814767652	0.95990997	SF1	DS562897.1	5614322	5627217	-	3898	protein_coding	NA	-
ENSCPOG00000038345	3050	3047	2836	2621	3293	3334	55.66263639	54.24650387	63.98396241	45.74943957	53.35871216	52.56092825	2807.956085	3219.405009	-0.196980801	0.211238377	0.682866331	RAB10	DS562873.1	8036418	8068861	+	3270	protein_coding	NA	-
ENSCPOG00000009253	3173	2009	1541	2807	3928	4720	18.13418612	11.20065189	10.88758623	15.34352813	19.93192073	23.30255241	3463.089729	2377.921084	0.542257866	0.049545725	0.422004704	INPP4A	DS562879.1	1318371	1436337	-	10442	protein_coding	NA	-
novel.1466	3172	2514	1951	1402	3820	5311	31.24236571	24.15524089	23.7557625	13.20728566	33.40594575	45.18773077	3149.152498	2715.287772	0.213891916	0.592617868	0.899354063	-	DS562965.1	4377607	4383665	+	6059	-	PF02137:Adenosine-deaminase (editase) domain	-
ENSCPOG00000007931	3171	1889	2596	3014	3591	3898	76.58349502	44.50473962	77.50765554	69.62047991	77.00235734	81.32316509	3188.968518	2778.359941	0.19906244	0.433516797	0.835064078	B4GAT1	DS562897.1	6970799	6973500	-	2471	protein_coding	NA	-
ENSCPOG00000001563	3185	2513	2627	2102	3639	4083	37.63082622	28.96424231	38.37031478	23.75318511	38.17385752	41.67227353	2962.646012	3001.711651	-0.018723139	0.943038823	0.987505789	IDH3A	DS562953.1	1874875	1892358	+	5051	protein_coding	NA	-
ENSCPOG00000026369	3747	1658	2541	1491	3546	5149	81.49130482	35.1760825	68.31769668	31.01416167	68.47246857	96.73507404	3048.433018	2873.864743	0.085175281	0.844651477	0.967621316	CHST2	DS562863.1	39849529	39852375	+	2744	protein_coding	NA	-
ENSCPOG00000038506	2899	3532	2593	2867	3291	2946	45.07699229	53.57507362	49.84369205	42.63725458	45.43434516	39.57062918	2773.606562	3226.744097	-0.218338901	0.150589181	0.61467126	MPZL1	DS562894.1	4842406	4905074	+	3838	protein_coding	NA	-
ENSCPOG00000009019	3280	2000	2078	2305	3796	4658	58.94088517	35.0596981	46.1625005	39.6158122	60.56457713	72.30624231	3243.170815	2635.409007	0.299453627	0.308997702	0.763658932	INPP5F	DS562856.1	48206356	48281654	-	3321	protein_coding	NA	-
ENSCPOG00000023815	2882	2753	2110	3724	3301	3347	45.59675939	42.48949597	41.26895092	56.35137251	46.36979772	45.74348114	3170.591224	2762.492472	0.198595073	0.216404246	0.685480084	ARCN1	DS562874.1	29465228	29498843	-	3772	protein_coding	NA	-
ENSCPOG00000001593	2984	2979	2702	2693	3108	3634	47.3990142	46.16112241	53.05872472	40.91303227	43.83299805	49.8642064	2863.286393	3118.721137	-0.123015925	0.43876114	0.836768028	NAA20	DS562863.1	7215877	7230859	-	3757	protein_coding	NA	-
ENSCPOG00000024916	2671	2765	1934	1900	3778	5049	32.18231235	32.49928899	28.80718353	21.89534451	40.41615428	52.55115024	3221.01437	2621.641778	0.297076118	0.344433057	0.786437713	-	DS562870.1	30592676	30600308	-	4953	protein_coding	NA	-
ENSCPOG00000013082	3235	2062	2484	2722	3661	3925	46.00981543	28.60883898	43.67458327	37.02705331	46.23018277	48.22246041	3123.486827	2810.22378	0.152653327	0.526990576	0.873063127	-	DS562862.1	49484899	49522119	+	4196	protein_coding	NA	-
ENSCPOG00000002505	3450	2356	2843	2026	3632	3780	52.58949668	35.03406825	53.57445368	29.53753061	49.15587538	49.77430642	2847.549377	3129.72281	-0.136132798	0.628571297	0.909620478	APBA2	DS562865.1	48517572	48701470	-	3915	protein_coding	NA	-
ENSCPOG00000031435	2857	2742	2756	2563	3239	3894	30.12350447	28.20317949	35.92323504	25.8463181	30.32186277	35.46701998	2936.461246	3020.250209	-0.040295461	0.83821385	0.966753079	-	DS562887.1	5044948	5098069	+	5660	protein_coding	NA	-
ENSCPOG00000035015	3250	2112	1970	2497	3604	4598	47.19035286	29.91569825	35.36201972	34.6771367	46.46268695	57.67297156	3230.106396	2617.077441	0.303661692	0.257303421	0.721125596	GMFB	DS562878.1	19747486	19761232	-	4110	protein_coding	NA	-
ENSCPOG00000010976	2888	2841	2983	1874	3323	4122	69.52361529	66.71780643	88.77473496	43.14789069	71.02564324	85.71891086	2805.552582	3158.171686	-0.170591393	0.54933649	0.883296789	-	DS563092.1	643372	682493	-	2479	protein_coding	NA	-
ENSCPOG00000030903	2935	2883	2177	3270	3261	3502	28.53598757	27.34417409	26.16641365	30.40796653	28.15044573	29.41266939	3057.118846	2851.233916	0.100409221	0.437022784	0.836409964	DCAF7	DS562920.1	4678464	4709032	+	6138	protein_coding	NA	-
ENSCPOG00000007170	3649	1339	2254	1261	3847	5656	29.68425996	10.62596317	22.66768907	9.811203279	27.78588441	39.7461678	3212.382691	2615.731053	0.296506811	0.553063335	0.884350763	CCDC136	DS562866.1	49272596	49302050	+	7336	protein_coding	NA	-
ENSCPOG00000002978	3196	2295	2698	2529	3483	3804	83.80042063	58.70261989	87.4545371	63.42245977	81.08538401	86.16153633	2972.403148	2963.230869	0.004690673	0.983733898	0.997555971	PIGZ	DS562862.1	59507421	59529951	+	2276	protein_coding	NA	-
ENSCPOG00000014798	2894	2398	2329	2557	3430	4386	34.52761059	27.90953131	34.35092679	29.1778677	36.33388136	45.20329819	3135.42086	2741.012511	0.194130694	0.380181091	0.808554642	UBE2K	DS562879.1	14035659	14100191	+	5002	protein_coding	NA	-
ENSCPOG00000030629	3036	2870	2601	2408	3195	3880	66.51297135	61.33690322	70.44430791	50.45635684	62.14770854	73.42937065	2869.086336	3058.176753	-0.091875743	0.639366896	0.913057738	NDUFA5	DS562866.1	44624821	44637652	-	2724	protein_coding	NA	-
ENSCPOG00000013528	3465	2171	2740	2068	3294	4249	70.33436877	42.989218	68.75683707	40.14853605	59.36597782	74.5048568	2896.6127	3030.791722	-0.065160143	0.827907659	0.962751235	GNB5	DS562878.1	29683607	29706583	-	2940	protein_coding	NA	-
ENSCPOG00000001711	3394	1959	1678	1656	4279	5010	74.60255297	42.00603154	45.59684363	34.81424719	83.50910201	95.12903157	3281.076402	2493.335519	0.396093445	0.311726877	0.764511259	SNAP91	DS562867.1	43864830	43973231	+	2715	protein_coding	NA	-
ENSCPOG00000004276	2929	3276	2398	2596	3265	3504	37.68775891	41.12067176	38.14442672	31.94776299	37.30042691	38.94740591	2841.095508	3071.051416	-0.112246842	0.464038831	0.847640907	HMGCR	DS563067.1	387750	408557	-	4638	protein_coding	NA	-
ENSCPOG00000034042	2683	2850	1802	3388	3437	3797	32.33342586	33.50512758	26.84644647	39.05074069	36.77564151	39.52802766	3234.151381	2598.577036	0.315319516	0.045951443	0.411667288	MSI2	DS562908.1	1187074	1544005	-	4952	protein_coding	NA	-
ENSCPOG00000011687	2817	3256	2467	3947	2886	2576	42.84197998	48.30615266	46.38235639	57.41225931	38.96984596	33.8424693	2893.126694	3055.438117	-0.078856863	0.74123581	0.938467469	SDF4	DS563041.1	1116202	1127262	+	3924	protein_coding	NA	-
ENSCPOG00000015665	2776	3469	3219	2935	2680	2862	114.3306735	139.3743858	163.8948281	115.6128827	98.00038225	101.8231264	2587.770082	3425.896707	-0.404608844	0.039023384	0.390582625	NOP53	DS562935.1	7482643	7490036	+	1449	protein_coding	NA	-
ENSCPOG00000007697	3412	2297	2530	1792	3667	4228	60.49320527	39.72774692	55.45223656	30.38718037	57.72423146	64.75391795	2913.188692	2966.698687	-0.026131908	0.934516187	0.98475395	ELMOD1	DS562991.1	300873	341299	+	3366	protein_coding	NA	-
ENSCPOG00000039374	2912	2390	2240	2397	3789	4188	51.76684713	41.44704873	49.22767615	40.75521634	59.80460484	64.31325868	3133.621933	2707.282684	0.211130651	0.357601905	0.793476539	FGF13	DS562934.1	3052737	3536482	+	3357	protein_coding	NA	-
novel.893	2608	3343	2795	2829	3384	2954	17.4738185	21.85002692	23.15064086	18.12875606	20.13076426	17.0971697	2791.560682	3150.501221	-0.174347946	0.333707098	0.778666442	-	DS562892.1	15452150	15461557	-	8907	-	PF17490:L1 transposable element dsRBD-like domain|PF00078:Reverse transcriptase (RNA-dependent DNA polymerase)|PF02337:Retroviral GAG p10 protein|PF00607:gag gene protein p24 (core nucleocapsid protein)|PF01585:G-patch domain|PF00583:Acetyltransferase (GNAT) family	Acetyltransf_1
ENSCPOG00000004703	2991	3266	2630	2808	2546	3650	297.4930665	316.8925156	323.3829778	267.123664	224.837377	313.607758	2736.524833	3185.608672	-0.219141432	0.228545849	0.697075923	ATP5PF	DS562907.1	7712516	7721447	+	600	protein_coding	NA	-
ENSCPOG00000004899	3108	1825	1803	2290	4136	4718	43.35627033	24.83528457	31.09335636	30.55351723	51.22725807	56.85417212	3357.832348	2404.747813	0.481680752	0.118924192	0.571119447	-	DS562859.1	36870321	36925366	-	4278	protein_coding	NA	-
ENSCPOG00000010272	3044	2876	2572	2772	3186	3419	43.80486017	40.37401113	45.75616176	38.15273716	40.70737493	42.50208633	2849.462701	3050.744261	-0.098238183	0.48089086	0.853825848	USP4	DS562863.1	24378216	24436116	-	4147	protein_coding	NA	-
ENSCPOG00000003164	2971	2020	1500	2749	3837	4776	12.68710461	8.414854381	7.918667366	11.22766467	14.54793472	17.61804379	3433.39236	2296.170349	0.580299427	0.030731486	0.358748641	MYCBP2	DS562860.1	44402895	44662948	+	13975	protein_coding	NA	-
ENSCPOG00000007033	3279	2172	2420	2389	3410	4155	35.38571465	22.86555471	32.28515624	24.65798185	32.67312007	38.73388693	3007.708716	2834.614354	0.085665075	0.737832864	0.937666073	TNPO2	DS562897.1	13462902	13480144	+	5530	protein_coding	NA	-
ENSCPOG00000005060	2714	2744	1899	1863	3909	4696	29.53950973	29.1348585	25.5516751	19.39371991	37.77537512	44.15247222	3145.325899	2614.629468	0.266625072	0.386533482	0.812670611	BTBD3	DS562863.1	13807618	13816960	-	5483	protein_coding	NA	-
ENSCPOG00000015629	3116	2988	2725	2377	3536	3078	44.31733691	41.45645533	47.91193213	32.33405794	44.65171436	37.81623774	2727.284712	3175.894151	-0.219500904	0.234417675	0.703690334	DHCR24	DS562943.1	5330857	5355934	+	4196	protein_coding	NA	-
ENSCPOG00000003303	2973	3194	2577	2335	3434	3277	32.94126295	34.52356332	35.29886386	24.74497651	33.78277361	31.36572106	2741.195475	3133.657635	-0.192893527	0.279138366	0.737923327	MPP5	DS562875.1	11980687	12062775	+	5386	protein_coding	NA	-
ENSCPOG00000006337	2471	3517	2940	4008	2390	2457	146.87596	203.9321545	216.0360735	227.8560215	126.1320776	126.1585321	2729.311501	3222.128952	-0.239497469	0.421776621	0.831130945	RPS4X	DS562881.1	25057060	25062239	+	1004	protein_coding	NA	-
ENSCPOG00000037269	2902	3495	3028	2363	2968	3025	74.42394902	87.43752355	96.00020165	57.96073023	67.58166301	67.0153329	2536.897021	3397.259233	-0.421057327	0.014981162	0.272479222	GOLGA7	DS562935.1	1450497	1472794	-	2327	protein_coding	NA	-
ENSCPOG00000039699	1436	5153	1800	5804	2138	1447	81.0757805	283.8129496	125.6348645	313.4143856	107.1751437	70.57302407	2939.312368	2935.488584	0.001771487	0.997531284	0.999750961	-	DS562984.1	725178	735541	-	1057	protein_coding	NA	-
ENSCPOG00000002223	3012	3124	3061	2598	2896	3083	29.37076314	29.7171157	36.89984698	24.23004578	25.07312677	25.96972114	2608.167868	3325.926372	-0.350399726	0.032005079	0.361964528	MYH14	DS562925.1	7424535	7478932	-	6120	protein_coding	NA	-
ENSCPOG00000014426	2086	3624	1115	6375	2951	1595	27.79981466	47.11412738	18.36975804	81.2573416	34.9177685	18.36207605	3410.923159	2365.02295	0.52813578	0.304250293	0.759321802	IGSF1	DS563046.1	731875	747535	-	4478	protein_coding	NA	-
ENSCPOG00000014436	2942	2979	3267	2449	3100	2991	144.2659287	142.5039744	198.0483434	114.858917	134.9685172	126.6983673	2594.363504	3340.527421	-0.364370027	0.067699491	0.466558446	TECR	DS563023.1	259430	281161	+	1217	protein_coding	NA	-
ENSCPOG00000020758	2913	3108	2870	2362	3119	3341	27.99822572	29.14113094	34.10145385	21.71324554	26.6167531	27.73958755	2674.103546	3207.423454	-0.262070597	0.144246294	0.603988332	PICALM	DS562895.1	7889799	7988710	+	6209	protein_coding	NA	-
ENSCPOG00000006553	2769	3682	2245	2714	3086	3205	31.34434795	40.65888218	31.41619627	29.38332588	31.01572099	31.33991512	2738.260299	3086.903354	-0.173057421	0.319718299	0.768766912	FGFR1	DS562972.1	1211244	1261366	+	5272	protein_coding	NA	-
ENSCPOG00000040419	3297	1916	2347	1456	3645	5032	32.30824296	18.3157735	28.43206837	13.64616419	31.71331207	42.59597107	3032.672692	2725.825823	0.154000412	0.702654042	0.931051085	SEPT6	DS562901.1	36919	105721	+	6090	protein_coding	NA	-
ENSCPOG00000014617	2952	3332	3428	1857	3078	3038	87.16893205	95.98110184	125.1374087	52.44596735	80.69816569	77.49374327	2410.17339	3527.505137	-0.549251842	0.025668379	0.33426257	PCBP4	DS562863.1	26948300	26958776	-	2021	protein_coding	NA	-
ENSCPOG00000032402	3064	2308	1801	2511	3523	4476	33.78645751	24.82704712	24.55096588	26.48228377	34.49182837	42.63610014	3174.723141	2548.24465	0.31709604	0.198700874	0.671914221	EIF4E	DS562877.1	26825962	26872790	-	5412	protein_coding	NA	-
ENSCPOG00000019961	3656	1883	2069	2258	3546	4259	110.1926639	55.36460194	77.09175955	65.09164653	94.89315846	110.8887872	3036.528514	2720.127418	0.158795719	0.611629689	0.90407371	CAMK2B	DS562921.1	2702705	2772936	+	1980	protein_coding	NA	-
ENSCPOG00000008387	2489	3623	3220	3493	2658	2177	48.25784973	68.52464125	77.17913627	64.7733681	45.75596533	36.46153912	2561.559745	3380.103049	-0.400027619	0.159333417	0.627430463	GSN	DS562857.1	71064946	71116775	-	3078	protein_coding	NA	-
ENSCPOG00000001095	2868	2871	1820	2961	3522	3618	25.59143083	24.99101989	20.07648975	25.27019848	27.90322803	27.88800719	3069.418112	2675.52425	0.197859423	0.238448438	0.708073829	SPON1	DS562922.1	4632557	4915527	+	6688	protein_coding	NA	-
ENSCPOG00000035400	2715	3210	2957	2396	3095	3276	33.12036172	38.20019994	44.5941134	27.95547497	33.52243567	34.52253101	2658.919479	3210.483016	-0.271660955	0.151933126	0.617304595	EIF1B	DS562862.1	43709349	43715536	+	4892	protein_coding	NA	-
ENSCPOG00000037223	2663	3025	2444	3077	2860	3570	326.9991192	362.3565881	371.0031441	361.3746941	311.8107795	378.6841522	2894.300969	2917.659732	-0.011494097	0.941564763	0.986940709	Selenof	DS562857.1	49509387	49555428	+	486	protein_coding	NA	-
ENSCPOG00000002124	2837	2757	2634	3147	3063	3200	48.4144931	45.89741073	55.56902746	51.36503882	46.41012366	47.17365534	2869.827655	2967.478093	-0.04804617	0.753662784	0.941659246	ARPC2	DS563008.1	200118	227739	-	3497	protein_coding	NA	-
ENSCPOG00000003762	3114	2653	2295	2639	3237	3686	39.75105676	33.03715849	36.21710502	32.21990719	36.6878655	40.64610168	2899.711978	2885.192648	0.007340255	0.965651803	0.993778197	PTBP2	DS562857.1	22253970	22316629	+	4675	protein_coding	NA	-
ENSCPOG00000003700	3127	2547	2385	2600	3354	3590	71.25314997	56.61617155	67.18395134	56.66362565	67.85610403	70.66496265	2894.188138	2892.239457	0.001131308	0.994962646	0.999592362	-	DS562877.1	7316299	7330671	-	2619	protein_coding	NA	-
ENSCPOG00000020869	3147	2833	2409	2777	3323	3087	46.64817503	40.96565055	44.144407	39.37029049	43.73387223	39.52829141	2795.276004	3003.288391	-0.103499495	0.465312996	0.848225605	DCTN4	DS562861.1	12501617	12532028	-	4026	protein_coding	NA	-
ENSCPOG00000004996	2931	2560	2271	3063	3341	3385	23.81418395	20.29061531	22.81066738	23.80245248	24.101609	23.75811918	2980.075904	2782.683529	0.098968023	0.477122584	0.851418671	MINK1	DS562916.1	9932228	9987811	+	7345	protein_coding	NA	-
ENSCPOG00000004574	2645	3070	1560	3075	3277	3923	31.02346193	35.12677872	22.61987254	34.49566547	34.12641752	39.7481014	3121.780915	2557.168715	0.287506348	0.182789957	0.655118873	NR1D2	DS562855.1	72806477	72843752	-	5088	protein_coding	THR-like	THR-like
ENSCPOG00000039087	2648	3106	2974	3113	2868	2795	184.3948742	210.9928223	256.0193555	207.3312704	177.3208017	168.130372	2682.134608	3160.667306	-0.236677882	0.226244859	0.694097154	PFN1	DS562916.1	10022660	10025454	-	857	protein_coding	NA	-
ENSCPOG00000019440	2885	1936	2198	2695	3489	4300	91.38535529	59.82345709	86.07151501	81.64778006	98.12539818	117.6610557	3172.614889	2530.976645	0.326161772	0.176140437	0.648888492	JPH4	DS562868.1	17312655	17319403	+	1884	protein_coding	NA	-
ENSCPOG00000034680	3016	2462	2127	2515	3398	3983	54.31134008	43.24964993	47.35083518	43.31636408	54.32906508	61.9587983	2994.624689	2718.953855	0.139402224	0.4925366	0.860060563	BNIP3L	DS562856.1	62454951	62475834	+	3314	protein_coding	NA	-
ENSCPOG00000004085	2971	2223	2031	2780	3548	3916	71.89873761	52.47995361	60.76164303	64.34550797	76.23456034	81.86434559	3105.704152	2584.875451	0.264891103	0.177250292	0.649949261	HSPA4	DS562936.1	2152822	2191756	+	2466	protein_coding	NA	-
ENSCPOG00000011776	2925	3070	2906	2221	2985	3357	25.91021452	26.52887785	31.82304408	18.81691925	23.47681346	25.68798137	2593.009837	3213.989992	-0.309451043	0.110100015	0.55662461	RPS6KL1	DS562875.1	18952271	18971803	-	6737	protein_coding	NA	-
ENSCPOG00000005104	3024	2217	2614	2212	3462	3934	25.80285991	18.45385557	27.57354552	18.05202826	26.22785637	28.99705626	2901.606161	2844.32081	0.028993885	0.910433841	0.978872954	AP2A1	DS562925.1	7788861	7815667	-	6994	protein_coding	NA	-
ENSCPOG00000006142	2936	2341	2255	3008	3380	3531	38.91905138	30.27212967	36.95334131	38.13632599	39.78071372	40.4331345	3016.615086	2705.506515	0.157186797	0.336353289	0.780833558	VPS41	DS562885.1	16850113	16998597	-	4502	protein_coding	NA	-
ENSCPOG00000012087	2837	2318	2923	2237	3491	3621	56.11716353	44.72858645	71.47697478	42.32112307	61.31064708	61.87260456	2827.0292	2943.495455	-0.057949877	0.819732796	0.961166893	FLOT1	DS563169.1	69673	78531	+	3017	protein_coding	NA	-
ENSCPOG00000039705	2896	3015	2733	1775	3395	3590	54.88296713	55.73932535	64.02942899	32.17304799	57.12529806	58.77152658	2639.884158	3113.802318	-0.238023691	0.369742458	0.802188584	PAQR8	DS562867.1	50088894	50137561	+	3149	protein_coding	NA	-
ENSCPOG00000023303	2739	2798	2557	2703	3384	3219	50.29448401	50.12003911	58.04435971	47.47108901	55.17068224	51.06023383	2828.188815	2915.717591	-0.043678998	0.775355411	0.947123579	FXR2	DS562916.1	9040814	9060419	+	3250	protein_coding	NA	-
ENSCPOG00000004404	3115	2129	2336	2752	3398	3621	55.97587113	37.32104863	51.89393704	47.29835799	54.21455034	56.2088672	2965.555385	2729.943445	0.119600168	0.571511704	0.891016964	RANGAP1	DS562883.1	24886760	24912341	-	3321	protein_coding	NA	-
ENSCPOG00000037013	2921	2788	2522	2109	3444	3562	30.71148778	28.59548288	32.78048337	21.20804826	32.15008438	32.3516706	2754.34534	2959.295673	-0.103354091	0.637443226	0.911967229	IDI1	DS562871.1	9226455	9234724	-	5676	protein_coding	NA	-
ENSCPOG00000037407	2874	2866	2747	2507	2979	3364	27.82052802	27.06388611	32.87291647	23.2106746	25.60346734	28.12989362	2685.675564	3063.105758	-0.189387736	0.258919673	0.722365866	RAD23A	DS562897.1	13305535	13315308	-	6165	protein_coding	NA	-
ENSCPOG00000012391	3006	2125	1677	3515	3186	3792	34.91455908	24.07752744	24.07973041	39.04790513	32.85587463	38.04691186	3198.435313	2416.536258	0.404242729	0.060221268	0.448323387	CDH2	DS562869.1	35244855	35451841	+	5138	protein_coding	NA	-
ENSCPOG00000001960	2909	2068	2121	2665	3245	4276	304.565391	211.2140143	274.5228321	266.8633096	301.6485254	386.7301437	3082.717739	2550.43097	0.273603083	0.234070592	0.70341971	Oaz2	DS562855.1	81557502	81569168	+	570	protein_coding	NA	-
ENSCPOG00000015742	2579	3046	2108	3220	3092	3197	31.5192811	36.31534938	31.84905421	37.63879035	33.55166849	33.75212304	2901.242131	2755.854683	0.07397243	0.618145439	0.90589761	THRAP3	DS562880.1	1244000	1293463	-	4883	protein_coding	NA	-
ENSCPOG00000008088	2912	2352	1766	3189	2905	4117	30.34421265	23.90876737	22.74972619	31.78292376	26.8769705	37.05944128	3103.647319	2496.770807	0.313765443	0.132242021	0.589206196	BCLAF1	DS562896.1	15717291	15749993	-	5727	protein_coding	NA	-
ENSCPOG00000015619	2786	2848	2402	2782	2957	3461	137.179804	136.7994707	146.2120078	131.0149984	129.2736663	147.212322	2796.25511	2883.335401	-0.04405392	0.750797185	0.940713849	HNRNPDL	DS562860.1	6529891	6533582	-	1212	protein_coding	NA	-
ENSCPOG00000006927	2778	2773	2687	2556	3160	3280	93.66356002	91.20605163	111.9971723	82.42407712	94.59652379	95.53131612	2731.291252	2974.95486	-0.122943673	0.458519534	0.844926851	-	DS562941.1	6147728	6153292	+	1770	protein_coding	NA	-
ENSCPOG00000019328	2909	2678	2287	3249	2996	3112	49.82843653	44.74860266	48.42846191	53.22774591	45.56433369	46.04756034	2857.005584	2820.826642	0.018355478	0.901841082	0.97709808	PRMT1	DS562925.1	7873444	7884444	-	3484	protein_coding	NA	-
ENSCPOG00000007319	2896	2398	2171	2064	3710	3979	48.02069005	38.78951809	44.50313796	32.73364411	54.62021736	56.995068	2941.310819	2675.692622	0.136665688	0.59233621	0.899354063	CAMTA2	DS562916.1	10040113	10055821	-	3599	protein_coding	CG-1	CG-1
ENSCPOG00000004078	3077	2682	2729	1791	3269	3659	113.0715009	96.14347178	123.9738729	62.94714989	106.6572193	116.1506296	2627.394991	3063.528923	-0.22136619	0.410167485	0.824223541	ABHD12	DS562863.1	4125092	4170973	+	1624	protein_coding	NA	-
ENSCPOG00000012979	2775	2415	2191	2768	3492	3564	16.71094534	14.18699882	16.31102979	15.94259235	18.67075765	18.53997843	2982.288307	2648.766788	0.171282207	0.280639494	0.738557572	MEGF8	DS562935.1	3931000	3973265	-	9910	protein_coding	NA	-
ENSCPOG00000005112	2337	2733	1658	5124	2740	2595	57.22883022	65.28766772	50.19282674	120.0107368	59.57394975	54.89427032	3235.228121	2382.960379	0.440935394	0.175504833	0.648217641	PBXIP1	DS562865.1	15893884	15903510	-	2437	protein_coding	NA	-
ENSCPOG00000014814	2733	3426	2286	2464	2918	3358	31.37122661	38.36317944	32.43912016	27.05125362	29.73903221	33.29707298	2651.729244	3007.486633	-0.181652731	0.289771674	0.748566887	DYNC1I2	DS562858.1	17994335	18044841	-	5199	protein_coding	NA	-
ENSCPOG00000015382	2778	2965	2423	2815	2984	3214	35.89185998	37.37005934	38.70063666	34.78539562	34.23041919	35.87096777	2742.92689	2927.967642	-0.094039873	0.451518412	0.840749118	ADD3	DS562866.1	5296939	5346960	-	4619	protein_coding	NA	-
ENSCPOG00000013778	3140	2773	3519	1358	3122	3253	60.48670406	52.10933227	83.80125279	25.0198595	53.3965068	54.13122227	2324.870414	3444.787278	-0.567051637	0.092074743	0.520820145	GRM3	DS562886.1	24815215	24887790	+	3098	protein_coding	NA	-
ENSCPOG00000036326	2884	2848	2455	2503	3102	3369	58.38206639	56.24184482	61.43794418	48.46183789	55.75395438	58.91402781	2722.741072	2938.585016	-0.109838414	0.468330716	0.848822303	LRRC59	DS562908.1	7333735	7346642	+	2948	protein_coding	NA	-
ENSCPOG00000033874	2849	2708	2026	2615	3232	3723	26.18940451	24.28383095	23.02361888	22.99109691	26.3787494	29.56376277	2901.255508	2701.424095	0.102929129	0.537850326	0.877028318	APPBP2	DS562887.1	9139160	9199761	+	6492	protein_coding	NA	-
ENSCPOG00000032720	2795	2954	2596	2471	3086	3250	34.60560606	35.67882182	39.73473378	29.2612057	33.92424918	34.76013915	2672.867616	3002.346938	-0.167421727	0.281228359	0.739001089	SC5D	DS562874.1	26927607	26945078	-	4820	protein_coding	NA	-
ENSCPOG00000040580	2980	2436	2392	2424	3123	3774	56.78141308	45.2796001	56.3445714	44.1750828	52.83376887	62.11912448	2821.719237	2808.909509	0.006768258	0.97335608	0.995009456	-	DS562869.1	7885638	7902504	+	3132	protein_coding	NA	-
ENSCPOG00000011366	2647	2631	2182	2943	3323	3398	24.81412654	24.06031262	25.28720153	26.38700734	27.65827358	27.51705323	2939.691702	2672.953907	0.137366807	0.26250334	0.726133008	PLXNB1	DS562863.1	23555206	23574926	-	6366	protein_coding	NA	-
ENSCPOG00000026322	2873	2981	2595	2948	3020	2707	60.86399632	61.6058822	67.96153399	59.7320118	56.804332	49.53892663	2648.72775	3037.182872	-0.197356183	0.198527797	0.671914221	SAFB	DS563189.1	43274	69381	-	2817	protein_coding	NA	-
ENSCPOG00000020737	3129	2943	2187	2377	3249	3228	35.13289841	32.23547286	30.35695256	25.52656766	32.38976549	31.30945016	2684.968188	2940.73502	-0.131301976	0.439245621	0.837329185	KIAA0408	DS562896.1	4924169	4937522	+	5315	protein_coding	NA	-
ENSCPOG00000008858	2632	2872	2041	3869	3145	2548	21.37318885	22.75114405	20.48931386	30.04948217	22.67533769	17.87377802	2937.44558	2688.425504	0.127630692	0.578316037	0.893191086	NUMA1	DS562958.1	3347686	3389382	+	7349	protein_coding	NA	-
ENSCPOG00000008015	2599	3047	2268	2291	3287	3612	29.53765046	33.78138786	31.8649829	24.90288029	33.16798183	35.46099416	2780.654806	2829.772834	-0.025155544	0.897171774	0.976132154	TRAK1	DS562862.1	44562517	44653252	+	5251	protein_coding	NA	-
ENSCPOG00000035194	2656	3162	2736	2732	2736	3081	64.58998712	75.01262427	82.25346318	63.54372158	59.07488648	64.72354908	2602.8886	3082.416986	-0.243732311	0.131485336	0.587609572	NDUFB4	DS562890.1	21989060	21997625	+	2454	protein_coding	NA	-
ENSCPOG00000027448	2889	2527	2744	1923	3155	3826	50.01703509	42.67868312	58.72938883	31.84230595	48.49751	57.22013339	2684.595123	2955.185037	-0.138308039	0.600491182	0.900422382	ATXN7L3	DS562922.1	9442656	9448299	+	3447	protein_coding	NA	-
ENSCPOG00000015510	2807	2708	2209	2849	3093	3367	25.59828132	24.09086652	24.90376921	24.84938636	25.04367104	26.52436584	2831.269343	2763.671297	0.034920876	0.781285726	0.949403797	METAP2	DS562864.1	6172971	6206535	-	6544	protein_coding	NA	-
ENSCPOG00000009818	2887	2517	2708	2118	3213	3589	41.58565404	35.36839354	48.22212944	29.17947895	41.09198807	44.65845649	2695.836551	2936.176263	-0.122936696	0.595381018	0.899922726	EVI5L	DS563050.1	130688	156984	+	4143	protein_coding	NA	-
ENSCPOG00000032828	3151	2018	2531	2112	3311	3879	98.04184738	61.25190652	97.35453798	62.85094632	91.46858043	104.2596735	2807.939182	2786.971242	0.011008592	0.968591973	0.994915651	PDXP	DS562883.1	22114368	22120798	+	1918	protein_coding	NA	-
ENSCPOG00000036439	2953	2613	1858	2630	3165	3753	55.33064029	47.76139742	43.03768779	47.13166931	52.65330526	60.74552801	2894.759636	2635.078221	0.135475316	0.466956403	0.848822303	-	DS562915.1	10524458	10536092	+	3185	protein_coding	NA	-
ENSCPOG00000040784	2732	2475	2171	2903	3112	3578	32.28501574	28.53191209	31.71619673	32.81120406	32.65198372	36.52532944	2916.004314	2645.66049	0.140517095	0.327728311	0.774435902	-	DS562862.1	58915661	58933679	-	5050	protein_coding	NA	-
ENSCPOG00000003663	3019	2349	1981	2527	3325	3761	26.4951197	20.11042071	21.4925636	21.2110828	25.90860907	28.5127827	2911.807961	2621.738909	0.151409609	0.450988643	0.840749118	RABEP1	DS562916.1	10327497	10427759	+	6800	protein_coding	NA	-
ENSCPOG00000011505	2779	2513	2495	2881	3088	3199	90.92334368	80.20744952	100.9156156	90.15398627	89.70441509	90.41377234	2791.07608	2809.398444	-0.009140845	0.952650913	0.990691376	Papss1	DS562898.1	7462473	7523059	-	1824	protein_coding	NA	-
ENSCPOG00000007990	2811	2359	1996	2898	3347	3530	27.65477474	22.63980005	24.27564561	27.26857764	29.23577881	29.99973946	2970.8764	2561.022175	0.214177142	0.162606938	0.631346233	TRIP12	DS562868.1	30814389	30918575	+	6066	protein_coding	NA	-
ENSCPOG00000024597	2784	2689	2650	2540	3087	3182	96.31453166	90.75044323	113.3364049	84.04485404	94.82195194	95.09468836	2675.618143	2933.840698	-0.132571559	0.418830808	0.829433314	PINK1	DS562880.1	14244804	14257654	-	1725	protein_coding	NA	-
ENSCPOG00000009142	2369	3679	2357	4141	2303	2071	93.50287296	141.6527626	115.0059869	156.3219448	80.70556977	70.61118361	2633.529953	2997.545909	-0.186901049	0.577661133	0.892902834	CD63	DS562864.1	42436676	42440398	+	1512	protein_coding	NA	-
ENSCPOG00000038302	2758	2755	2184	3212	3011	2984	111.7385936	108.8844617	109.3862024	124.4627234	108.310203	104.433842	2812.189202	2752.164422	0.031009897	0.830194534	0.963972193	FUS	DS562859.1	46058249	46071917	+	1473	protein_coding	NA	-
ENSCPOG00000007957	2528	2704	1866	2891	3296	3609	10.58925315	11.04918678	9.662752881	11.58220313	12.25815588	13.0589615	2976.372611	2524.816492	0.237191786	0.097309568	0.533658297	PLEC	DS562950.1	3028596	3062909	-	14247	protein_coding	NA	-
ENSCPOG00000007869	2809	2682	2002	2313	3258	3798	26.46164298	24.64672426	23.31471504	20.83989486	27.24995703	30.90676321	2833.352496	2669.3147	0.086061828	0.668463867	0.921549259	SNX27	DS562857.1	12813524	12897776	+	6335	protein_coding	NA	-
ENSCPOG00000025156	2718	2735	2214	3088	3048	3052	27.2382607	26.73761201	27.42890741	29.59797751	27.12030429	26.42092067	2803.064726	2744.588123	0.030375352	0.816310706	0.960256979	TCF25	DS563087.1	569510	602218	+	5955	protein_coding	NA	-
ENSCPOG00000013993	2702	2417	1632	1860	3400	4841	31.82964866	27.77528456	23.76663118	20.95628368	35.56109233	49.26234493	3033.982761	2391.270149	0.343422077	0.279801551	0.738008521	Tfrc	DS562862.1	60166426	60199929	+	5066	protein_coding	NA	-
ENSCPOG00000002038	2828	2660	2574	2683	3193	2878	42.17101038	38.69471073	47.45086306	38.26573842	42.27495903	37.07309883	2664.899644	2907.40398	-0.125385999	0.428259284	0.83365912	BAG6	DS562870.1	41293418	41306613	+	4002	protein_coding	NA	-
ENSCPOG00000009705	2849	2494	1725	2275	3422	4031	28.94970443	24.72199421	21.66914403	22.10995762	30.87318003	35.38327118	2938.276847	2505.162953	0.230001572	0.329973576	0.775280116	ENTPD4	DS562856.1	59939468	59968112	-	5873	protein_coding	NA	-
ENSCPOG00000001944	2876	2284	2001	2761	3129	3745	28.4254572	22.02165948	24.44931172	26.09995797	27.45831074	31.97450994	2923.958443	2560.352273	0.191626574	0.286936403	0.744840856	GNL1	DS563169.1	191864	202119	+	6038	protein_coding	NA	-
ENSCPOG00000013120	2670	3461	2613	3009	2416	2626	65.43709053	82.74651003	79.16862496	70.53257385	52.57258423	55.59566634	2463.604723	3134.32251	-0.347437681	0.077276979	0.490721302	ALDH7A1	DS562861.1	17231499	17264230	+	2435	protein_coding	NA	-
ENSCPOG00000010051	2826	2534	2247	2302	3236	3639	64.64125268	56.54309587	63.53918663	50.36139486	65.71973369	71.90401811	2776.790539	2728.612201	0.025422445	0.896093102	0.976132154	TMEM33	DS562879.1	16048377	16070511	+	2609	protein_coding	NA	-
ENSCPOG00000010986	2559	2817	2815	2305	2980	3304	91.7207788	98.49624207	124.7316936	79.01748487	94.83385114	102.2989048	2603.185823	2968.927443	-0.189325556	0.346433859	0.787434409	ISCU	DS562859.1	6889619	6897031	-	1665	protein_coding	NA	-
ENSCPOG00000037678	3683	1230	2088	1335	3662	4766	68.7496938	22.3980148	48.18374101	23.83445026	60.69278478	76.85224974	2921.033026	2521.954797	0.212009021	0.657969998	0.91827646	LYPD1	DS562858.1	54186773	54218120	+	3197	protein_coding	NA	-
ENSCPOG00000030154	2904	2585	2685	2327	2992	3267	79.42432844	68.96882914	90.78251322	60.87067912	72.65545118	77.18618425	2603.095912	2954.726269	-0.182478982	0.332353052	0.777819861	RAB11B	DS563050.1	523933	534042	+	2182	protein_coding	NA	-
ENSCPOG00000033730	2267	2786	2714	3267	2793	2932	31.50657289	37.77166454	46.62946804	43.42637761	34.46436306	35.20036036	2749.387657	2817.862873	-0.035297467	0.869057342	0.972291781	TIMP3	DS562995.1	731409	769101	+	4294	protein_coding	NA	-
ENSCPOG00000011838	3225	1852	1992	1843	3186	4656	80.15843777	44.90512135	61.20823154	43.81266645	70.3096559	99.96914902	2910.295135	2532.122754	0.200896652	0.557817427	0.886345776	SPOCK3	DS562856.1	52002576	52231664	+	2401	protein_coding	NA	-
ENSCPOG00000034832	2666	2680	2177	3121	2952	3103	28.24438219	27.69759718	28.51223984	31.62427133	27.7675756	28.39796424	2799.815235	2693.435679	0.055847833	0.678745154	0.924494995	DAG1	DS562863.1	24557370	24624398	+	5633	protein_coding	NA	-
ENSCPOG00000012674	2825	2653	1968	3117	2863	3243	34.77503106	31.85823349	29.94850452	36.69785676	31.29104722	34.48494369	2812.685412	2650.960603	0.085203366	0.574709218	0.892429751	ZMYND11	DS562871.1	8322951	8413804	+	4848	protein_coding	NA	-
ENSCPOG00000002853	2716	2565	2696	2173	3144	3373	50.35243466	46.38883275	61.78905724	38.53055456	51.75149757	54.01825468	2629.866709	2889.208155	-0.13537103	0.526359508	0.873063127	CLIP2	DS562885.1	498674	530294	-	3219	protein_coding	NA	-
ENSCPOG00000013482	2718	3205	2939	2089	2724	2973	25.92772418	29.82485534	34.65895816	19.05935547	23.07128182	24.49871767	2359.977461	3202.330133	-0.440055238	0.023125473	0.323902087	FMNL2	DS562858.1	35239788	35517661	-	6256	protein_coding	NA	-
ENSCPOG00000015289	3155	3167	3108	1706	2940	2568	80.39409644	78.72419432	97.90542954	41.57752622	66.51533777	56.52665835	2182.79894	3408.047213	-0.64252874	0.005011892	0.187758058	SLC44A1	DS562882.1	26011134	26195088	+	2342	protein_coding	NA	-
ENSCPOG00000034775	2725	2725	2619	2675	2952	2942	25.39375171	24.7720664	30.1714952	23.8417963	24.42453988	23.68298985	2608.696525	2912.823255	-0.158767658	0.294898158	0.75331986	PWWP3A	DS563175.1	179890	209810	+	6404	protein_coding	NA	-
ENSCPOG00000027132	2974	2099	2460	2416	3179	3492	90.32128239	62.18661763	92.36027347	70.17798355	85.72141559	91.61294916	2753.62586	2724.208871	0.015738116	0.944259808	0.987622554	NIPSNAP1	DS562859.1	13579862	13596586	+	1965	protein_coding	NA	-
ENSCPOG00000011053	2596	2954	2414	3245	3010	2362	25.09283602	27.85421464	28.84584718	29.99953935	25.83219031	19.72234047	2641.0097	2859.089342	-0.114503018	0.581508631	0.894186816	PTPRK	DS562896.1	3913568	4412154	+	6174	protein_coding	NA	-
ENSCPOG00000026111	2806	2153	2528	2335	3417	3326	382.3184368	286.1653004	425.8097651	304.2841175	413.3635986	391.4653418	2750.397314	2713.647529	0.019690032	0.930571673	0.983570244	LDOC1	DS562934.1	949905	950342	-	438	protein_coding	NA	-
ENSCPOG00000038525	2365	3036	2732	2530	2647	3255	105.8003248	132.493017	151.0906269	108.2508217	105.1379423	125.7883287	2561.697528	2940.894216	-0.198893351	0.315479558	0.765969528	-	DS562874.1	29660921	29671010	-	1334	protein_coding	NA	-
ENSCPOG00000012421	2479	2972	1836	3307	3084	2881	23.07610123	26.98796139	21.1280569	29.44251657	25.4888331	23.16661947	2834.725587	2584.063645	0.13325739	0.467296051	0.848822303	-	DS562867.1	18781189	18808744	-	6411	protein_coding	NA	-
ENSCPOG00000010334	2795	2501	2287	3417	2728	2802	52.58481123	45.90157263	53.19191718	61.48629299	45.56932005	45.53864834	2740.418473	2723.968872	0.008671057	0.964243182	0.993567199	-	DS562855.1	51123766	51142902	+	3172	protein_coding	NA	-
ENSCPOG00000004251	2377	2720	1672	3453	2767	3526	128.1425159	143.0435683	111.4297895	178.0391317	132.4411367	164.20254	2975.066175	2398.038277	0.310777248	0.110272765	0.556781853	-	DS562858.1	13198045	13203398	-	1107	protein_coding	NA	-
ENSCPOG00000033968	2812	2644	2381	2362	3002	3297	69.74793899	63.97538083	73.00900507	56.03389092	66.11141095	70.64289811	2626.162392	2816.109373	-0.100500898	0.541073281	0.878287861	ARL6IP5	DS562871.1	21366810	21384369	+	2406	protein_coding	NA	-
ENSCPOG00000015350	2536	3246	2055	2446	3131	3083	13.68624623	17.08909177	13.71032969	12.62543578	15.00264535	14.3728245	2629.545844	2785.109055	-0.08302901	0.635050457	0.911441775	SORL1	DS562874.1	26632845	26782440	-	11058	protein_coding	NA	-
ENSCPOG00000026238	2527	2471	2432	2269	3179	3616	36.56775267	34.88198097	43.50684312	31.40381059	40.84446693	45.20171876	2742.313934	2684.095634	0.031259455	0.879596766	0.974520334	USP20	DS562882.1	2907470	2923904	-	4124	protein_coding	NA	-
ENSCPOG00000013623	2928	2335	2072	2490	3057	3598	25.63617197	19.94363674	22.4270849	20.85145069	23.76441993	27.21302126	2771.878913	2624.387895	0.078970005	0.67462545	0.92284113	IPO7	DS562922.1	367132	428163	+	6816	protein_coding	NA	-
ENSCPOG00000005093	2570	2979	2645	2608	2857	2820	106.7303763	120.687082	135.7943079	103.5898798	105.3452197	101.166686	2522.937786	2955.031968	-0.227811261	0.14825305	0.610285008	RNF114	DS562900.1	15450741	15463919	+	1437	protein_coding	NA	-
ENSCPOG00000034683	2155	3148	2287	2943	2766	3178	48.31154306	68.8452093	63.38270522	63.10281319	55.05610528	61.54475191	2708.385655	2720.982137	-0.006655175	0.972716502	0.995009456	SDC4	DS562900.1	11455396	11475886	-	2662	protein_coding	NA	-
ENSCPOG00000006372	2632	2818	2441	2753	3093	2731	34.28761512	35.81193182	39.31154797	34.3014461	35.77511095	30.73311577	2614.616535	2837.704457	-0.117965025	0.430147948	0.833726359	SUGP2	DS562927.1	8355277	8374365	-	4581	protein_coding	NA	-
ENSCPOG00000006044	2632	2726	2445	2443	3010	3194	51.66827792	52.20346376	59.33595513	45.86869596	52.46313914	54.163474	2624.675241	2809.051659	-0.097632406	0.529312371	0.873616921	-	DS562859.1	19581265	19642680	+	3040	protein_coding	NA	-
ENSCPOG00000010638	2573	2575	1509	3147	3268	3375	10.86237859	10.60468442	7.875449682	12.70681528	12.24945799	12.30813991	2982.403012	2348.38525	0.344389478	0.062054877	0.453184534	HERC2	DS563119.1	353075	533287	+	14136	protein_coding	NA	-
ENSCPOG00000022834	2887	2619	2605	2414	2937	2984	96.7917779	85.65693852	107.9693242	77.40763048	87.42694548	86.42193781	2532.111573	2926.773402	-0.208649962	0.201074244	0.67458226	VAPB	DS563011.1	724002	781439	+	1780	protein_coding	NA	-
ENSCPOG00000014533	2422	1113	3437	191	2990	6289	193.2343037	86.62447559	338.992892	14.57465487	211.8024364	433.4362003	2794.268688	2620.798746	0.092501397	0.937902976	0.985467592	CCK	DS562862.1	44666236	44670243	-	748	protein_coding	NA	-
ENSCPOG00000030275	2726	2586	2412	2493	3056	3168	29.80602118	27.58303441	32.60291486	26.07085398	29.66751562	29.92242763	2647.043935	2780.883523	-0.070852709	0.644457638	0.914597324	UBE2H	DS562866.1	50181177	50297512	-	5458	protein_coding	NA	-
ENSCPOG00000040339	2778	2783	2369	2451	2849	3206	35.39378762	34.58942734	37.31305704	29.86709167	32.22826485	35.28513759	2582.464538	2845.42423	-0.139672715	0.331090181	0.776402392	IP6K1	DS562863.1	24802574	24872360	-	4684	protein_coding	NA	-
ENSCPOG00000012423	2519	2461	1965	2097	3228	4162	42.93858636	40.92291438	41.40789007	34.18793186	48.85429791	61.28513523	2860.792113	2483.033521	0.204410036	0.399362256	0.818773341	WLS	DS562857.1	65672832	65759275	+	3501	protein_coding	NA	-
ENSCPOG00000006613	2745	2451	2568	2642	3063	2961	54.55049581	47.51547018	63.08881135	50.21621686	54.04468946	50.83095378	2636.876825	2807.966869	-0.090366805	0.594781249	0.899922726	TNIP1	DS562936.1	436865	472883	+	3003	protein_coding	NA	-
ENSCPOG00000033869	2432	3108	2096	4017	2438	2339	37.17623864	46.34663986	39.60902272	58.72980147	33.08912275	30.88627945	2712.178669	2721.610053	-0.005152468	0.985623321	0.997852729	-	DS562936.1	7089595	7099166	+	3904	protein_coding	NA	-
ENSCPOG00000008945	2889	1875	1806	2353	3211	4292	40.81645832	25.84189839	31.54325408	31.79541719	40.27891442	52.38186867	2976.363386	2348.48628	0.34187686	0.199122073	0.671914221	DCUN1D4	DS562879.1	22490529	22583235	+	4224	protein_coding	NA	-
ENSCPOG00000022478	2929	2223	2244	2064	3371	3592	45.13189409	33.41481167	42.74526495	30.41786345	46.11822849	47.81168115	2726.660177	2659.653471	0.036064964	0.882008608	0.974520334	SRCIN1	DS562908.1	9652820	9703658	-	3873	protein_coding	NA	-
ENSCPOG00000038520	2876	2675	2280	2003	2950	3639	539.7261338	489.7153515	528.9570195	359.5177519	491.5370482	589.9295071	2594.369784	2805.764068	-0.112862971	0.612770501	0.904177832	-	DS562899.1	2096697	2097124	-	318	protein_coding	NA	-
ENSCPOG00000015264	3010	3114	4077	1487	2688	2045	63.22763645	63.81083484	105.8722482	29.87488518	50.13250338	37.10797559	1883.781871	3746.331613	-0.991598596	0.000784088	0.081536434	FA2H	DS562877.1	2601174	2649693	+	2841	protein_coding	NA	-
ENSCPOG00000035918	2605	2951	2410	3372	2446	2636	183.3257882	202.5911218	209.6688186	226.9646516	152.8346974	160.248782	2592.828705	2859.470637	-0.141273576	0.505018946	0.864996934	BANF1	DS562897.1	6628120	6630011	+	848	protein_coding	NA	-
ENSCPOG00000003228	2427	2884	1848	2740	3319	3192	11.26965822	13.06386221	10.60825395	12.16876085	13.68352206	12.80375483	2812.765715	2542.501269	0.145521108	0.35724194	0.79323754	PKD1	DS562859.1	22183431	22229767	-	12852	protein_coding	NA	-
ENSCPOG00000040618	3070	1980	2006	2208	3150	3986	44.23234523	27.82929136	35.73003914	30.42674428	40.2959891	49.61036056	2821.893922	2527.789028	0.158879831	0.547656555	0.882469778	PCMT1	DS562915.1	595776	658154	-	4142	protein_coding	NA	-
ENSCPOG00000022430	2802	2302	2070	1188	3491	4541	20.90993682	16.7581192	19.09659366	8.479219046	23.1304517	29.27315885	2756.55988	2570.103212	0.101127313	0.800560053	0.955329658	ATP2B2	DS562942.1	367554	496458	+	7997	protein_coding	NA	-
ENSCPOG00000014155	2712	2570	2268	2017	3231	3594	131.1554105	121.2453288	135.5940237	93.2947593	138.7340803	150.1440397	2670.056986	2710.73167	-0.021633943	0.923200267	0.982169145	WSB2	DS562859.1	3361395	3379056	-	1234	protein_coding	NA	-
ENSCPOG00000009259	2685	2731	2551	2191	3061	3171	27.35310347	27.14059627	32.12726452	21.34811434	27.68696319	27.90564456	2551.826432	2872.882657	-0.170672259	0.357493834	0.793476539	-	DS562873.1	28243025	28316337	+	5858	protein_coding	NA	-
ENSCPOG00000011314	2752	2659	2109	1187	3208	4464	39.19639199	36.94463382	37.13429768	16.1697463	40.56782254	54.92313853	2648.865482	2687.168132	-0.020634016	0.957766945	0.992272134	RBFOX1	DS562859.1	26499913	27061317	+	4190	protein_coding	NA	-
ENSCPOG00000029999	2663	2500	2533	2502	2930	3220	27.72532657	25.39106276	32.60180653	24.91423942	27.0846233	28.95975435	2627.330872	2781.792358	-0.082053441	0.630091077	0.90980877	SCCPDH	DS562868.1	13176696	13209202	+	5732	protein_coding	NA	-
ENSCPOG00000025915	2645	2594	1976	3183	3218	2709	18.83845021	18.02290665	17.39832373	21.68258004	20.34956877	16.66717511	2784.651148	2574.037856	0.113284695	0.498579308	0.86239411	NCOR2	DS563033.1	1377797	1460012	+	8379	protein_coding	MYB	MYB
ENSCPOG00000001710	2764	2493	2260	2381	2918	3508	76.29464116	67.12953531	77.11971346	62.85939776	71.5139817	83.64675137	2668.687933	2699.580151	-0.016392663	0.926525137	0.982886178	POMP	DS562861.1	30216187	30232297	+	2162	protein_coding	NA	-
ENSCPOG00000030289	2584	3144	3603	1593	2918	2477	196.1921601	232.8665148	338.1850257	115.6803889	196.708942	162.4608212	2113.122303	3414.297686	-0.691954358	0.016730187	0.282787346	OLIG1	DS562907.1	594568	595374	-	786	protein_coding	bHLH	bHLH
ENSCPOG00000036871	3362	1009	4086	2441	2581	2826	190.1765371	55.67827332	285.731789	132.0632041	129.6274286	138.0908432	2387.924728	3175.206613	-0.410937471	0.383239544	0.810935906	CTXN1	DS563050.1	200635	202051	-	1055	protein_coding	NA	-
ENSCPOG00000030608	2757	2588	2217	2101	3183	3458	23.74873999	21.74720483	23.60861293	17.30950639	24.34389806	25.73133349	2643.108121	2710.566567	-0.036198471	0.8595653	0.970175072	NCOA5	DS562900.1	12522822	12560270	-	6928	protein_coding	NA	-
ENSCPOG00000011278	2866	2121	2184	2372	3074	3677	34.79880653	25.12257772	32.78247734	27.54594478	33.13917574	38.56694969	2761.90415	2579.68604	0.098654143	0.64869409	0.915953976	TOMM70	DS562890.1	2174272	2215590	-	4915	protein_coding	NA	-
ENSCPOG00000040466	2691	2703	2527	2499	2598	3244	242.9539274	238.0628553	282.0437239	215.7899959	208.2567316	253.0023585	2533.769604	2855.656345	-0.172247597	0.301010225	0.757143761	ATP6V1F	DS562866.1	49338662	49340809	+	661	protein_coding	NA	-
ENSCPOG00000005293	2631	2256	2209	2341	3224	3599	35.44286394	29.64711385	36.78787036	30.1622821	38.56138891	41.8816038	2774.118903	2555.224105	0.118829963	0.549280367	0.883296789	AP1B1	DS562859.1	13701896	13755148	+	4430	protein_coding	NA	-
ENSCPOG00000003554	2772	1922	3047	1949	3091	3459	34.34934289	23.23346353	46.67653766	23.09893043	34.00743588	37.02621063	2566.681218	2842.80436	-0.147123827	0.631955585	0.910472135	PPFIA3	DS562925.1	8235254	8258111	-	4816	protein_coding	NA	-
ENSCPOG00000011419	2659	2823	2402	2436	2765	3147	121.5960623	125.9352819	135.7923015	106.5450512	112.2654147	124.3172558	2535.197656	2832.185063	-0.159562619	0.274159607	0.733846017	-	DS562945.1	789716	796454	+	1305	protein_coding	NA	-
ENSCPOG00000024799	2737	3069	2360	2552	2423	3055	87.20646969	95.39072796	92.95802399	77.76951718	68.54519209	84.08501787	2443.235017	2922.078836	-0.258167192	0.091964981	0.520693338	-	DS562866.1	13804570	13810552	+	1873	protein_coding	NA	-
ENSCPOG00000032780	2850	1855	1802	2148	3579	3955	27.11755289	17.21808773	21.19636526	19.54765824	30.2354899	32.50765349	2922.152312	2327.046264	0.328599511	0.227303286	0.695986285	APBA1	DS562876.1	20708437	20780161	-	6272	protein_coding	NA	-
ENSCPOG00000000204	2906	2440	1990	1877	3150	3823	33.60915503	27.52879342	28.45221177	20.76256863	32.34612148	38.19440774	2667.354392	2617.31215	0.027392882	0.915931789	0.980340062	-	DS562873.1	27995273	28077391	-	5160	protein_coding	NA	-
ENSCPOG00000040669	2645	2350	1935	3229	2893	3109	38.29388022	33.18997512	34.63264328	44.7122544	37.18791309	38.88283463	2818.767878	2476.489013	0.186649703	0.236653463	0.706136523	DHX9	DS562867.1	1956033	1996984	-	4122	protein_coding	NA	-
ENSCPOG00000035029	2595	2879	2209	2225	3004	3240	36.37855108	39.37178154	38.2828907	29.83272159	37.39018718	39.23616423	2565.853384	2748.403905	-0.09902786	0.563420346	0.888426345	MAPK6	DS562878.1	29645869	29665171	+	4257	protein_coding	NA	-
ENSCPOG00000007659	1604	2652	3987	3488	2844	1577	54.32630224	87.62230381	166.9371479	112.9892386	85.52341793	46.13929697	2440.619621	3081.408592	-0.336227166	0.447478853	0.839875502	-	DS563093.1	328467	344695	-	1762	protein_coding	NA	-
ENSCPOG00000021395	2654	2550	2367	2437	3108	3032	28.5377429	26.74818075	31.46428974	25.06276928	29.67217544	28.16316097	2604.852258	2725.894486	-0.065225568	0.676149829	0.923230235	G6PD	DS563003.1	1397754	1413157	+	5550	protein_coding	NA	-
ENSCPOG00000014682	2535	2678	1761	2836	3168	3161	27.80423326	28.65358053	23.87774379	29.7504823	30.85089787	29.94959497	2789.442181	2474.754055	0.172355342	0.239800977	0.708419628	OGT	DS562881.1	25683068	25732749	-	5441	protein_coding	NA	-
ENSCPOG00000005272	2601	2345	2083	2374	2961	3769	59.26749059	52.12600011	58.6768011	51.73824896	59.90516519	74.18836887	2755.503701	2521.793155	0.128042798	0.510179905	0.867737134	ANXA6	DS562936.1	376334	418821	+	2619	protein_coding	NA	-
ENSCPOG00000012052	2561	1697	1153	2684	3792	4236	67.896247	43.88876895	37.78909316	68.05711367	89.25944759	97.01204065	3241.277431	1906.239331	0.765627698	0.005538571	0.194643498	G3BP2	DS562888.1	380026	406213	-	2251	protein_coding	NA	-
ENSCPOG00000005857	2782	2693	2285	2217	3092	3044	23.07159697	21.78674001	23.42651614	17.58494638	22.76720362	21.80713826	2532.460581	2782.025078	-0.135416101	0.418642523	0.829433314	NEO1	DS563002.1	287907	488933	+	7196	protein_coding	NA	-
ENSCPOG00000002486	2514	2662	1735	3235	2783	3184	25.47624429	26.3156165	21.73554742	31.35445388	25.03992439	27.87254905	2809.598218	2451.524954	0.196353697	0.25429951	0.71957113	SEC63	DS562918.1	7574736	7636483	-	5889	protein_coding	NA	-
ENSCPOG00000027267	2650	2624	1917	1742	3297	3867	28.82189949	27.84042896	25.77506745	18.12089736	31.83796845	36.33158924	2680.669208	2560.971415	0.065954504	0.81165215	0.958491258	SNPH	DS562863.1	3215982	3256361	+	5487	protein_coding	NA	-
ENSCPOG00000010985	2817	2453	2346	2665	2867	2937	45.04606898	38.26510991	46.37661328	40.75886561	40.70496812	40.57023236	2578.506457	2740.225088	-0.087537991	0.555699169	0.885896591	CCAR2	DS562856.1	59339384	59358993	+	3732	protein_coding	NA	-
ENSCPOG00000003627	2772	2061	2285	2241	3179	3533	55.47499509	40.23624136	56.53159293	42.89441285	56.48644589	61.07749009	2709.040291	2570.336551	0.076068315	0.738308544	0.937666073	TMEM132A	DS562920.1	9233894	9241037	+	2982	protein_coding	NA	-
ENSCPOG00000026000	2543	2562	2256	2692	2922	3080	61.99356796	60.92769719	67.98926396	62.76682374	63.24557702	64.86112642	2645.468647	2645.981486	-4.44E-06	0.999972981	0.999972981	NAP1L4	DS562897.1	11649671	11688479	+	2448	protein_coding	NA	-
ENSCPOG00000033460	2803	2153	1879	2176	3084	3957	34.95850416	26.19444129	28.9706004	25.95634028	34.15024222	42.63137024	2783.289336	2441.550541	0.189062108	0.432294926	0.834598861	NCEH1	DS562902.1	4188584	4255135	-	4785	protein_coding	NA	-
ENSCPOG00000009007	2240	3021	2118	3603	2672	2396	36.61405849	48.17103131	42.79832581	56.32730065	38.7780514	33.83141514	2665.22646	2637.251597	0.015105574	0.951297631	0.990182084	ITGB1	DS562894.1	10158627	10186273	-	3651	protein_coding	NA	-
ENSCPOG00000031983	2857	2090	2127	2205	2899	3872	33.6024902	23.97965195	30.92642251	24.80416667	30.27325461	39.33961174	2712.353674	2542.618877	0.093390091	0.699270453	0.929935662	FKBP3	DS562878.1	11657788	11674567	-	5074	protein_coding	NA	-
ENSCPOG00000036427	2943	1917	1874	3082	2880	3340	47.81685621	30.38423012	37.64101415	47.89368088	41.54635431	46.87817782	2834.786259	2408.978136	0.234799086	0.277982384	0.736936974	SDC2	DS562855.1	19161735	19261463	-	3673	protein_coding	NA	-
ENSCPOG00000004236	2416	3076	2221	2978	2743	2573	24.02219148	29.83577972	27.30016207	28.32012803	24.21537381	22.09983233	2536.214488	2757.868451	-0.120980374	0.500844445	0.863918105	MFSD11	DS562931.1	2205617	2244714	+	6002	protein_coding	NA	-
novel.1392	2669	1531	1989	2219	3233	4354	38.9913434	21.81876586	35.92157581	31.00500112	41.9348414	54.94669151	2957.756276	2237.207777	0.402981	0.18466769	0.656899789	-	DS562953.1	112377	116461	+	4085	-	PF02994:L1 transposable element RBD-like domain	Transposase_22
ENSCPOG00000037064	2705	1674	1453	1710	3433	5006	25.65607645	15.48865805	17.03686014	15.51221825	28.90989076	41.01543434	3043.567742	2072.620744	0.554318001	0.130911026	0.586601412	PPM1E	DS562887.1	6787274	6953148	+	6292	protein_coding	NA	-
ENSCPOG00000001262	2795	2235	2025	2036	3222	3667	33.77865962	26.34956767	30.25426452	23.53386176	34.57290013	38.28291578	2694.803606	2526.858381	0.092957169	0.69466987	0.929582749	FAM234B	DS562883.1	7130041	7160777	+	4938	protein_coding	NA	-
ENSCPOG00000004636	2663	1783	1748	3223	3508	3048	42.31138762	27.63584903	34.33432411	48.97802087	49.48748262	41.83449807	2983.51871	2217.576509	0.428016015	0.044275249	0.407814731	VWA5A	DS562874.1	23305809	23330824	+	3756	protein_coding	NA	-
ENSCPOG00000040165	2696	2361	2370	2665	2701	3179	88.40161222	75.52168152	96.07040373	83.57806948	78.63475849	90.04597887	2599.340847	2679.043187	-0.043289342	0.794383408	0.95402495	SNU13	DS562883.1	25167569	25177481	-	1820	protein_coding	NA	-
ENSCPOG00000038347	2722	2581	2063	2232	3039	3334	62.04833959	57.3938574	58.13561131	48.66212367	61.50669892	65.65096844	2606.050985	2632.108818	-0.014262047	0.935802542	0.98493561	-	DS562867.1	9130591	9141795	-	2618	protein_coding	NA	-
ENSCPOG00000011998	3017	2194	1966	2063	3225	3500	97.85187972	69.41700183	78.827608	63.99527579	92.86953201	98.0607939	2655.686356	2563.709118	0.05091815	0.83203957	0.963972193	RNF220	DS563020.1	690878	908497	+	1840	protein_coding	NA	-
ENSCPOG00000033733	2522	3037	2693	2248	2254	3191	946.5850553	1111.974222	1249.544959	806.9854281	751.1352587	1034.605692	2333.991752	2977.98027	-0.351305499	0.088871486	0.513634425	-	DS562966.1	3336526	3338365	-	159	protein_coding	NA	-
ENSCPOG00000010930	2677	2700	2763	2371	2112	3321	146.1638234	143.8105192	186.4976573	123.8163229	102.384712	156.6368343	2369.08454	2948.513037	-0.315422157	0.163835539	0.631834947	NEDD8	DS562868.1	16624027	16634567	+	1093	protein_coding	NA	-
ENSCPOG00000009968	2876	1841	1725	2114	3359	4027	26.57267542	16.59340663	19.7031867	18.68126188	27.55535944	32.14115866	2866.181899	2299.054147	0.318131474	0.253378194	0.718768517	SLC23A2	DS562863.1	19897790	19971997	+	6459	protein_coding	NA	-
ENSCPOG00000034108	2834	1985	1852	1992	3374	3873	43.28805974	29.57768312	34.97117536	29.10130287	45.75757794	51.10333809	2786.308629	2385.373475	0.224218812	0.40686945	0.823231593	EHD3	DS562873.1	12773847	12803004	+	3907	protein_coding	NA	-
ENSCPOG00000035923	2906	2357	2371	1958	3017	3296	92.29549758	73.02639374	93.09308694	59.47746052	85.07655411	90.42855822	2499.815411	2749.0964	-0.136920708	0.54584351	0.881553268	CYGB	DS563048.1	1000266	1009589	-	1879	protein_coding	NA	-
ENSCPOG00000035520	2469	3027	2385	2923	2324	2750	187.2225013	223.9158006	223.5765801	211.9925471	156.4669988	180.137091	2444.406217	2828.127078	-0.210370464	0.26340602	0.726329859	-	DS562866.1	27949904	27968928	-	787	protein_coding	NA	-
ENSCPOG00000031562	2983	2067	2251	1743	3136	3694	70.33521087	47.54396346	65.61392345	39.30716774	65.65159322	75.24019797	2582.200311	2629.404392	-0.025974556	0.928826946	0.98320711	C1orf216	DS562880.1	1718839	1723427	+	2531	protein_coding	NA	-
ENSCPOG00000031743	2811	2282	2267	2198	2885	3421	56.0487349	44.38701861	55.88013685	41.91673831	51.07406934	58.92390776	2574.257979	2648.837717	-0.040977513	0.841139359	0.966824517	-	DS562887.1	1074342	1112383	-	2993	protein_coding	NA	-
ENSCPOG00000001791	2811	2013	1676	2337	3224	3770	30.04726197	20.99052007	22.14721105	23.89227994	30.59769888	34.81119291	2822.736191	2313.317112	0.287110339	0.218595788	0.686070206	CAND1	DS562864.1	31292807	31331842	-	5583	protein_coding	NA	-
ENSCPOG00000027334	2680	2391	2226	2218	3025	3280	45.1286941	39.2765122	46.33872761	35.72188259	45.22650491	47.71174648	2581.565918	2623.377369	-0.022938534	0.901002455	0.976997352	PGP	DS562859.1	22296381	22301868	-	3544	protein_coding	NA	-
ENSCPOG00000003046	2801	3191	2769	1799	2850	2407	25.42699834	28.258178	31.07462624	15.61953043	22.9708212	18.87520053	2138.862125	3154.751406	-0.560470723	0.006312166	0.199598768	RAPGEF5	DS562886.1	284785	550224	+	6574	protein_coding	NA	-
ENSCPOG00000034326	2839	1623	1976	1783	3501	4093	47.23301858	26.34111747	40.64135895	28.37177301	51.71566281	58.82413526	2821.079377	2319.54023	0.282541259	0.395620384	0.815889205	BMERB1	DS562859.1	37400290	37509238	-	3587	protein_coding	NA	-
ENSCPOG00000036809	2736	2621	2292	2323	2902	2940	37.69984763	35.23107454	39.042632	30.61452575	35.50345232	34.99486563	2479.362423	2745.675152	-0.146957649	0.31331228	0.764943583	MVB12B	DS562882.1	7874054	8023338	-	4331	protein_coding	NA	-
ENSCPOG00000004869	2673	2199	1979	2929	2973	3041	88.47384824	71.00297643	80.9771943	92.72357229	87.36963947	86.94925737	2725.973113	2454.557857	0.151332532	0.328714115	0.774435902	Wdr1	DS562940.1	1756653	1785429	-	1803	protein_coding	NA	-
ENSCPOG00000015366	2407	2812	2715	2434	2567	2851	38.62438679	44.01859637	53.85875541	37.35604635	36.57303919	39.51993509	2388.759547	2874.152896	-0.266548943	0.145276561	0.605723514	EIF3H	DS562855.1	8776624	8862487	+	3719	protein_coding	NA	-
ENSCPOG00000015416	2690	2692	1992	2808	2751	2848	32.88933996	32.10800337	30.10878179	32.83634469	29.86366766	30.07989812	2563.942392	2628.226571	-0.035969954	0.789088235	0.951660762	TOP2B	DS562855.1	71002898	71055549	+	4881	protein_coding	NA	-
ENSCPOG00000039194	2697	2232	2851	1830	2747	3423	82.83613581	66.87571552	108.2522856	53.75820996	74.91128035	90.81953671	2414.521741	2837.772919	-0.232722244	0.396487561	0.816600731	BAALC	DS562855.1	4353364	4382036	-	1943	protein_coding	NA	-
ENSCPOG00000007829	2518	2785	1894	2773	2867	2936	40.83378076	44.05796493	37.97036866	43.00991269	41.28014702	41.1294987	2613.115418	2559.831093	0.029426278	0.831020596	0.963972193	ZRANB2	DS562857.1	63494535	63509989	+	3680	protein_coding	NA	-
ENSCPOG00000008510	2755	2676	2557	2486	2689	2607	135.877616	128.750164	155.9042719	117.2687414	117.7515935	111.0710416	2370.945957	2880.911909	-0.280789639	0.060328057	0.448503981	BCAP31	DS563003.1	1927562	1947826	+	1210	protein_coding	NA	-
ENSCPOG00000022222	2507	2714	2295	2432	2788	3030	44.10726978	46.58016813	49.91596874	40.92363826	43.55101558	46.05024748	2506.655917	2700.207835	-0.107037404	0.447770467	0.839875502	NACC1	DS562897.1	13180761	13191892	-	3392	protein_coding	NA	-
ENSCPOG00000038826	2639	2432	2356	2702	2540	3095	150.9964606	135.7457728	166.6493544	147.865735	129.0359636	152.9753757	2538.482064	2677.338435	-0.076590306	0.641740377	0.913666499	-	DS562931.1	19158	36723	+	1043	protein_coding	NA	-
ENSCPOG00000010617	2615	2901	2598	2372	2661	2616	94.40837562	102.1696551	115.9521887	81.90460896	85.29692641	81.58495338	2328.333306	2924.895651	-0.328805176	0.029051393	0.349891651	NAPA	DS562935.1	7300751	7323737	-	1653	protein_coding	NA	-
ENSCPOG00000038560	2732	3357	3970	946	2650	2107	120.4130942	144.3376828	216.3139362	39.87851541	103.7023435	80.2215511	1715.650928	3687.802655	-1.103797914	0.003037778	0.153860807	Cryab	DS562874.1	35865948	35869741	+	1354	protein_coding	NA	-
ENSCPOG00000019570	2820	2188	2401	2315	2912	3126	27.26242708	20.63469684	28.69515275	21.40529554	24.99519071	26.10585253	2534.06505	2676.866805	-0.078807124	0.690767721	0.927799856	FZR1	DS563261.1	136263	156509	+	6173	protein_coding	NA	-
ENSCPOG00000005897	2712	2213	1645	2452	3235	3493	11.80752729	9.399095302	8.853931288	10.21044248	12.50527462	13.13715598	2782.350785	2332.8397	0.254102533	0.199477629	0.672034875	HERC1	DS562860.1	61601361	61764004	-	13707	protein_coding	NA	-
ENSCPOG00000005008	2778	2369	2738	2170	2676	3011	111.1901417	92.49845298	135.4779006	83.0708397	95.09765913	104.1066078	2382.844653	2863.097208	-0.264541394	0.202687827	0.675072329	SLC25A11	DS562916.1	10014743	10017479	-	1491	protein_coding	NA	-
ENSCPOG00000005562	2453	2373	1931	3103	2967	2908	44.23972989	41.74918704	43.05247908	53.52436436	47.50968383	45.30465407	2741.58347	2417.526961	0.181389354	0.206632621	0.678988983	CTTN	DS562897.1	10158388	10193333	+	3309	protein_coding	NA	-
ENSCPOG00000036309	2569	2303	1772	2637	2907	3536	45.80575834	40.05763248	39.05895888	44.96979704	46.02043087	54.46302102	2756.288322	2367.234944	0.219452344	0.183463268	0.655637677	-	DS562890.1	3680710	3704366	+	3347	protein_coding	NA	-
ENSCPOG00000007405	2798	2408	2650	1612	2970	3272	91.29472616	76.646059	106.8919073	50.30577477	86.04073366	92.22417378	2366.899055	2845.952218	-0.26567306	0.336846573	0.780886827	RNF187	DS562861.1	615478	620540	+	1829	protein_coding	NA	-
ENSCPOG00000026079	2547	2622	2224	2685	2824	2807	36.45933436	36.61405624	39.35641628	36.76028798	35.89171069	34.71008691	2534.126794	2653.743028	-0.066389596	0.603449142	0.901697864	SCAP	DS562862.1	47889084	47932918	-	4169	protein_coding	NA	-
ENSCPOG00000005945	2470	2889	2345	2649	2631	2719	20.51263376	23.40493186	24.07511066	21.0407519	19.39969921	19.50595322	2438.910469	2766.271835	-0.181601569	0.212772856	0.683410165	HADHA	DS562873.1	8107945	8154819	-	7186	protein_coding	NA	-
ENSCPOG00000020528	2400	2821	2386	2923	2784	2386	63.43062487	72.73211229	77.95772548	73.88757068	65.32909688	54.4743034	2476.160664	2737.332898	-0.144623379	0.444123515	0.839169562	PRKCSH	DS563081.1	535282	542614	+	2258	protein_coding	NA	-
ENSCPOG00000032478	2731	2489	2286	2398	2795	2999	27.878832	24.78638194	28.84895411	23.4129899	25.33286812	26.44617323	2488.720553	2697.971873	-0.116206173	0.431115872	0.834210319	ACTR3	DS562858.1	54781280	54824457	+	5846	protein_coding	NA	-
ENSCPOG00000015392	2691	1808	1808	1880	3445	4065	119.8451836	78.5490035	99.54198239	80.0791696	136.221541	156.3871032	2827.453668	2260.338771	0.323066375	0.276025876	0.735339515	GNAO1	DS562877.1	25538161	25701124	-	1340	protein_coding	NA	-
ENSCPOG00000023091	2907	1853	1698	1579	3283	4376	37.74650078	23.47158681	27.25651482	19.60959481	37.84880951	49.08428588	2772.357196	2302.205812	0.268143785	0.445508291	0.839169562	OXR1	DS562855.1	1963082	2209602	-	4596	protein_coding	NA	-
ENSCPOG00000003653	2761	2201	2613	2103	3070	2944	40.10953779	31.19152867	46.92687482	29.21967276	39.59763988	36.94473488	2459.83395	2749.768094	-0.160437591	0.477102437	0.851418671	AP1M1	DS562941.1	5784410	5796148	+	4108	protein_coding	NA	-
ENSCPOG00000034018	2822	1749	2608	2431	2968	3110	45.66440284	27.60869946	52.17102057	37.62361802	42.64168379	43.47250442	2583.680639	2619.309016	-0.019483425	0.941105095	0.986940709	CNIH2	DS562897.1	6915834	6923948	+	3688	protein_coding	NA	-
ENSCPOG00000005866	2285	2759	2330	2711	2751	2846	51.34164971	60.47427657	64.72029797	58.2596615	54.88123563	55.2397887	2532.012534	2654.65086	-0.068036786	0.666851663	0.921345228	CD151	DS563073.1	118456	122526	-	2656	protein_coding	NA	-
ENSCPOG00000030752	2708	2037	1904	1813	3210	4006	30.92958201	22.69612874	26.88396411	19.80514468	32.55218153	39.5248139	2718.084183	2381.660609	0.190731479	0.504681419	0.864996934	SGCB	DS562879.1	22690296	22706446	-	5225	protein_coding	NA	-
ENSCPOG00000020626	2752	2050	2567	1939	3268	3100	40.64164376	29.53330582	46.86511381	27.38769411	42.85036825	39.54740824	2511.766273	2677.743077	-0.092042439	0.724740416	0.935907079	-	DS562921.1	2265418	2273068	+	4041	protein_coding	NA	-
ENSCPOG00000039950	2695	2590	2139	2337	2851	3054	78.41601979	73.51587924	76.94099211	65.03685953	73.65342008	76.76240201	2501.860386	2657.697344	-0.087033757	0.545188057	0.881312999	NGRN	DS562865.1	33959579	33965956	-	2051	protein_coding	NA	-
ENSCPOG00000003444	2411	2476	1899	3592	2594	2660	69.0747984	69.20037094	67.25868199	98.42684585	65.98452017	65.83207594	2715.32642	2423.919187	0.163633925	0.447525927	0.839875502	TMED2	DS562970.1	251264	262520	-	2083	protein_coding	NA	-
ENSCPOG00000015201	2642	2463	1842	2761	2879	3025	20.67510377	18.80245954	17.81990903	20.6650336	20.0035108	20.44907942	2638.813932	2473.875109	0.092882837	0.499327079	0.862490615	CPSF6	DS562864.1	29353049	29383981	-	7626	protein_coding	NA	-
ENSCPOG00000027474	2337	2907	2288	2689	2530	2860	117.3961778	142.4543263	142.0863105	129.1935618	112.8406143	124.1065709	2462.691493	2703.458662	-0.134486768	0.405323182	0.823017265	-	DS562959.1	3176642	3179765	-	1188	protein_coding	NA	-
ENSCPOG00000002786	2546	2654	2031	3357	2594	2428	90.33251326	91.85905622	89.08336011	113.917871	81.71566915	74.416266	2571.670764	2583.337553	-0.006685841	0.974700845	0.995009456	DDOST	DS562880.1	14234127	14243125	+	1682	protein_coding	NA	-
ENSCPOG00000014932	3058	1492	2146	1901	3126	3881	57.33403775	27.28847314	49.73999494	34.08882158	52.03717316	62.85678844	2684.838879	2421.364884	0.149163484	0.658539344	0.91827646	GUCY1B1	DS562862.1	34132264	34176775	-	3183	protein_coding	NA	-
ENSCPOG00000003701	2668	2501	1757	1995	3174	3508	42.60635808	38.96167738	34.6865672	30.47097229	45.00338547	48.39290245	2620.747232	2459.680852	0.091485271	0.689319169	0.927553651	GLRB	DS562862.1	32976311	33059575	-	3737	protein_coding	NA	-
ENSCPOG00000030873	2765	1837	1933	2297	3116	3655	33.06787411	21.43165269	28.57879849	26.27404622	33.08706651	37.76000293	2743.845886	2347.111846	0.225451759	0.345228006	0.787011735	SLC39A10	DS562959.1	4523522	4547600	-	4990	protein_coding	NA	-
ENSCPOG00000014606	2554	2523	2369	2522	2658	2974	21.5004526	20.71950264	24.65430374	20.30610446	19.86695744	21.62724357	2480.396469	2684.042976	-0.113505139	0.444665911	0.839169562	ARVCF	DS562859.1	19051028	19106366	-	7089	protein_coding	NA	-
ENSCPOG00000011897	2514	2625	2675	2528	2361	2897	47.87160262	48.76153489	62.97054499	46.04098301	39.91704246	47.65348716	2370.764302	2831.961898	-0.256145449	0.171096593	0.640664856	EIF3K	DS562907.1	12197767	12209832	+	3134	protein_coding	NA	-
ENSCPOG00000012879	2812	1968	2209	2316	2934	3356	116.2143637	79.34233053	112.8602948	91.54568357	107.6599757	119.8118965	2608.118278	2521.453669	0.048978043	0.824401089	0.961994638	DCTN2	DS562864.1	40264109	40280309	+	1444	protein_coding	NA	-
ENSCPOG00000003241	2413	2768	2175	2264	2880	3072	33.8748907	37.90722847	37.74685859	30.39847715	35.8973793	37.25420414	2492.223396	2636.12285	-0.080804941	0.611693959	0.90407371	BAP1	DS562855.1	56133004	56142563	+	4251	protein_coding	NA	-
ENSCPOG00000015102	3605	1587	2614	1417	2815	3528	68.58078249	29.45163843	61.47573393	25.78231093	47.54723226	57.97746754	2332.104138	2832.976136	-0.280542324	0.470310625	0.849257199	PDE1B	DS562864.1	45262054	45289708	-	3137	protein_coding	NA	-
ENSCPOG00000006461	2594	2350	1805	2823	2906	3080	20.68187232	18.27776586	17.79090577	21.52710274	20.57146241	21.21309786	2683.002222	2404.957132	0.157633522	0.26157961	0.724980823	USP47	DS562922.1	2708359	2810661	+	7485	protein_coding	NA	-
ENSCPOG00000002188	2664	1922	1351	2521	3442	3645	63.745489	44.86461923	39.96423993	57.69562823	73.12666675	75.3435826	2911.110847	2097.90486	0.472432224	0.048794546	0.4194443	GABRG2	DS562872.1	8775424	8857180	+	2494	protein_coding	NA	-
ENSCPOG00000033985	2592	2257	1659	2685	2888	3461	24.5258378	20.83319026	19.4060083	24.29897583	24.26250953	28.28941404	2744.209679	2312.644888	0.246670279	0.150846818	0.615084161	PPIG	DS562858.1	19774427	19825332	-	6307	protein_coding	NA	-
ENSCPOG00000025963	2598	2762	2604	2154	2665	2755	43.79732342	45.42212669	54.26881964	34.73033297	39.88919872	40.12024023	2299.655337	2875.84296	-0.322211277	0.054049409	0.435804541	SIN3B	DS562941.1	6036864	6056583	+	3540	protein_coding	NA	-
novel.753	2716	1834	1737	2216	3077	3957	29.62070306	19.51193294	23.41889436	23.11480199	29.79495739	37.2790765	2794.11564	2247.699105	0.31401008	0.219241438	0.686333429	-	DS562883.1	20020745	20026216	+	5472	-	-	-
ENSCPOG00000009348	2700	1829	1646	2740	2985	3634	44.30289932	29.27638545	33.38867521	43.00052637	43.4872951	51.5094373	2841.57594	2202.634923	0.367428333	0.08803371	0.511323982	-	DS562915.1	539667	592243	+	3637	protein_coding	NA	-
ENSCPOG00000004315	2664	1869	1818	2296	3397	3484	45.60563671	31.21252984	38.47504654	37.59334852	51.6332575	51.52238365	2777.910026	2275.49891	0.287920157	0.205180868	0.677866459	AP3D1	DS563224.1	184722	210758	-	3486	protein_coding	NA	-
ENSCPOG00000037509	2324	2782	2145	3174	2375	2727	64.14932925	74.91149909	73.19548026	83.79493007	58.20620512	65.02414224	2534.104798	2598.135536	-0.036064532	0.856840058	0.970175072	PNRC2	DS562880.1	11703048	11706325	-	2162	protein_coding	NA	-
ENSCPOG00000014168	2621	2634	2585	2449	2465	2771	209.3910452	205.2779116	255.3010514	187.1262409	174.8467978	191.232238	2339.658232	2833.4886	-0.275957499	0.088377786	0.51218722	PSMA7	DS562974.1	1890048	1894949	+	747	protein_coding	NA	-
ENSCPOG00000012626	2668	2784	2832	1965	2653	2616	73.74708668	75.06952029	96.77279052	51.94890795	65.10974115	62.46407037	2194.408956	3001.979777	-0.45172949	0.019850695	0.302141796	LAP3	DS562928.1	2037660	2058263	+	2159	protein_coding	NA	-
ENSCPOG00000040556	2638	2318	2000	2630	2859	3047	24.96505404	21.39964246	23.39853609	23.80500583	24.02268519	24.90942321	2596.901873	2490.726657	0.060298264	0.664690694	0.920261642	HNRNPR	DS562880.1	12126330	12165443	+	6306	protein_coding	NA	-
novel.405	2356	2330	2061	3854	2571	2319	81.60216745	78.72591113	88.2481017	127.6712007	79.06388675	69.38421112	2693.565528	2424.880237	0.151552187	0.564843927	0.88910122	-	DS562865.1	50216392	50218114	-	1723	-	PF01454:MAGE family	MAGE
ENSCPOG00000008176	2718	2594	2503	2300	2513	2863	57.31584539	53.36181443	65.25098498	46.38824162	47.05084356	52.15309615	2332.75965	2818.827496	-0.272722186	0.083068952	0.502536797	PSMC3	DS562927.1	6665724	6675752	-	2830	protein_coding	NA	-
ENSCPOG00000022385	2586	2506	1917	2756	2844	2879	26.91426459	25.44312374	24.66477068	27.43393054	26.28047827	25.88386702	2584.08536	2500.454079	0.047269894	0.713138549	0.933767272	PRDM4	DS562995.1	469479	508024	-	5734	protein_coding	zf-C2H2	zf-C2H2
ENSCPOG00000011663	2866	1898	1826	2163	3273	3446	52.44898316	33.88382744	41.31070743	37.85926957	53.18100835	54.47655778	2686.640439	2356.649907	0.189132102	0.440230085	0.837678522	AP3B2	DS562865.1	32829027	32856570	+	3261	protein_coding	NA	-
ENSCPOG00000008671	2898	1819	1987	1493	3045	4203	62.98099737	38.5637464	53.38386234	31.03314459	58.75544572	78.90491217	2622.674505	2408.671937	0.122915181	0.728291946	0.936703311	NTM	DS562874.1	14105017	15023425	-	2746	protein_coding	NA	-
ENSCPOG00000001731	2403	3217	2782	2475	2455	2104	16.29051277	21.2748943	23.31519658	16.04763402	14.7768599	12.32140456	2150.382541	3034.276532	-0.496669185	0.018311704	0.29404526	KIF13B	DS562856.1	66465412	66644742	+	8803	protein_coding	NA	-
ENSCPOG00000009878	2773	1919	2145	1972	3169	3458	156.7103343	105.7932864	149.8566556	106.5882919	159.0082589	168.8131425	2597.221156	2465.393499	0.075348227	0.770100667	0.945738717	GRINA	DS562950.1	3100342	3101875	+	1056	protein_coding	NA	-
ENSCPOG00000007218	2561	2482	1623	2679	2974	3106	11.57047861	10.9390319	9.064862845	11.57628695	11.92977863	12.12206741	2664.455745	2361.294669	0.173913476	0.279827272	0.738008521	HTT	DS563021.1	1535546	1681680	-	13209	protein_coding	NA	-
ENSCPOG00000036256	2121	3210	2427	2278	2578	2800	39.76634862	58.71045496	56.25301385	40.84920334	42.91485362	45.34888112	2326.761714	2788.40696	-0.260980421	0.202153231	0.675072329	PRDX6	DS562867.1	10304745	10316599	-	3183	protein_coding	NA	-
ENSCPOG00000038027	2573	2714	2549	1927	2597	3053	79.84949753	82.16325028	97.79197315	57.19643237	71.55731336	81.84510377	2292.877142	2828.601902	-0.302624257	0.134498884	0.591697247	TMEM9B	DS562989.1	259513	278680	+	1923	protein_coding	NA	-
ENSCPOG00000001436	2540	2221	1695	2628	3091	3230	22.60719186	19.28398693	18.65020364	22.37139617	24.4265192	24.83412849	2719.265617	2298.246578	0.242535338	0.119832224	0.571970165	KIAA0100	DS562887.1	23814514	23851004	+	6705	protein_coding	NA	-
ENSCPOG00000007387	2377	3000	2010	2470	2659	2886	18.53328522	22.81811943	19.37404291	18.4193799	18.40734875	19.438066	2438.207722	2631.507963	-0.110186596	0.4759605	0.851418671	ERBIN	DS562982.1	205469	321171	+	7654	protein_coding	NA	-
ENSCPOG00000023699	2489	2882	2574	2442	2613	2383	97.52965297	110.1643624	124.6870348	91.51921078	90.90774132	80.66206251	2268.548789	2866.036159	-0.337089274	0.04413989	0.407375972	UBXN6	DS563364.1	94046	101791	+	1523	protein_coding	NA	-
ENSCPOG00000039467	2549	5662	2938	1485	1409	1336	49.63077333	107.5440625	70.71865144	27.65428822	24.35801398	22.470936	1292.511854	3954.648601	-1.613483597	5.46E-08	8.59E-05	NRGN	DS562874.1	21382548	21392171	-	3065	protein_coding	NA	-
ENSCPOG00000033659	2516	2570	2214	2814	2314	2947	65.36741746	65.1357143	71.10977085	69.92453838	53.37817492	66.14002036	2463.680882	2621.952525	-0.089757582	0.600510659	0.900422382	NDUFS5	DS562998.1	1124957	1139898	+	2297	protein_coding	NA	-
ENSCPOG00000033125	2571	2617	2671	2237	2438	2819	47.99225163	47.65496319	61.63734303	39.93832602	40.40661095	45.45667059	2277.059261	2846.913215	-0.321854455	0.072393746	0.477531992	-	DS562893.1	14768741	14772468	+	3197	lincRNA	NA	-
ENSCPOG00000022506	2639	2019	2224	2146	3043	3263	52.23525983	38.98486678	54.42019883	40.62645342	53.47810344	55.7923868	2558.736714	2486.076358	0.04183351	0.849223712	0.968727826	RAB15	DS562875.1	9871562	9890056	-	3015	protein_coding	NA	-
ENSCPOG00000032494	2725	1681	1462	1969	3117	4364	36.27516975	21.8296125	24.05976004	25.06937388	36.84083157	50.18352764	2845.087175	2085.444735	0.448113663	0.155298787	0.62325702	-	DS562893.1	4569982	4590170	-	4483	protein_coding	NA	-
ENSCPOG00000001069	2677	3233	2438	1734	2799	2430	97.71073942	115.1158169	110.0090976	60.53378727	90.70819031	76.61850969	2109.270531	2988.441477	-0.502523875	0.014719653	0.272217213	Kcnk1	DS562871.1	3113308	3153000	+	1635	protein_coding	NA	-
ENSCPOG00000011376	2674	2499	2209	2343	2638	2940	118.2935701	107.8453337	120.8082029	99.13496303	103.6153749	112.351937	2406.628163	2649.846556	-0.138664778	0.328916506	0.774435902	PSMC5	DS562920.1	4942013	4947349	+	1349	protein_coding	NA	-
ENSCPOG00000040134	2791	1861	2013	1522	3278	3835	59.84919534	38.92962487	53.3633673	31.21533184	62.41041982	71.03908281	2594.535244	2397.222631	0.114244456	0.730729282	0.937124855	ATL1	DS562878.1	16435902	16530027	+	2783	protein_coding	NA	-
ENSCPOG00000007872	2541	2417	1723	2386	3040	3164	19.97903809	18.53881312	16.74773804	17.94300481	21.22233515	21.49017156	2606.498935	2374.88228	0.134117617	0.411968734	0.825026571	MIA3	DS562868.1	1015944	1052357	-	7590	protein_coding	NA	-
ENSCPOG00000006251	2277	2187	1863	3845	2686	2411	34.04810836	31.90172061	34.43846493	54.98967164	35.66035331	31.14301581	2752.008098	2268.351263	0.278760569	0.264338154	0.726708898	SND1	DS562866.1	48339524	48758271	+	3991	protein_coding	NA	-
ENSCPOG00000004076	2443	2217	2476	1896	3009	3223	32.36955811	28.65592048	40.55691535	24.02738245	35.39852508	36.88986852	2456.073257	2590.37316	-0.076485184	0.752455503	0.940898511	LRRC8A	DS562882.1	3435770	3460616	-	4504	protein_coding	NA	-
ENSCPOG00000020640	2622	2815	2345	2445	2359	2671	204.0088506	213.6633765	225.5589898	181.949141	162.9648488	179.5244925	2277.379579	2793.238269	-0.294440385	0.032826452	0.363984704	DRAP1	DS562897.1	6565235	6567300	+	767	protein_coding	NA	-
ENSCPOG00000040600	2510	2663	2081	2622	2654	2701	42.23030506	43.70760706	43.2836174	42.19276716	39.64615652	39.25622908	2431.831357	2595.025155	-0.093759168	0.454388888	0.842725056	TPD52	DS562855.1	33499302	33592411	+	3547	protein_coding	NA	-
ENSCPOG00000000450	2545	2395	1984	2857	2727	2714	22.45079226	20.61032162	21.63647587	24.10510067	21.35889093	20.68174723	2533.466576	2478.00061	0.031858911	0.82497896	0.961994638	H2AFY	DS562872.1	23989800	24041139	-	6765	protein_coding	NA	-
ENSCPOG00000011710	2632	2500	2759	1432	2918	2980	48.5238075	44.96186955	62.88132131	25.25031664	47.76435849	47.45901806	2207.905238	2865.717034	-0.375968297	0.19907775	0.671914221	-	DS563003.1	1950708	1957826	-	3237	protein_coding	NA	-
ENSCPOG00000023542	2346	2832	2053	2186	2513	3287	47.39463712	55.81228588	51.27328184	42.23827532	45.07579122	57.36333556	2419.673115	2583.621167	-0.094501981	0.615409559	0.904500631	-	DS562863.1	425786	450786	-	2954	protein_coding	NA	-
ENSCPOG00000013241	2648	2320	1911	2537	2854	2928	18.85531646	16.11532974	16.82199518	17.27790718	18.04344621	18.01027795	2530.615801	2457.589864	0.042213721	0.764761576	0.944813216	TAOK2	DS562859.1	45032356	45052532	-	8381	protein_coding	NA	-
ENSCPOG00000007288	2987	1965	2077	1263	2790	4104	42.11129915	27.02472842	36.19935946	17.0302723	34.92346254	49.98092245	2442.955983	2524.457538	-0.047233234	0.900293429	0.976997352	RIMS2	DS562855.1	3683403	4077059	-	4233	protein_coding	NA	-
ENSCPOG00000003829	2538	2224	1731	2640	2829	3223	51.25613067	43.81515473	43.21676359	50.99328048	50.72672487	56.22740027	2642.502995	2313.59662	0.191641706	0.211265191	0.682866331	GOLM1	DS562866.1	15842008	15880059	+	2955	protein_coding	NA	-
ENSCPOG00000036257	2516	2362	2205	2155	2731	3162	66.88149573	61.25063563	72.46109727	54.78951288	64.45649946	72.60904152	2438.569264	2549.635634	-0.063961716	0.720399338	0.934441855	TSNAX	DS562871.1	1606236	1640802	+	2245	protein_coding	NA	-
ENSCPOG00000004073	2432	2822	2198	2903	2593	2181	54.78899042	62.01862068	61.21507523	62.55061551	51.86590014	42.44425264	2352.565926	2669.948072	-0.182666403	0.359550497	0.79485201	PDIA4	DS562865.1	339091	354454	+	2649	protein_coding	NA	-
ENSCPOG00000000267	1442	2086	3868	4508	1581	1643	141.5381018	199.736657	469.3486185	423.201149	137.7811013	139.3089978	2410.61461	2790.411221	-0.210988574	0.691710719	0.928362581	GLNC1	DS562859.1	20169073	20169911	+	608	protein_coding	NA	-
ENSCPOG00000015643	2415	2571	2310	2249	2713	2865	39.1847514	40.69465807	46.3353996	34.9015119	39.08403828	40.15670637	2376.860456	2628.255282	-0.144699929	0.349788748	0.789043175	PARP1	DS562992.1	2348012	2382181	+	3678	protein_coding	NA	-
ENSCPOG00000013624	2555	2498	2385	2709	2627	2347	70.82043015	67.54534997	81.7253918	71.8176988	64.65132114	56.19714382	2348.523911	2682.823853	-0.191866575	0.274991537	0.73486984	COPE	DS562927.1	8316239	8328267	-	2153	protein_coding	NA	-
ENSCPOG00000004900	2766	2534	2409	2698	2248	2460	69.67850126	62.271396	75.02126744	65.00449589	50.27969184	53.53221703	2264.254367	2776.006065	-0.293909685	0.100280946	0.538496351	EIF4A1	DS562916.1	9069779	9075350	-	2369	protein_coding	NA	-
ENSCPOG00000007123	2821	2941	2771	1634	2584	2359	28.03040959	28.50734349	34.03798603	15.5286333	22.79651935	20.2482641	1991.734254	3079.943295	-0.628601913	0.002500062	0.140082873	PPP1R16B	DS562900.1	5411183	5503940	+	6006	protein_coding	NA	-
ENSCPOG00000037729	2429	2420	2203	2049	2676	3333	37.84778138	36.78439725	42.43540789	30.53582756	37.02104694	44.86231943	2437.725202	2538.52208	-0.058186525	0.77138753	0.94616394	ZMAT2	DS562861.1	2993661	3003969	+	3830	protein_coding	NA	-
ENSCPOG00000005061	2839	2775	2240	2026	2593	2636	30.31940545	28.91036948	29.57360573	20.69424344	24.58710979	24.31835489	2201.959476	2809.51531	-0.351407831	0.016750104	0.282787346	PHACTR1	DS562893.1	8559063	9068343	+	5588	protein_coding	NA	-
ENSCPOG00000013451	2517	2674	1850	2304	2996	2766	26.40334603	27.36355513	23.99100562	23.11601944	27.90404967	25.06463737	2450.636003	2504.528633	-0.0315279	0.839189781	0.966753079	MAST2	DS562988.1	789685	1035717	-	5689	protein_coding	NA	-
ENSCPOG00000031786	2629	2424	2072	2739	2940	2298	96.90706111	87.16313031	94.41816594	96.56320982	96.21922239	73.1725785	2437.813805	2552.697768	-0.066478294	0.71152662	0.932816097	Penk	DS562919.1	1490165	1495841	+	1619	protein_coding	NA	-
ENSCPOG00000012823	2377	2564	3106	2275	2049	2728	68.72759937	72.31949418	111.0208163	62.91268465	52.60095469	68.13650556	2146.082804	2945.593138	-0.456548951	0.064137317	0.45871208	PLTP	DS562900.1	12393129	12406444	-	2064	protein_coding	NA	-
ENSCPOG00000007925	2494	2345	2020	1999	3054	3181	29.44333327	27.00652706	29.48104457	22.57138166	32.01173654	32.44051147	2490.599287	2459.325718	0.018408403	0.926901568	0.982923604	KPNA1	DS562942.1	6670200	6742862	+	5055	protein_coding	NA	-
ENSCPOG00000000431	2587	2222	2146	2216	2876	3038	28.57413859	23.94176364	29.30268442	23.40999379	28.20429674	28.98664726	2465.588347	2502.836311	-0.021357937	0.903385861	0.977706245	PSMD1	DS562868.1	29982401	30067894	-	5403	protein_coding	NA	-
ENSCPOG00000000346	2063	2942	2282	3254	2385	2153	16.57667755	23.06090233	22.66808716	25.00752057	17.0151711	14.94430731	2395.423311	2619.910649	-0.129277258	0.619791446	0.906366979	MYH9	DS562883.1	21001106	21088260	-	7427	protein_coding	NA	-
ENSCPOG00000038406	2567	2537	1954	1957	2765	3294	56.25872856	54.24002461	52.94068737	41.02132597	53.80329277	62.36215827	2423.311018	2519.706839	-0.056187455	0.782037938	0.949403797	BNIP3	DS562856.1	36179334	36195762	+	2723	protein_coding	NA	-
ENSCPOG00000010471	2357	2863	1898	2696	2576	2677	23.21125613	27.50399471	23.1066104	25.39298603	22.5234335	22.77303589	2425.340765	2532.812968	-0.062808398	0.689707327	0.927553651	LIMCH1	DS562879.1	15487400	15814835	+	6060	protein_coding	NA	-
ENSCPOG00000003484	2799	1206	1613	1678	3183	4587	85.09308803	35.76630372	60.62150661	48.7908256	85.91672223	120.462986	2835.935363	2016.957403	0.491724561	0.216234771	0.685480084	CAMKV	DS562863.1	24939772	24950478	-	1963	protein_coding	NA	-
ENSCPOG00000007303	2638	2070	2013	2061	2914	3369	55.62884479	42.58248106	52.47712056	41.56789825	54.55875771	61.37051378	2523.508057	2414.41487	0.063945072	0.76892641	0.945330357	SLC41A3	DS562871.1	18552648	18601911	+	2830	protein_coding	NA	-
ENSCPOG00000009039	2661	2351	2216	2439	2630	2768	68.53785784	59.0709081	70.55964385	60.08309232	60.14382931	61.58645917	2385.049421	2599.596625	-0.124026808	0.394390682	0.815785915	UBTF	DS562922.1	9426848	9435028	+	2317	protein_coding	HMG	HMG
ENSCPOG00000010516	2653	2325	1953	2351	2701	3060	35.82819539	30.62993024	32.60550263	30.3665279	32.38634543	35.69789506	2463.137283	2478.470409	-0.008883097	0.95405592	0.991055842	ADAM10	DS563010.1	1993624	2062535	-	4419	protein_coding	NA	-
ENSCPOG00000000101	2541	2111	2292	1901	2807	3383	57.28783493	46.42814627	63.88123884	40.99158258	56.18880974	65.88601489	2443.790377	2511.691283	-0.039257279	0.870404143	0.972696124	HRAS	DS563073.1	330650	340809	+	2647	protein_coding	NA	-
ENSCPOG00000006356	2675	1939	1836	1980	3022	3581	53.87705152	38.09721331	45.71446938	38.14170026	54.04109865	62.30427592	2591.607976	2309.80632	0.166187405	0.50312171	0.864733565	CHST10	DS562879.1	4110672	4134300	-	2963	protein_coding	NA	-
ENSCPOG00000036535	2439	2631	2254	2252	2534	2906	92.76850169	97.62138311	105.9848101	81.92415162	85.57462961	95.48119592	2336.098407	2632.749687	-0.17218332	0.249707872	0.715910899	-	DS563176.1	210083	237804	-	1569	protein_coding	NA	-
ENSCPOG00000001196	3205	1018	1790	2083	3056	3862	65.68229951	20.35182968	45.34968952	40.82859257	55.60621574	68.37007911	2717.108392	2166.101273	0.327048153	0.415912403	0.827456752	GABRA3	DS563052.1	775051	922069	+	2912	protein_coding	NA	-
ENSCPOG00000011406	2533	2428	2092	2261	2749	2943	73.70232955	68.91758873	75.25037657	62.92183971	71.01832754	73.97241294	2414.303893	2529.933978	-0.067264586	0.644154763	0.914597324	-	DS562877.1	24817290	24822724	-	2051	protein_coding	NA	-
ENSCPOG00000019482	2786	2059	2750	2407	2487	2499	56.15059858	40.4822825	68.51835759	46.39852696	44.50396844	43.50839196	2253.296603	2768.635282	-0.296856963	0.195125792	0.669708093	PDZD4	DS563003.1	1853084	1871977	+	2961	protein_coding	NA	-
ENSCPOG00000010161	2730	1568	1502	1806	3291	4073	80.93391665	45.34708087	55.04765406	51.20831446	86.62544298	104.3075678	2759.676632	2066.596613	0.417269586	0.202697734	0.675072329	-	DS562894.1	8125449	8227603	+	2013	protein_coding	NA	-
ENSCPOG00000019438	2600	1975	2178	2381	2868	2954	57.14986379	42.34911296	59.1835074	50.05599188	55.9719805	56.09005175	2491.991991	2439.182699	0.031190851	0.871388214	0.972863515	PFKL	DS562945.1	907193	920451	+	2715	protein_coding	NA	-
novel.346	2517	1918	1626	2477	3067	3337	28.50258739	21.18775974	22.76263758	26.82760488	30.83646045	32.64305337	2694.499502	2161.78452	0.317769373	0.094006874	0.523962101	-	DS562864.1	48186543	48191812	+	5270	-	-	-
ENSCPOG00000008829	2470	2328	2161	2562	2610	2809	67.80302953	62.34052972	73.33442395	67.26452748	63.6124802	66.60968549	2430.764493	2504.508272	-0.042850124	0.7621852	0.944813216	-	DS562855.1	88262044	88296104	-	2174	protein_coding	NA	-
ENSCPOG00000007623	2217	3277	2568	1849	2567	2457	39.00511253	56.24289276	55.85368528	31.11340754	40.09880093	37.34173534	2084.716271	2901.821361	-0.476925383	0.028856223	0.349891651	HEPACAM	DS562874.1	21199874	21213878	+	3392	protein_coding	NA	-
ENSCPOG00000011903	2322	2899	2099	2815	2491	2308	19.2567391	23.45330831	21.51958747	22.32820211	18.34188364	16.53445306	2330.59682	2616.809539	-0.167240301	0.373965932	0.805476239	ACTN4	DS562907.1	12214546	12288200	+	7196	protein_coding	NA	-
ENSCPOG00000031736	2780	2602	3606	1346	2547	2043	58.91472178	53.79249569	94.47256995	27.28217055	47.92450718	37.40080069	1795.334557	3303.129038	-0.879300334	0.003823544	0.169823663	SOX10	DS562883.1	22357185	22366585	-	2816	protein_coding	HMG	HMG
ENSCPOG00000019369	2683	1678	1670	1403	3179	4305	40.60743719	24.77491833	31.24657007	20.30941453	42.71939681	56.28485639	2663.559972	2157.145474	0.304308183	0.413421245	0.825917816	SYT7	DS562920.1	9698767	9739132	+	3943	protein_coding	NA	-
ENSCPOG00000035002	2476	2340	2255	2059	2589	3198	29.53464962	27.2290448	33.25283682	23.49050502	27.41971325	32.95286204	2375.455064	2549.754006	-0.101848056	0.602496026	0.901623086	CDKN1B	DS562883.1	6832809	6838338	+	5003	protein_coding	NA	-
ENSCPOG00000004865	2197	2781	1968	3755	2380	1834	42.94523052	53.02995231	47.55661641	70.2020262	41.30584527	30.96832461	2462.717646	2480.963869	-0.010777632	0.972439269	0.995009456	SEC61A1	DS563042.1	678469	692646	+	3053	protein_coding	NA	-
ENSCPOG00000014836	2338	2079	1948	3396	2653	2498	29.781502	25.8340173	30.67552577	41.37372242	30.00468114	27.48704304	2622.404214	2288.868437	0.19625113	0.362673416	0.797437797	SGSM2	DS562887.1	20120466	20154781	-	4685	protein_coding	NA	-
ENSCPOG00000027234	2292	2683	2008	2943	2602	2379	22.25531486	25.41412541	24.10370538	27.33154714	22.43241844	19.95478577	2425.982494	2497.468637	-0.042023888	0.818861324	0.961166893	ACIN1	DS562868.1	17701155	17738941	+	6146	protein_coding	NA	-
ENSCPOG00000023573	2852	1828	2131	1146	3135	3813	67.43290295	42.16323188	62.28833999	25.91563037	65.81267687	77.87940742	2423.708909	2456.244009	-0.019106676	0.961235639	0.992960271	B3GAT1	DS562874.1	12054692	12087879	+	2524	protein_coding	NA	-
ENSCPOG00000039408	2457	2833	1953	2979	2445	2214	50.23226337	56.50144197	49.36064273	58.25093736	44.38192443	39.10107569	2342.358978	2579.685601	-0.139457331	0.499069717	0.862490615	SNRPB	DS562863.1	22066058	22075885	+	2919	protein_coding	NA	-
ENSCPOG00000011666	1984	2796	1391	4186	2553	1969	25.44604559	34.98252608	22.0549834	51.34908173	29.07228205	21.8151321	2693.298658	2172.93097	0.309499784	0.369386613	0.802080612	ECE1	DS562880.1	13674183	13766281	+	4653	protein_coding	NA	-
ENSCPOG00000030290	2591	1837	1739	2173	3058	3445	29.49728756	20.4013634	24.47457861	23.66078884	30.91020074	33.87953128	2625.082263	2207.28882	0.250180322	0.271048297	0.732261095	KRAS	DS562883.1	18301440	18338868	-	5242	protein_coding	NA	-
ENSCPOG00000001777	2586	1924	2260	2152	2738	3182	95.91447679	69.61391772	103.6251215	76.34010148	90.16516064	101.9504894	2445.537143	2451.893532	-0.00343801	0.987712687	0.998261859	-	DS562885.1	5515120	5545034	-	1609	protein_coding	NA	-
ENSCPOG00000004035	2158	2663	2154	3017	2453	2393	37.04958589	44.60036888	45.71709107	49.54069015	37.39203844	35.49017284	2409.283699	2506.584501	-0.057129569	0.779757554	0.948845181	LMAN2	DS562872.1	23072705	23086999	-	3476	protein_coding	NA	-
ENSCPOG00000005658	2648	2058	1739	2178	2852	3356	23.11341337	17.52374168	18.76491752	18.1827181	22.10269864	25.30472115	2538.923586	2299.390243	0.142995521	0.490163095	0.858278151	CUL3	DS562944.1	862145	928930	+	6837	protein_coding	NA	-
ENSCPOG00000011286	2976	1312	2645	2517	2529	2846	37.65119253	16.1925412	41.36875566	30.4567704	28.40823907	31.10385389	2402.722506	2542.759601	-0.081531759	0.809592934	0.958118591	PDE2A	DS562958.1	2764508	2825303	+	4717	protein_coding	NA	-
ENSCPOG00000000739	2510	2219	1914	2438	2737	3006	73.86138661	63.69955576	69.62843607	68.61708442	71.51023543	76.41281678	2486.290459	2378.926064	0.063799358	0.658381024	0.91827646	-	DS562899.1	15061706	15072138	+	2028	protein_coding	NA	-
ENSCPOG00000034466	2529	1982	1597	2311	3025	3380	22.54290774	17.23455685	17.59814908	19.70225221	23.94066219	26.02623234	2640.806494	2174.820566	0.280040372	0.162871985	0.63136852	RNMT	DS562937.1	300647	323820	-	6695	protein_coding	NA	-
ENSCPOG00000003017	2492	2479	2505	2067	2549	2720	99.87689349	96.92345369	124.1154054	79.23412913	90.70610092	94.17147871	2226.526452	2705.398467	-0.280650539	0.115960811	0.565756646	SUCLG1	DS562892.1	5976180	6004299	+	1489	protein_coding	NA	-
ENSCPOG00000035713	2352	2672	2895	1692	2342	2853	151.9067359	168.3493852	231.1475287	104.5189162	134.3000829	159.175046	2082.063887	2884.610061	-0.47002474	0.059717747	0.447680526	ATP5F1D	DS563175.1	107414	109817	+	924	protein_coding	NA	-
ENSCPOG00000000385	2749	2604	1599	2064	2683	3104	48.98592102	45.26607976	35.2245922	35.17718279	42.44894355	47.78061646	2377.834051	2455.002376	-0.046260007	0.82678662	0.962360529	GRIA2	DS562862.1	32808585	32938537	-	3349	protein_coding	NA	-
ENSCPOG00000011547	2682	332	2084	377	3429	5898	36.76899775	4.440138003	35.32008217	4.943325329	41.73882116	69.8491756	2871.949818	1886.085814	0.606668577	0.606364932	0.902743664	PRKCD	DS562855.1	55364872	55393474	-	4353	protein_coding	NA	-
ENSCPOG00000040695	2476	2924	2342	1786	2430	2842	40.56048643	46.72671488	47.42860786	27.98264697	35.3434112	40.21703842	2135.629083	2778.582151	-0.379473824	0.054597557	0.436197861	S1PR1	DS562857.1	26430302	26435726	+	3643	protein_coding	NA	-
ENSCPOG00000010525	2285	2307	2216	2939	2605	2440	96.03057862	94.58152282	115.1314752	118.1347732	97.20324071	88.58224151	2443.393961	2458.052715	-0.00849262	0.964195731	0.993567199	ERP29	DS562970.1	3220347	3227502	+	1420	protein_coding	NA	-
ENSCPOG00000006831	2794	1344	1883	1497	3184	4089	62.37910347	29.27166067	51.9713525	31.96607776	63.1154178	78.86119167	2632.392473	2173.530746	0.276463535	0.473414574	0.850384134	SNX10	DS562899.1	3167568	3221206	+	2673	protein_coding	NA	-
ENSCPOG00000008706	2795	1623	1275	1369	3261	4455	74.099965	41.97493931	41.78759217	34.71318503	76.76030026	102.0275357	2720.952482	2011.870246	0.435553039	0.280657104	0.738557572	MAP7D2	DS562914.1	2583344	2714635	-	2251	protein_coding	NA	-
ENSCPOG00000000699	2476	2320	2311	2222	2759	2665	27.71227533	25.33056613	31.97587684	23.78594574	27.41718868	25.7663117	2323.560626	2566.552784	-0.143125489	0.387760522	0.813625063	DHX30	DS562862.1	48156567	48180867	+	5332	protein_coding	NA	-
ENSCPOG00000024030	2639	1745	1722	1916	3021	3707	68.41412181	44.13032888	55.1874701	47.50690038	69.53552966	83.0161236	2607.401736	2186.082491	0.254361636	0.353785276	0.791793637	ATCAY	DS563542.1	61	14557	-	2302	protein_coding	NA	-
ENSCPOG00000009202	2422	3103	1993	1806	2507	2919	101.6450486	127.0367081	103.3999575	72.49109495	93.41488826	105.8229057	2187.665489	2673.560799	-0.289356438	0.170513867	0.640586726	SLC25A5	DS562901.1	213604	216704	-	1422	protein_coding	NA	-
ENSCPOG00000008831	2427	2107	1756	2461	2801	3175	13.43951447	11.3818722	12.02096372	13.03407576	13.77135225	15.18766574	2562.248578	2247.971069	0.188821608	0.223334874	0.689880988	ECPAS	DS562948.1	3480930	3595758	-	10777	protein_coding	NA	-
ENSCPOG00000001361	2237	2633	1787	2529	2711	2822	26.44066045	30.35935499	26.11150112	28.58972439	28.45021207	28.81355352	2454.193667	2370.094902	0.050086501	0.722337369	0.935338343	FAM120A	DS562897.1	439980	531282	-	5049	protein_coding	NA	-
ENSCPOG00000005241	2455	2628	2243	2068	2518	2804	29.85098237	31.17222906	33.71610342	24.04985656	27.18394813	29.45226089	2242.067066	2632.572256	-0.231356476	0.139815584	0.598743887	USP12	DS562861.1	28830935	28924017	-	4908	protein_coding	NA	-
ENSCPOG00000009991	2435	2416	2206	2078	2801	2772	34.2885957	33.18814888	38.40229801	27.98666188	35.01978839	33.71921513	2320.855945	2540.484001	-0.130130686	0.437560985	0.836409964	TBC1D14	DS563021.1	209017	272003	+	4238	protein_coding	NA	-
ENSCPOG00000001080	2709	1725	1785	1740	3093	3649	35.45323325	22.02273783	28.87925833	21.77965097	35.93986475	41.25287343	2555.197083	2229.456439	0.196852155	0.508178549	0.866269484	WDR47	DS562857.1	33170931	33236215	-	4560	protein_coding	NA	-
ENSCPOG00000000632	2310	2907	3009	1718	2514	2225	123.8592658	152.0536744	199.4525904	88.10377259	119.6827253	103.0576024	1958.76935	2995.493337	-0.612540281	0.01047608	0.238389532	HTRA1	DS562856.1	45377754	45401201	-	1113	protein_coding	NA	-
ENSCPOG00000012891	2350	1960	2137	1529	2971	3733	27.557962	22.42181023	30.98023652	17.14910836	30.93367811	37.81557624	2474.929562	2332.644216	0.085639061	0.782158392	0.949403797	DAGLA	DS562920.1	9609783	9628190	-	5089	protein_coding	NA	-
ENSCPOG00000003961	2574	2362	2811	1765	2511	2654	49.10813983	43.96025479	66.29896658	32.20657003	42.53449975	43.74005832	2098.27029	2822.354957	-0.427331728	0.066748143	0.464783462	-	DS562863.1	56329023	56892755	+	3128	protein_coding	NA	-
ENSCPOG00000007325	2244	2953	2514	2181	2006	2776	175.5132872	225.31285	243.0823315	163.1539669	139.3053359	187.5599496	2116.816381	2781.59682	-0.393823633	0.059712817	0.447680526	NDUFB9	DS562906.1	11245942	11253236	-	763	protein_coding	NA	-
ENSCPOG00000037239	2621	1358	1445	1152	3490	4592	27.86161574	14.08232664	18.98926243	11.71241847	32.93930107	42.16718941	2759.511691	1936.742734	0.510829967	0.250006409	0.715910899	NT5DC3	DS563138.1	252881	293681	+	5614	protein_coding	NA	-
ENSCPOG00000039009	2701	2093	2039	2158	2452	3210	41.57578604	31.42827028	38.80021057	31.77036098	33.51089492	42.68294875	2369.851304	2454.141986	-0.050247867	0.805931937	0.956686451	VPS29	DS562970.1	2137745	2149638	-	3877	protein_coding	NA	-
ENSCPOG00000014260	2303	3003	1792	2418	2425	2704	32.23208707	41.0001257	31.00512361	32.36723571	30.13393922	32.69148697	2298.085453	2516.436683	-0.131212549	0.457668473	0.844926851	IVNS1ABP	DS562867.1	35497426	35517142	+	4264	protein_coding	NA	-
ENSCPOG00000033472	2196	3206	1637	2868	2632	2099	26.84943887	38.23858054	24.74300994	33.53797598	28.57185506	22.16913839	2329.021676	2482.45103	-0.0923266	0.715897768	0.934441855	PNISR	DS562904.1	12987192	13012531	-	4881	protein_coding	NA	-
ENSCPOG00000001413	2424	2338	1644	2007	2961	3259	61.11475051	57.50337047	51.24083675	48.39668607	66.2829014	70.9792304	2488.051383	2276.31426	0.128275824	0.535083213	0.875757363	FBXO9	DS562913.1	977851	1007062	-	2367	protein_coding	NA	-
ENSCPOG00000014870	2184	2557	1582	3826	2423	2049	16.3226023	18.64244453	14.61652778	27.34869169	16.07828989	13.22854934	2561.313511	2241.510315	0.192194796	0.517769807	0.868732759	PLXNB2	DS563039.1	525621	552003	+	7985	protein_coding	NA	-
ENSCPOG00000005478	2386	2439	2035	1348	2890	3510	21.82235462	21.76097431	23.00893702	11.79168547	23.46814095	27.73139929	2327.051964	2460.083314	-0.08006616	0.797744333	0.954446106	CDK16	DS562987.1	704277	719070	+	6525	protein_coding	NA	-
ENSCPOG00000020139	2074	2855	2712	2791	1977	2186	62.13425617	83.43798943	100.4414581	79.97182601	52.5870364	56.57258285	2133.037947	2774.56012	-0.379259138	0.147830942	0.610285008	RPL22	DS562880.1	26356749	26366488	+	1992	protein_coding	NA	-
ENSCPOG00000006479	2842	1670	1725	1321	2927	4109	58.54465674	33.55946494	43.92919672	26.02680346	53.53472651	73.11943547	2504.257015	2231.204072	0.166639366	0.661354389	0.919168285	DKK3	DS562922.1	2813960	2858356	-	2897	protein_coding	NA	-
ENSCPOG00000008247	2335	2778	2989	1576	2415	2499	40.48439975	46.98599492	64.06601437	26.13435928	37.1764255	37.42834067	1963.154811	2953.067431	-0.588708959	0.019578547	0.301430201	DAAM2	DS562870.1	33534226	33636676	-	3442	protein_coding	NA	-
ENSCPOG00000002017	2369	2536	2352	1984	2727	2620	33.05502547	34.5189082	40.57053408	26.47700928	33.78370287	31.57964362	2223.915665	2618.719994	-0.235419988	0.189822628	0.663008824	SEC14L1	DS562931.1	2528797	2579932	+	4277	protein_coding	NA	-
ENSCPOG00000026134	2248	2868	2234	2546	2389	2296	62.45593516	77.73058245	76.72935536	67.65355654	58.93092172	55.10395748	2209.566461	2637.977678	-0.255665721	0.148894798	0.611246191	YIPF2	DS563081.1	245103	248839	-	2148	protein_coding	NA	-
ENSCPOG00000010201	2133	2640	1780	2644	2705	2656	32.22592896	38.90934171	33.24570634	38.20593788	36.28536824	34.66379908	2441.106092	2334.339181	0.064303834	0.676152226	0.923230235	CALU	DS562866.1	49213692	49243902	+	3950	protein_coding	NA	-
ENSCPOG00000005317	2083	2668	1559	2857	2828	2546	19.73777979	24.66210946	18.26232708	25.89250651	23.79239218	20.84015413	2514.731273	2234.363942	0.170192481	0.377140935	0.806098995	HIF1A	DS562875.1	6457148	6512411	+	6298	protein_coding	NA	-
ENSCPOG00000003658	2552	2679	2407	1809	2593	2499	36.41734892	37.29372269	42.46241784	24.68999764	32.85336429	30.80543964	2091.848354	2750.657828	-0.394702731	0.029790187	0.353773381	LLGL1	DS562920.1	1889287	1903161	+	4182	protein_coding	NA	-
ENSCPOG00000013536	2617	2257	2295	1943	2295	3094	52.63781604	44.28545028	57.06604852	37.37849098	40.98514771	53.75859957	2219.417341	2586.745125	-0.220678737	0.298636301	0.755340968	AP1S1	DS562885.1	2968963	2976416	-	2967	protein_coding	NA	-
ENSCPOG00000033305	2367	2128	1476	2010	3002	3517	22.7576911	19.95891508	17.54354155	18.48335573	25.62655949	29.21028582	2576.623117	2117.665901	0.282933684	0.218989954	0.686333429	ABHD2	DS562865.1	34781416	34883787	-	6207	protein_coding	NA	-
ENSCPOG00000039747	3097	1177	2671	1244	2852	3455	70.35465184	26.08335439	75.01126215	27.02880329	57.52422939	67.80054152	2265.991238	2550.006076	-0.170182735	0.702495653	0.931051085	MMD	DS562908.1	3374295	3397568	+	2627	protein_coding	NA	-
ENSCPOG00000011736	2215	2008	1273	2020	3541	3435	31.75257901	28.08046851	22.55976911	27.69564403	45.06930666	42.53686845	2717.615911	1941.964412	0.484676776	0.054910412	0.437479621	NFASC	DS562867.1	17693663	17757736	-	4163	protein_coding	NA	-
ENSCPOG00000009017	2193	2740	2469	1835	2369	2885	228.7990877	278.8698647	318.4474084	183.1076757	219.4473764	260.0129462	2145.714771	2675.363258	-0.317974542	0.143706221	0.603508001	-	DS562908.1	8465075	8467896	-	572	protein_coding	NA	-
ENSCPOG00000031356	2339	2237	1896	2264	2621	3129	28.88185693	26.94612009	28.94237696	26.73782875	28.7350255	33.37597425	2431.162607	2319.56367	0.067981606	0.666681467	0.921298783	DENR	DS562970.1	787788	807751	-	4833	protein_coding	NA	-
novel.1257	2273	2776	2931	1328	2731	2429	19.12950076	22.79077158	30.49446306	10.68949282	20.40683138	17.65896367	1957.378063	2907.23367	-0.570460092	0.056034578	0.440148906	-	DS562930.1	4465482	4488036	-	7091	-	-	-
ENSCPOG00000001676	2520	2154	2132	2321	2570	2759	27.46806731	22.90385721	28.72868415	24.19677728	24.87198006	25.9784216	2326.290791	2451.937835	-0.075589955	0.63487598	0.911441775	TCP1	DS562915.1	10370290	10431382	+	5475	protein_coding	NA	-
ENSCPOG00000005188	2283	2145	1627	2903	2645	2853	20.65869088	18.93474883	18.20058766	25.12457627	21.25065093	22.30140144	2564.302605	2157.95938	0.248644719	0.101757338	0.541798383	Nr3c1	DS562861.1	5534635	5629416	-	6595	protein_coding	ESR-like	ESR-like
ENSCPOG00000008413	1992	2692	2600	2952	1947	2270	183.4535051	241.8505624	296.0131469	260.0206606	159.2033884	180.5909718	2200.583486	2646.347115	-0.266024101	0.328899577	0.774435902	NME2	DS562908.1	6812756	6816144	-	648	protein_coding	NA	-
novel.1751	2473	2007	1702	1740	2999	3530	28.04157688	22.20041303	23.8582642	18.87045571	30.19287415	34.57693703	2492.265389	2207.997481	0.174803999	0.505917816	0.865213836	-	DS563078.1	456980	530574	+	5263	-	PF00534:Glycosyl transferases group 1	Glycos_transf_1
ENSCPOG00000030910	2456	2173	2109	1900	2619	3177	30.23273497	26.09421084	32.0942053	22.36956299	28.6242587	33.78312245	2326.943699	2426.969296	-0.060451643	0.776388874	0.947287817	GLO1	DS562870.1	35458794	35481631	-	4848	protein_coding	NA	-
ENSCPOG00000003599	2691	1651	1967	2171	2877	3077	61.55329475	36.84003602	55.62153097	47.49547708	58.42882381	60.79930303	2462.729286	2275.004268	0.114576387	0.639805293	0.913352464	PPME1	DS562958.1	1289806	1354576	-	2609	protein_coding	NA	-
ENSCPOG00000011117	2444	2071	1869	2290	2749	3005	18.62973143	15.40000486	17.61228344	16.69535659	18.60500572	19.78715551	2441.771404	2289.048627	0.093355788	0.564424437	0.888854046	-	DS562945.1	698943	776792	+	7829	protein_coding	NA	-
ENSCPOG00000026669	2777	1060	2285	943	3005	4353	50.86704223	18.94095347	51.74254454	16.52064971	48.87139743	68.87835569	2476.719812	2242.092262	0.143731682	0.779410846	0.948845181	DLGAP3	DS562880.1	2529025	2584621	+	3258	protein_coding	NA	-
ENSCPOG00000020725	2140	3233	2639	2031	2394	1982	26.10058511	38.46604549	39.79026506	23.69197238	25.92449417	20.8820734	1952.993711	2890.958608	-0.565736469	0.011444926	0.245959415	COL18A1	DS562965.1	4225064	4260971	-	4893	protein_coding	NA	-
ENSCPOG00000025803	2220	2615	2092	2317	2476	2692	37.03784586	42.55982221	43.14747619	36.97205613	36.67693717	38.79728178	2277.243756	2485.814787	-0.126246781	0.377530031	0.806098995	LSM14A	DS562907.1	8971456	9027234	-	3577	protein_coding	NA	-
ENSCPOG00000025511	2246	1055	1331	1286	3746	4747	18.7725481	8.602036874	13.75284352	10.28038234	27.79911194	34.27411137	2924.852009	1662.552139	0.815042068	0.064930956	0.459259416	CACNA1G	DS562908.1	7176771	7232725	-	7140	protein_coding	NA	-
ENSCPOG00000032508	2574	2292	1722	2557	2307	2946	51.66843639	44.88143726	42.73177133	49.09105086	41.11630192	51.08377895	2378.238029	2344.413982	0.020484147	0.905605889	0.977743461	-	DS562861.1	39621804	39632746	+	2973	protein_coding	NA	-
ENSCPOG00000033777	2174	2466	2615	1984	2512	2628	91.1730168	100.8870038	135.5749494	79.57987961	93.53541901	95.20629056	2161.752768	2639.615416	-0.287728866	0.175465296	0.648217641	PSMD4	DS562857.1	12277922	12288581	+	1423	protein_coding	NA	-
ENSCPOG00000023217	2309	2324	2546	1855	2485	2851	97.7967957	96.02231731	133.3091821	75.14488617	93.44945245	104.311312	2177.053127	2609.604002	-0.261065612	0.239669968	0.708419628	PDAP1	DS562885.1	5481661	5493115	+	1409	protein_coding	NA	-
ENSCPOG00000012817	3266	1486	1638	1137	3082	3760	72.9170193	32.36435101	45.20928061	24.27884463	61.09350429	72.51603832	2389.43188	2277.476926	0.069277123	0.871998091	0.973199027	SYNPR	DS562855.1	61643675	61935615	+	2673	protein_coding	NA	-
ENSCPOG00000002969	2464	2419	1851	2377	2549	2706	28.10506887	26.91628915	26.1006511	25.93151895	25.81448476	26.66276842	2322.618573	2402.989868	-0.049203853	0.694371073	0.929582749	USP7	DS562859.1	28087831	28150241	-	5232	protein_coding	NA	-
ENSCPOG00000005102	2403	1814	1675	1716	3060	3693	20.8619994	15.36295672	17.97702992	14.24866795	23.58703002	27.6958669	2550.383987	2109.454849	0.273955351	0.330357146	0.775717654	ATP2B3	DS563003.1	2028679	2074984	-	6874	protein_coding	NA	-
ENSCPOG00000001857	2163	2601	1406	2923	2793	2446	7.733210448	9.071498397	6.214262612	9.995095531	8.865922298	7.554283172	2496.372824	2175.403369	0.198143167	0.355785332	0.792344499	KMT2C	DS562887.1	1528155	1699013	-	16692	protein_coding	HMG	HMG
ENSCPOG00000036924	2380	2519	1990	1331	2749	3356	31.22286173	32.23734616	32.27377726	16.7004675	32.01991422	38.03217817	2234.311609	2465.628157	-0.141998395	0.640381005	0.913506134	TMEM229B	DS562875.1	12176654	12217129	-	4549	protein_coding	NA	-
ENSCPOG00000008278	2045	2469	1785	2446	2631	2944	43.7422174	51.51858647	47.20050823	50.04016805	49.96639374	54.39748061	2438.980768	2250.332278	0.116133582	0.42630639	0.832697138	KIF5B	DS562894.1	14789134	14833250	+	2790	protein_coding	NA	-
ENSCPOG00000021263	2350	2357	1981	2397	2586	2647	30.38840057	29.73273973	31.6683494	29.64577709	29.69054546	29.56837242	2322.960943	2398.336777	-0.045904527	0.708828167	0.932550018	CUL1	DS562865.1	471191	554588	-	4615	protein_coding	NA	-
ENSCPOG00000034885	2241	2066	2098	2113	2834	2966	45.5354461	40.95184028	52.70043441	41.06407652	51.12781822	52.06098536	2398.689012	2314.463713	0.051952427	0.78222595	0.949403797	LASP1	DS562908.1	9864315	9884631	+	2937	protein_coding	NA	-
ENSCPOG00000013403	2310	1364	733	1020	3548	5337	81.0437171	46.68282278	31.79159511	34.22649036	110.5199446	161.7476847	2951.69831	1536.242881	0.942036868	0.068247143	0.468832248	SLC17A6	DS562929.1	7695352	7731321	-	1701	protein_coding	NA	-
ENSCPOG00000003857	2392	2007	2044	2498	2574	2787	158.0829787	129.3917761	166.9958962	157.8960239	151.0365836	159.1088739	2392.861719	2323.480859	0.042741812	0.795411526	0.95402495	EMC10	DS562925.1	7325494	7329725	-	903	protein_coding	NA	-
ENSCPOG00000033926	2518	1864	2088	2066	2896	2862	46.49390879	33.5754319	47.66194926	36.48593458	47.47757916	45.65028161	2371.745505	2337.298372	0.021387692	0.921070756	0.981746149	GNAZ	DS562859.1	9157573	9212561	-	3232	protein_coding	NA	-
ENSCPOG00000011757	2364	2597	2373	2124	2374	2461	60.39296048	64.72114072	74.94411881	51.8977087	53.84795781	54.31051974	2116.85353	2645.908035	-0.321488647	0.037044543	0.381435071	HDGF	DS562865.1	17315771	17319354	-	2336	protein_coding	NA	-
ENSCPOG00000006559	2427	2014	1602	2052	3009	3180	52.30684269	42.34318895	42.68273241	42.29810498	57.57853266	59.20376797	2493.935124	2152.993026	0.21208256	0.305655763	0.761499852	NPEPPS	DS562908.1	9413025	9486459	-	2769	protein_coding	NA	-
ENSCPOG00000005275	2472	2542	1977	1637	2601	3050	109.3574066	109.7010157	108.1203337	69.26330964	102.1620887	116.5555809	2199.486295	2498.863611	-0.183975543	0.422817207	0.831631265	SLC25A4	DS562891.1	9146698	9150633	-	1349	protein_coding	NA	-
ENSCPOG00000001790	2459	1894	1727	1794	2932	3471	23.61559898	17.7441736	20.50377117	16.47850089	25.00080992	28.79576021	2472.396092	2176.464308	0.184041133	0.471897157	0.84944406	PPIP5K1	DS562865.1	28926008	28964664	-	6214	protein_coding	NA	-
ENSCPOG00000040493	2374	2302	2012	2704	2406	2478	38.76189662	36.66612292	40.61189483	42.226571	34.87944797	34.95095962	2318.845407	2401.266086	-0.050364563	0.750532335	0.940675022	CD2BP2	DS562859.1	45340848	45345904	-	3655	protein_coding	NA	-
ENSCPOG00000026104	2463	809	710	1186	3629	5475	23.5630078	7.550056527	8.397028671	10.85190114	30.82499103	45.24639022	3069.91955	1395.400675	1.137438793	0.036916569	0.381435071	CIT	DS562859.1	4847884	5015184	-	6238	protein_coding	NA	-
ENSCPOG00000004578	2326	2421	2243	2026	2538	2717	52.10593286	52.90632811	62.11660495	43.40819532	50.47993167	52.57758105	2209.101559	2520.758225	-0.190022174	0.255503928	0.720727123	CNDP2	DS562912.1	1848217	1867533	-	2664	protein_coding	NA	-
ENSCPOG00000030641	2310	2090	1529	2554	2713	3074	34.41222236	30.37262955	28.15847938	36.38953098	35.88394728	39.55834391	2536.423992	2108.0198	0.266662371	0.084918119	0.506622288	-	DS562878.1	19718614	19733417	-	4006	protein_coding	NA	-
ENSCPOG00000013859	2190	2793	2164	2027	2685	2400	36.52712276	45.44411514	44.62000123	32.33552544	39.76173393	34.57929137	2161.000202	2564.421997	-0.24678105	0.163147736	0.63136852	LSS	DS562965.1	3667484	3689277	+	3578	protein_coding	NA	-
ENSCPOG00000003508	2292	1927	1943	1839	3085	3165	25.25501572	20.7133389	26.46712708	19.38070556	30.18129524	30.12591472	2443.524111	2221.137859	0.137912958	0.560805012	0.88719087	CLCN6	DS562880.1	22521193	22557670	-	5416	protein_coding	NA	-
ENSCPOG00000020387	2434	2196	2145	2179	2611	2673	48.00244247	42.24841924	52.2963081	41.10122979	45.7192723	45.53813274	2267.601362	2442.153901	-0.10663138	0.501286179	0.864185995	DBN1	DS562872.1	23183959	23194585	-	3026	protein_coding	NA	-
ENSCPOG00000021587	2638	2064	1936	2249	2611	2740	40.29424898	30.75483021	36.55734098	32.85583844	35.4099099	36.15366547	2309.777616	2380.274813	-0.043246356	0.798606409	0.95496753	CALCOCO1	DS562864.1	46066741	46085410	+	3907	protein_coding	NA	-
ENSCPOG00000021024	2162	2600	2556	2235	2092	2592	167.1283305	196.0663661	244.2621677	165.2443949	143.5838985	173.0863742	2106.36171	2655.083909	-0.333702889	0.10221937	0.542812202	-	DS562859.1	22861587	22864900	+	772	protein_coding	NA	-
ENSCPOG00000002259	2392	2066	1759	2452	2649	2916	30.55413737	25.74391158	27.77638116	29.95602206	30.04280544	32.17583819	2438.147141	2223.884729	0.132739149	0.362747186	0.797465605	SMARCA5	DS562862.1	34981473	35018775	-	4672	protein_coding	MYB	MYB
ENSCPOG00000015639	2468	2106	1875	2122	2761	2888	35.34543578	29.422659	33.19635722	29.06620881	35.10785268	35.72883636	2356.932216	2311.199954	0.028435712	0.867363321	0.972028046	MGRN1	DS562859.1	24550957	24599284	+	4167	protein_coding	NA	-
ENSCPOG00000010123	2353	2158	2336	1887	2562	2922	48.52159695	43.41101753	59.55071352	37.21687326	46.90746463	52.05073523	2231.216178	2482.040541	-0.153320246	0.474268168	0.850801509	NDUFA10	DS562868.1	23919706	23959734	+	2894	protein_coding	NA	-
ENSCPOG00000009528	2197	2361	1814	2730	2591	2520	36.03952413	37.78159988	36.78639635	42.83181345	37.73688769	35.70943919	2395.004195	2278.205297	0.071994919	0.623499321	0.908080601	SLC38A10	DS562931.1	5793024	5833330	-	3638	protein_coding	NA	-
ENSCPOG00000012567	2576	1683	2033	1429	2848	3642	18.74294278	11.94569448	18.28648657	9.944408907	18.39846458	22.89103135	2379.154954	2274.263671	0.065233608	0.846150901	0.967847419	CELF2	DS562871.1	12187963	12703628	-	8202	protein_coding	NA	-
ENSCPOG00000012395	2236	2274	2191	2310	2231	2968	161.5486888	160.2719294	195.6928634	159.624093	143.1135926	185.237552	2282.040448	2420.177514	-0.08447053	0.645229375	0.914782819	-	DS562895.1	15190903	15200177	+	826	protein_coding	NA	-
ENSCPOG00000024144	2455	2016	2133	2037	2707	2855	41.6928348	33.39918141	44.78182166	33.08687738	40.81763706	41.88413387	2303.632768	2384.908236	-0.049692652	0.799770215	0.955068377	FBXO31	DS563289.1	70974	101916	-	3514	protein_coding	NA	-
ENSCPOG00000035983	2489	2064	1888	2283	2645	2812	44.19448422	35.75100316	41.44251805	38.77072382	41.69831684	43.13124431	2351.979277	2309.881998	0.026216362	0.868072059	0.97219866	UBE2I	DS562859.1	21427285	21442827	+	3361	protein_coding	NA	-
ENSCPOG00000014612	2191	2792	2356	2219	2205	2409	92.60178675	115.1139004	123.0986378	89.69931274	82.74376118	87.9523174	2081.677732	2644.627503	-0.345114992	0.046640664	0.412482849	CHCHD10	DS562859.1	8193559	8196106	-	1412	protein_coding	NA	-
ENSCPOG00000007740	2118	2777	1798	3270	2278	1923	68.32284039	87.38787994	71.7018922	100.8887019	65.24441665	53.58617271	2301.364578	2381.94529	-0.049840532	0.855545223	0.969983959	COPZ1	DS562864.1	45484041	45509438	-	1850	protein_coding	NA	-
ENSCPOG00000022261	2283	2614	2062	2395	2519	2285	48.29637233	53.94479526	53.92600313	48.45838562	47.31364886	41.75690504	2196.558058	2494.240546	-0.183347591	0.217802503	0.686070206	PGM1	DS562857.1	68398712	68421772	-	2821	protein_coding	NA	-
ENSCPOG00000001941	2691	1655	1643	1952	2617	3595	273.1165748	163.8580281	206.1450425	189.4824525	235.8238676	315.1858792	2465.149828	2140.989851	0.203463793	0.464222092	0.847640907	NRSN1	DS562893.1	18541340	18552375	+	588	protein_coding	NA	-
ENSCPOG00000015126	2350	2269	2338	2177	2511	2504	64.80705575	61.0413727	79.7076322	57.42059424	61.48240075	59.65162125	2187.629874	2518.448352	-0.202756001	0.232169679	0.70189501	PSMD3	DS562908.1	10564962	10575218	+	2164	protein_coding	NA	-
ENSCPOG00000009476	2421	2731	2185	1909	2481	2416	35.16173802	38.69301849	39.23087167	26.51772712	31.99278033	30.31139837	2066.339773	2630.807446	-0.34822458	0.023706098	0.324395977	FERMT2	DS562878.1	18411594	18485725	-	4109	protein_coding	NA	-
ENSCPOG00000009811	2353	1986	1737	2487	2738	2832	26.65556218	21.94727118	24.32577637	26.94613796	27.53905533	27.71358226	2451.639562	2175.149978	0.172686287	0.240904839	0.709113616	RABGAP1	DS562882.1	10706653	10882187	-	5268	protein_coding	NA	-
ENSCPOG00000002442	2205	2320	1596	2809	2523	2664	21.61807293	22.1886937	19.34382003	26.33995008	21.96217308	22.56192246	2442.163582	2176.337261	0.165907619	0.295965814	0.753720522	MTMR3	DS562859.1	13150944	13284096	-	6087	protein_coding	NA	-
ENSCPOG00000005252	2369	2040	1919	1899	2581	3287	13.01208872	10.93068776	13.03040463	9.976121829	12.58692473	15.59606933	2347.326711	2274.374907	0.04576989	0.834789988	0.965182243	ARHGAP32	DS562874.1	17158533	17326128	+	10865	protein_coding	NA	-
ENSCPOG00000036335	2503	1329	822	1411	3166	4860	47.1060071	24.39921146	19.12441826	25.39786917	52.90247975	79.0105729	2824.233657	1627.091544	0.795450711	0.07672097	0.489286117	-	DS562873.1	33484218	33878955	-	3171	protein_coding	NA	-
ENSCPOG00000015590	2733	1711	2422	2201	2479	2542	26.36582721	16.10227153	28.8852999	20.3084434	21.23381221	21.18413884	2196.877024	2499.022037	-0.185644807	0.457513326	0.844926851	MAST3	DS562927.1	7920318	7946940	+	6186	protein_coding	NA	-
ENSCPOG00000006139	2335	876	1053	956	3631	5231	56.57625008	20.70554882	31.54108415	22.15439989	78.11297852	109.4877401	2924.977203	1517.505052	0.946739606	0.075640028	0.486286806	GABBR2	DS562882.1	19753617	20106833	-	2463	protein_coding	NA	-
ENSCPOG00000037167	2658	1024	1019	493	3506	5380	28.05503779	10.54365543	13.29630711	4.976885223	32.85621023	49.05368695	2781.346042	1661.21877	0.74353518	0.416442504	0.827673554	RGS7BP	DS563038.1	1115923	1211688	-	5654	protein_coding	NA	-
ENSCPOG00000003586	2414	2267	1930	2513	2515	2438	29.19777827	26.74849965	28.85830517	29.07099213	27.00848385	25.47297913	2278.146724	2368.994077	-0.05641846	0.686858226	0.927256254	EPRS	DS562868.1	2564070	2618825	+	4934	protein_coding	NA	-
ENSCPOG00000012845	12226	85	88	68	51	1556	1842.471977	12.49599353	16.39457429	9.80122224	6.823958096	202.5627528	491.4250988	4195.64394	-3.093830643	NA	1	TTR	DS562869.1	32249592	32255676	-	396	protein_coding	NA	-
ENSCPOG00000024590	2441	1797	2008	1794	2718	3312	68.35904948	49.09210782	69.51730327	48.05133953	67.58142793	80.12205174	2361.790757	2255.782942	0.066501408	0.796019955	0.95409527	RUNDC3A	DS562922.1	9380079	9386178	-	2131	protein_coding	NA	-
ENSCPOG00000000777	2438	2110	1955	1619	2707	3234	30.68848376	25.90953102	30.42211924	19.49141658	30.25378119	35.16537426	2279.172669	2335.797608	-0.035216793	0.889678093	0.974564034	MAST1	DS562897.1	13361979	13389109	-	4741	protein_coding	NA	-
novel.2032	1804	3346	2456	1226	1554	3662	15.88351635	28.7389849	26.73249263	10.32417639	12.14816861	27.85235738	1931.204594	2738.239582	-0.50362179	0.213417773	0.683415	-	DS565209.1	302	7179	-	6778	-	-	-
ENSCPOG00000033007	2337	2541	2105	1863	2365	2831	59.47405511	63.08249617	66.22499145	45.34574254	53.43793399	62.2360765	2137.80215	2506.385586	-0.229237841	0.20406901	0.677057828	YPEL5	DS562873.1	11778979	11793648	+	2345	protein_coding	NA	-
ENSCPOG00000010924	2349	2402	1536	2513	2609	2632	10.24952775	10.22419698	8.285391349	10.4874077	10.10751963	9.920652139	2362.96873	2226.957285	0.085093441	0.592709609	0.899354063	FAT1	DS562891.1	7848420	7951240	+	13677	protein_coding	NA	-
ENSCPOG00000002958	2216	2694	2020	2008	2542	2556	31.17530977	36.9720881	35.13123062	27.01839548	31.75164594	31.06242582	2157.493511	2480.428042	-0.20110621	0.205595764	0.678028963	ELMO2	DS562900.1	12789522	12829772	-	4242	protein_coding	NA	-
ENSCPOG00000000691	2234	2462	2260	1997	2577	2496	46.33988936	49.81902671	57.9537089	39.61910979	47.46089435	44.72495402	2146.926199	2510.288208	-0.225215643	0.186337811	0.658382537	MFSD14A	DS562857.1	25302112	25341948	+	2877	protein_coding	NA	-
ENSCPOG00000001156	2450	2371	1960	2039	2509	2693	51.5550893	48.67123648	50.98735727	41.03718001	46.8765667	48.95254897	2197.597974	2427.967249	-0.143651049	0.326462817	0.773854195	CXXC5	DS562861.1	2025729	2059415	+	2836	protein_coding	NA	-
ENSCPOG00000013387	2299	2169	1801	2339	2712	2680	11.49454664	10.57907738	11.13185551	11.18504979	12.0390505	11.57500447	2351.648389	2243.954635	0.067712921	0.602619951	0.901623086	-	DS563024.1	581805	785854	-	11936	protein_coding	NA	-
ENSCPOG00000001917	2136	1635	1240	2428	3223	3327	14.98430144	11.18892535	10.75369984	16.290663	20.07452296	20.16144019	2722.544607	1778.546002	0.614077759	0.00303262	0.153860807	PRRC2C	DS562867.1	11959422	12018040	-	8507	protein_coding	NA	-
ENSCPOG00000020589	2189	2670	2068	1928	2576	2555	38.53521168	45.85203499	45.00528269	32.46189296	40.26312891	38.85405851	2141.548835	2483.444204	-0.213501692	0.212468106	0.683410165	PNKD	DS563008.1	114146	187247	-	3390	protein_coding	NA	-
ENSCPOG00000010566	2237	2274	1991	2406	2568	2509	39.63743902	39.30659551	43.61258561	40.77463201	40.4002728	38.40376134	2280.19135	2336.976604	-0.035257479	0.792148537	0.953465089	EFTUD2	DS562922.1	9047822	9081455	+	3368	protein_coding	NA	-
ENSCPOG00000038955	2437	1765	1860	2365	2607	2943	36.48630804	25.7783115	34.42613818	33.8657237	34.65493574	38.06257374	2405.313512	2182.065407	0.140740553	0.46726296	0.848822303	LHFPL4	DS562942.1	1123544	1158836	+	3986	protein_coding	NA	-
ENSCPOG00000012917	2114	2583	2041	2840	2325	2070	40.92070844	48.77507361	48.84072901	52.57887934	39.95864875	34.61322013	2219.412109	2418.150223	-0.123790059	0.566010314	0.889226635	PABPC3	DS562855.1	15686375	15701898	+	3083	protein_coding	NA	-
ENSCPOG00000009928	2405	2577	2494	1557	2529	2410	51.62760402	53.96555833	66.18572203	31.96762166	48.20203731	44.69072811	1965.237213	2703.709831	-0.459923701	0.039514627	0.392000353	TYRO3	DS562865.1	27153703	27170403	+	2780	protein_coding	NA	-
ENSCPOG00000013107	2345	2043	2193	2073	2745	2565	22.78477376	19.36446962	26.34155916	19.26442275	23.6806652	21.52894464	2242.023461	2381.702834	-0.086816068	0.646872122	0.915231542	ARAF	DS562987.1	1105537	1121053	+	6142	protein_coding	NA	-
ENSCPOG00000001822	2307	2113	1971	2370	2630	2572	37.51398634	33.51818432	39.62171026	36.85944501	37.97091349	36.12851272	2305.544986	2299.207783	0.004249677	0.976277483	0.995009456	KAT7	DS562908.1	7877454	7906551	-	3670	protein_coding	NA	-
ENSCPOG00000004394	2391	2051	2318	2007	2445	2748	56.08854251	46.9348685	67.22162123	45.0294638	50.92407131	55.68584382	2184.110518	2452.093699	-0.166567773	0.408212693	0.823602327	STARD3NL	DS562885.1	16169598	16217597	+	2544	protein_coding	NA	-
ENSCPOG00000026091	2115	3045	1539	2902	2351	2004	92.94419866	130.537286	83.60870709	121.9731243	91.73059706	76.07520492	2227.984038	2361.082824	-0.08401372	0.75130166	0.940730351	CTSZ	DS563011.1	1269893	1278412	-	1358	protein_coding	NA	-
ENSCPOG00000026930	2294	2166	2223	2215	2259	2792	116.8093178	107.5914827	139.9344061	107.8729682	102.1292118	122.8097892	2208.371099	2417.543282	-0.130182013	0.468996724	0.848822303	UFC1	DS562911.1	10931019	10950650	+	1172	protein_coding	NA	-
ENSCPOG00000032103	2255	1916	2198	2100	2596	2880	91.35987254	75.72509205	110.087396	81.37351159	93.38202822	100.7940566	2297.98946	2311.522759	-0.008055242	0.968655395	0.994915651	BTBD2	DS563224.1	123617	133102	-	1473	protein_coding	NA	-
ENSCPOG00000002319	1916	3275	1786	1458	2829	2681	42.08405233	70.17278579	48.49583863	30.62911127	55.1702142	50.86890149	2102.338797	2472.824859	-0.234166238	0.435544559	0.835934613	PEX5L	DS562902.1	10681085	10879086	-	2717	protein_coding	NA	-
ENSCPOG00000014613	2343	2262	2177	2219	2425	2516	83.08064475	78.24480934	95.4304498	75.25575139	76.34647466	77.0675769	2178.905724	2446.52727	-0.166754474	0.264562986	0.726716251	PUF60	DS562950.1	2900842	2910105	-	1683	protein_coding	NA	-
ENSCPOG00000010418	2201	2353	1716	2600	2441	2628	34.02862678	35.48801226	32.79764317	38.4461232	33.50748531	35.09807033	2339.517475	2235.985963	0.065060178	0.641367312	0.913666499	FXR1	DS562902.1	11800025	11865099	+	3860	protein_coding	NA	-
ENSCPOG00000031159	2233	2781	2014	1933	2596	2380	23.35848975	28.37869315	26.04452704	19.3393875	24.11073226	21.50633923	2098.08702	2512.341322	-0.259890592	0.127940676	0.581792423	HSD17B12	DS562927.1	3716022	3860944	+	5705	protein_coding	NA	-
ENSCPOG00000012633	1724	4075	3517	946	2123	1547	70.3722723	162.265911	177.4751915	36.93263329	76.94209065	54.54916721	1394.108502	3394.664134	-1.283769115	0.001050207	0.099162432	HAPLN2	DS562865.1	17178953	17184291	+	1462	protein_coding	NA	-
ENSCPOG00000001472	2274	2339	1825	2515	2477	2497	35.90131416	36.02346416	35.61916438	37.97630438	34.72126727	34.05429753	2284.613792	2301.565084	-0.010790032	0.934427387	0.98475395	UBE2Q1	DS562865.1	15427459	15437874	-	3780	protein_coding	NA	-
ENSCPOG00000004842	2370	2120	2178	1951	2559	2742	23.59626653	20.59046594	26.80734444	18.57834574	22.62116192	23.58282865	2198.461433	2409.263835	-0.131722411	0.483929431	0.854347904	EPN2	DS562926.1	309460	406751	+	5994	protein_coding	NA	-
ENSCPOG00000039662	2858	1132	1577	948	3023	4380	48.98297327	18.92625608	33.41300874	15.53982346	46.00136741	64.84709528	2491.615924	1997.464398	0.318983977	0.519809314	0.869649058	DIRAS2	DS563022.1	1833898	1859078	-	3482	protein_coding	NA	-
ENSCPOG00000007502	2339	1828	2069	1573	2828	3272	22.05150309	16.81200589	24.1140101	14.18376485	23.67211469	26.64739555	2311.697389	2257.016658	0.034790264	0.902274263	0.97741435	MYO18A	DS562887.1	23328258	23417270	+	6330	protein_coding	NA	-
ENSCPOG00000013557	2198	1939	1196	2577	2709	3286	65.75010848	56.58247772	44.22837034	73.72894653	71.94944796	84.91215102	2604.533232	1881.315409	0.468906478	0.02276764	0.323374527	-	DS562888.1	17170128	17180103	-	1995	protein_coding	NA	-
ENSCPOG00000030678	2531	1490	1648	1944	2760	3524	33.3799166	19.16967442	26.86898628	24.52133932	32.31854941	40.14786913	2484.740332	2034.633509	0.288445869	0.305270188	0.760860197	AASDHPPT	DS562874.1	9919495	9945256	+	4525	protein_coding	NA	-
ENSCPOG00000032516	2325	2070	1584	2249	2630	3031	27.63404252	24.00088058	23.27435282	25.56617422	27.75408335	31.12009389	2400.411839	2129.469023	0.172704696	0.295296188	0.753373773	VAMP4	DS562867.1	11860043	11899509	+	5021	protein_coding	NA	-
ENSCPOG00000040502	2521	1654	2049	1625	2436	3598	206.092255	131.9045258	207.0769483	127.0565373	176.8136482	254.0876067	2306.055278	2252.805083	0.033921692	0.912775427	0.979127172	-	DS562984.1	700095	705034	-	730	lincRNA	NA	-
ENSCPOG00000038719	2312	2498	2391	2383	2034	2256	172.4683976	181.7814231	220.4967776	170.0202167	134.7169751	145.3765278	2038.720753	2603.226178	-0.352453195	0.057402799	0.441956865	BRK1	DS562942.1	681275	688060	-	800	protein_coding	NA	-
ENSCPOG00000038910	4651	1078	2380	619	2481	2660	94.82771869	21.44090391	59.98834664	12.07075504	44.91231103	46.84940697	1720.685214	2920.88546	-0.763344235	0.17790951	0.650225761	PAQR7	DS562880.1	10202429	10205446	+	2927	protein_coding	NA	-
ENSCPOG00000012174	2302	1949	2040	1795	2682	3086	66.85057986	55.21372717	73.23707638	49.85619574	69.15256736	77.41574172	2285.351463	2272.284218	0.008574335	0.970310526	0.995009456	ATP6V1H	DS562919.1	3900109	4060001	+	2055	protein_coding	NA	-
ENSCPOG00000025396	2347	2602	2434	1791	2498	2179	24.38854879	26.37640047	31.26759049	17.80013432	23.04703062	19.55976342	1964.133828	2667.291495	-0.441164812	0.019401992	0.300831133	ARHGEF2	DS562865.1	16614098	16663233	-	5743	protein_coding	NA	-
novel.656	2584	2010	2592	1816	2473	2363	38.26477366	29.03608528	47.45069839	25.7203757	32.51475091	30.2276134	2018.417205	2618.238114	-0.375016669	0.10784949	0.553071601	-	DS562878.1	29956033	29960062	+	4030	-	-	-
ENSCPOG00000007557	2323	2500	2688	1541	2546	2233	35.86834986	37.65629282	51.30886691	22.75724319	34.90360315	29.784095	1913.505414	2731.657118	-0.513224776	0.03462426	0.370154151	PIP4K2A	DS562946.1	2899742	3051456	+	3865	protein_coding	NA	-
ENSCPOG00000012724	2377	2554	3338	1263	2460	1818	34.13228226	35.77605142	59.25478835	17.34579949	31.36324057	22.55088154	1676.74255	3039.202089	-0.857746423	0.005884715	0.195501279	RTKN	DS562892.1	14789881	14805192	+	4156	protein_coding	NA	-
ENSCPOG00000004133	2658	1038	1256	980	3187	4686	76.55559058	29.16450801	44.72110708	26.99621229	81.49926151	116.5890374	2640.467755	1764.826688	0.581299926	0.249716005	0.715910899	-	DS562898.1	12245582	12541260	-	2072	protein_coding	NA	-
ENSCPOG00000034238	2363	2637	3254	1618	1991	1932	43.0590162	46.87549615	73.30251948	28.199001	32.21226897	30.41172127	1684.040811	3026.742674	-0.845494495	0.000622048	0.071390178	PLAAT3	DS562897.1	4645734	4682696	-	3275	protein_coding	NA	-
ENSCPOG00000008377	2486	1399	1187	1787	3217	3708	38.41497373	21.08883054	22.67519901	26.41063195	44.13672985	49.4962891	2624.804555	1796.878223	0.546663968	0.095584947	0.528204258	CYFIP2	DS562872.1	4531758	4628942	+	3862	protein_coding	NA	-
ENSCPOG00000025821	2346	2228	2715	1325	2697	2468	34.46670558	31.93172052	49.31085952	18.61840483	35.18053086	31.32206741	1957.591895	2661.053694	-0.442616077	0.137332381	0.596572769	ARHGAP23	DS562908.1	9594416	9645250	+	4062	protein_coding	NA	-
ENSCPOG00000010928	2195	2609	1864	2125	2520	2457	18.65457611	21.63018859	19.58383497	17.27287457	19.01520784	18.03804703	2159.807752	2380.15605	-0.140195608	0.329220223	0.774435902	TJP1	DS562865.1	47737336	47952900	+	7022	protein_coding	NA	-
ENSCPOG00000013152	2232	2238	2284	1909	2390	2711	33.76438692	33.0263156	42.71316465	27.62011172	32.10053381	35.42645479	2125.142571	2445.8058	-0.202333081	0.293152013	0.751563186	SLC3A2	DS562899.1	14899403	14914749	-	3945	protein_coding	NA	-
ENSCPOG00000031544	2138	1566	1986	1750	2999	3325	28.75609818	20.54704542	33.02193158	22.51205442	35.81363459	38.63201887	2435.663428	2068.078745	0.23633391	0.402696656	0.82164541	PCDH10	DS562862.1	13196376	13247497	+	4437	protein_coding	NA	-
ENSCPOG00000031699	2356	1734	1720	2300	2736	2914	21.17796875	15.2052469	19.11342145	19.77387013	21.83608547	22.62726496	2414.542846	2086.002584	0.211173242	0.261129482	0.724680273	IRGQ	DS562935.1	4729451	4737507	-	6639	protein_coding	NA	-
ENSCPOG00000032492	2452	2275	2423	1749	2187	2673	43.40836208	39.28888469	53.02825297	29.61403375	34.37568742	40.87760002	2001.448562	2590.393301	-0.371751179	0.074917687	0.484055764	CUEDC2	DS562866.1	12140409	12149610	+	3371	protein_coding	NA	-
ENSCPOG00000006397	2112	2483	1877	2374	2491	2402	46.13440294	52.91064753	50.6869589	49.59827014	48.3119307	45.32496649	2215.52095	2316.01226	-0.064024648	0.649904089	0.915953976	HNRNPH3	DS562870.1	18088572	18100953	+	2732	protein_coding	NA	-
ENSCPOG00000021628	2376	1943	1727	1940	2782	2970	22.64719493	18.06658833	20.34985371	17.68579294	23.54370367	24.45445166	2328.351051	2164.571209	0.105362958	0.600347042	0.900405847	APC2	DS563175.1	256450	277443	+	6261	protein_coding	NA	-
ENSCPOG00000015221	2060	2276	1767	2824	2478	2327	43.13542149	46.49159541	45.74086226	56.55699709	46.0699566	42.09172331	2335.150898	2184.268341	0.09625098	0.584728826	0.895876133	COPB1	DS562922.1	5066572	5102188	-	2850	protein_coding	NA	-
ENSCPOG00000008754	2112	2128	1974	2121	2502	2891	29.79649854	29.2872307	34.42860601	28.61981428	31.34067162	35.23326643	2279.787246	2239.519129	0.026096685	0.875122204	0.973713567	SLC1A4	DS562903.1	450790	476064	-	4230	protein_coding	NA	-
ENSCPOG00000023221	2333	2393	1320	1742	2673	3263	42.22867718	42.2542895	29.53708561	30.15752618	42.95773482	51.02033552	2317.185429	2128.362945	0.122477372	0.641607819	0.913666499	CTNND2	DS562910.1	3344342	3715519	-	3297	protein_coding	NA	-
ENSCPOG00000020820	2242	2273	2141	2233	2243	2590	105.1865431	104.0301863	124.1773003	100.2000924	93.43369484	104.9682209	2150.430156	2400.990469	-0.158653021	0.307686035	0.762083895	NDUFA8	DS562882.1	11943119	11959042	+	1272	protein_coding	NA	-
ENSCPOG00000039106	2215	2474	2240	1456	2466	2868	43.22628725	47.09873754	54.04097738	27.17630475	42.72843165	48.34892803	2047.375938	2499.469936	-0.287587768	0.259488101	0.723086473	RGMA	DS562865.1	40218772	40241063	-	3058	protein_coding	NA	-
ENSCPOG00000038986	2242	2491	2148	2118	2323	2392	26.13228181	28.32375431	30.9511631	23.61144166	24.04034024	24.08443142	2079.476015	2475.768013	-0.251358059	0.076038474	0.487532352	RRP1	DS562945.1	598133	610966	+	5120	protein_coding	NA	-
ENSCPOG00000037853	2186	2564	2124	2050	2270	2513	36.99810966	42.33336245	44.44110637	33.18471278	34.11182149	36.74137154	2076.918314	2470.883406	-0.250312686	0.09947637	0.537971633	NDUFV2	DS562937.1	2577197	2602872	-	3526	protein_coding	NA	-
ENSCPOG00000005731	2326	2113	1843	2135	2690	2594	58.81788353	52.12361714	57.6137296	51.63597554	60.39509074	56.66346814	2254.023924	2252.162602	0.001374883	0.992638055	0.999453339	NAA60	DS562859.1	23473052	23496271	+	2360	protein_coding	NA	-
ENSCPOG00000014961	2371	1896	1474	1882	2675	3398	50.58838013	39.46325635	38.87923177	38.40552115	50.67487442	62.62908861	2402.42979	2041.713874	0.234704415	0.328990327	0.774435902	SUCLA2	DS562861.1	57906655	57966690	-	2797	protein_coding	NA	-
ENSCPOG00000040220	2239	2385	1574	2475	2406	2610	23.13735929	24.04271159	20.10783891	24.461874	22.07521772	23.298808	2283.369667	2200.060038	0.053225658	0.724760973	0.935907079	SALL2	DS562868.1	20403994	20420847	+	5775	protein_coding	zf-C2H2	zf-C2H2
ENSCPOG00000037697	2116	2692	2882	1624	2376	1998	25.50553412	31.65404251	42.94510886	18.72231762	25.42815623	20.80404292	1820.739394	2806.033413	-0.623692807	0.012711815	0.257554196	REEP3	DS562870.1	13923754	13973523	+	4951	protein_coding	NA	-
ENSCPOG00000001482	2167	1944	1981	1942	2715	2938	44.15208582	38.63882765	49.89738221	37.84394163	49.11473706	51.71036501	2299.558162	2200.379012	0.063967144	0.750928678	0.940713849	GYG1	DS562863.1	45699190	45731912	+	2929	protein_coding	NA	-
ENSCPOG00000009098	2365	2213	1935	1773	2613	2785	24.34666782	22.2241503	24.62579879	17.45709379	23.88347249	24.76663951	2169.689601	2336.728009	-0.106781933	0.585022246	0.895909689	ELAC2	DS562916.1	4040690	4064608	+	5797	protein_coding	NA	-
ENSCPOG00000004796	2147	2171	1110	2905	2553	2796	12.17830116	12.01295513	7.783566065	15.7599787	12.85745921	13.70015025	2520.713194	1904.630204	0.403835822	0.0810354	0.498286895	USP34	DS562903.1	3684323	3899373	+	10521	protein_coding	NA	-
ENSCPOG00000009215	2081	2569	2065	2867	1799	2299	181.5631313	218.6528057	222.7289204	239.2423729	139.3594497	173.2718663	2137.180964	2412.410516	-0.174808642	0.475828811	0.851418671	-	DS562955.1	3321472	3325135	-	684	protein_coding	NA	-
ENSCPOG00000023463	2462	1274	2545	832	2631	3933	475.4898544	240.0258413	607.6338577	153.6849559	451.1528755	656.1613578	2206.067482	2314.79705	-0.069220846	0.889275198	0.974520334	SNCG	DS562917.1	5518053	5520916	-	309	protein_coding	NA	-
ENSCPOG00000013659	2530	1264	2070	1665	2857	3277	35.54247763	17.32246202	35.94996692	22.37155849	35.63584764	39.7683083	2351.586792	2136.071953	0.138903439	0.685002129	0.926230956	LMTK3	DS562925.1	8667145	8684765	+	4248	protein_coding	NA	-
ENSCPOG00000015216	2024	3217	2276	984	2743	2400	51.35525339	79.62708101	71.39167936	23.87944842	61.79450409	52.60404104	1841.348078	2694.868444	-0.549330778	0.125452752	0.580406714	HCN2	DS563211.1	35201	121295	+	2352	protein_coding	NA	-
ENSCPOG00000025923	2202	2055	1366	1636	2953	3431	13.38734485	12.18777221	10.2666512	9.512950998	15.94007125	18.01902766	2415.962426	1991.908952	0.278403574	0.309943821	0.763669442	SPTB	DS562875.1	9686285	9756489	-	9816	protein_coding	NA	-
ENSCPOG00000013023	2373	1392	1218	1718	3164	3775	104.9000404	60.0278127	66.56197161	72.63666584	124.1835491	144.1545554	2606.162673	1769.339531	0.558694951	0.086663447	0.509963596	-	DS562920.1	2697554	2741643	+	1350	protein_coding	NA	-
ENSCPOG00000022383	2327	1910	2236	1834	2462	2863	76.13480415	60.96149167	90.43980619	57.39063201	71.51951747	80.91735861	2166.869533	2349.744567	-0.116517774	0.609506	0.903655147	LRRC4B	DS562925.1	7291390	7306880	+	1824	protein_coding	NA	-
ENSCPOG00000006746	2049	1864	1146	2109	2965	3476	11.552149	10.25184657	7.987418007	11.37240264	14.84209464	16.92910852	2585.549209	1785.366901	0.534015541	0.022564588	0.32172999	WDFY3	DS562888.1	3510138	3684764	+	10585	protein_coding	NA	-
ENSCPOG00000010071	2239	2194	1525	2576	2325	2749	22.3217925	21.33766845	18.79514969	24.56267468	20.58010593	23.67463058	2332.279258	2116.638659	0.139633015	0.387394943	0.813110492	Hsd17b4	DS562872.1	32949927	33043823	+	5986	protein_coding	NA	-
ENSCPOG00000039887	1686	2199	1222	4122	2641	1732	11.49246277	14.62231485	10.29740309	26.87313582	15.98356354	10.19851457	2629.842423	1804.880056	0.542853778	0.122668226	0.576701813	-	DS562876.1	23951985	24360722	-	8755	protein_coding	NA	-
ENSCPOG00000003447	2229	2025	1734	2137	2535	2929	33.80469465	29.95900206	32.51000335	30.99747337	34.13458193	38.3724756	2305.948503	2144.854845	0.104650155	0.511544586	0.868111514	COPS2	DS562878.1	27536884	27564234	-	3935	protein_coding	NA	-
ENSCPOG00000014652	2297	2140	1874	2128	2495	2649	69.72510345	63.36906684	70.32321718	61.78095541	67.24320385	69.46141537	2209.316667	2264.212023	-0.035164979	0.802970608	0.955494799	DNAJC8	DS562880.1	8158814	8183718	+	1966	protein_coding	NA	-
ENSCPOG00000003818	1957	2420	1693	2211	2616	2685	25.38342831	30.62035241	27.14672119	27.42856073	30.12637429	30.08411502	2282.944749	2166.02076	0.075812098	0.619534699	0.906366979	DZIP1	DS562860.1	28118397	28166747	+	4601	protein_coding	NA	-
ENSCPOG00000037376	2312	1890	1950	1898	2564	2968	11.38875098	9.082082397	11.87473292	8.942095416	11.21388153	12.62948559	2248.79693	2218.623883	0.019791489	0.924788871	0.98267543	CHST1	DS562927.1	5202314	5216596	-	12115	protein_coding	NA	-
ENSCPOG00000039926	1936	2547	1910	2673	2283	2229	47.27329096	60.67011182	57.65604174	62.42582165	49.49554048	47.01690644	2199.252962	2291.424665	-0.059288236	0.764267207	0.944813216	SRSF5	DS562875.1	14373328	14379189	+	2444	protein_coding	NA	-
ENSCPOG00000009822	2147	1785	1369	2775	2765	2728	17.3921415	14.10569869	13.70962059	21.50001821	19.88684216	19.08969017	2522.453611	1885.585763	0.419515843	0.013366726	0.262376374	SGSM1	DS562859.1	17090437	17177588	+	7367	protein_coding	NA	-
ENSCPOG00000004827	2323	1918	1685	2302	2651	2686	35.25716485	28.39763323	31.61542715	33.41629684	35.72379427	35.21581006	2323.143454	2120.880541	0.131471933	0.395310967	0.815889205	-	DS562860.1	26014138	26055377	-	3932	protein_coding	NA	-
ENSCPOG00000031538	2178	2109	1448	2221	2602	2999	26.81615711	25.33089951	22.03982795	26.15423664	28.44432509	31.89691122	2373.623887	2035.849453	0.221243385	0.188098186	0.660737369	C5orf24	DS562872.1	23527120	23537225	+	4847	protein_coding	NA	-
ENSCPOG00000032042	1986	3089	2321	1625	2387	2142	54.92113319	83.33232903	79.34806819	42.98020029	58.60873392	51.16973994	1866.39184	2658.636067	-0.510275822	0.028563532	0.349082181	VEGFB	DS562897.1	5192045	5195645	+	2158	protein_coding	NA	-
ENSCPOG00000033101	2173	3009	1581	2424	2338	2016	41.55063289	56.1274706	37.37238025	44.33077838	39.69283321	33.29982435	2073.118123	2386.357024	-0.203344634	0.368508638	0.801280778	-	DS562860.1	18542871	18555599	+	3121	protein_coding	NA	-
ENSCPOG00000005517	2237	1758	1307	2100	2766	3356	16.62915977	12.74848446	12.01104742	14.93064058	18.25602295	21.55062014	2487.918285	1881.198259	0.403173827	0.072317419	0.477531992	DENND5B	DS562909.1	4858578	4952131	+	8028	protein_coding	NA	-
ENSCPOG00000031855	2226	2510	2672	1653	2076	2383	115.0151	126.5140589	170.6739058	81.68783377	95.23722357	106.3621829	1852.484164	2695.496095	-0.540693617	0.014362979	0.269990504	CSTB	DS562945.1	585056	588662	-	1155	protein_coding	NA	-
ENSCPOG00000006871	2412	2320	943	1032	2787	4020	67.10605254	62.9662371	32.43374172	27.46116204	68.84478267	96.61486251	2342.889863	1973.523432	0.247419177	0.579622694	0.893556463	GABRA1	DS562872.1	8595365	8649282	+	2145	protein_coding	NA	-
ENSCPOG00000014915	2141	2102	1515	2188	2633	2917	48.12423374	46.09090528	42.09793228	47.03804923	52.54697197	56.63919697	2348.326028	2049.02631	0.196558426	0.206417332	0.678703411	DCAF8	DS562911.1	9775050	9820569	-	2655	protein_coding	NA	-
ENSCPOG00000001079	2104	2445	1959	2207	2274	2489	21.86725316	24.78921232	25.17003999	21.93843558	20.98401719	22.3463652	2121.848842	2335.035201	-0.137957799	0.327450611	0.774435902	CLCC1	DS562857.1	33140304	33165497	-	5742	protein_coding	NA	-
ENSCPOG00000002424	2274	1953	2092	1975	2499	2674	81.80046264	68.53349961	93.03105627	67.94964999	79.81439595	83.09218905	2168.370553	2285.862194	-0.075726418	0.690158564	0.927553651	PSMC1	DS562875.1	32854465	32869238	+	1659	protein_coding	NA	-
novel.976	1754	2820	1666	2318	2257	2646	15.86699886	24.88568939	18.63121471	20.05549833	18.12785573	20.67704816	2198.44303	2217.995845	-0.01290621	0.952672524	0.990691376	-	DS562899.1	11472082	11518389	+	6597	-	PF06365:CD34/Podocalyxin family	-
ENSCPOG00000003142	2338	2026	1904	1871	2600	2703	17.79445694	15.04232748	17.91464258	13.61974084	17.56965587	17.77132362	2173.525595	2253.020888	-0.051558537	0.781713409	0.949403797	LZTR1	DS562859.1	17921603	17942589	+	7841	protein_coding	NA	-
ENSCPOG00000025521	1931	2852	1414	1804	2662	2776	65.1059519	93.80442093	58.9371052	58.1741139	79.68859061	80.85211388	2191.780108	2183.088336	0.005560243	0.982369178	0.996824174	SLC6A1	DS562978.1	3287955	3299200	-	1770	protein_coding	NA	-
ENSCPOG00000033880	1618	2547	1527	3608	2236	1899	16.76652745	25.74713549	19.56161091	35.759049	20.57245314	16.9989881	2390.986771	2024.003359	0.2402252	0.454038364	0.842725056	FSTL1	DS562890.1	21764979	21783900	-	5759	protein_coding	NA	-
ENSCPOG00000008488	2239	2598	2288	2007	2097	2205	75.49053667	85.45017026	95.36640501	64.72031408	62.77497164	64.22150977	1921.228117	2568.49917	-0.418613101	0.007525997	0.21558136	IDH2	DS562865.1	34100959	34115383	+	1770	protein_coding	NA	-
ENSCPOG00000014437	2122	2721	2672	1978	1584	2324	252.7663978	316.1825283	393.4697829	225.3487075	167.524686	239.1352406	1792.694324	2729.903461	-0.606502689	0.012245222	0.251675327	NDUFB7	DS563023.1	281236	284776	-	501	protein_coding	NA	-
ENSCPOG00000005595	2061	1868	1645	2520	2478	2827	50.53230439	44.67899031	49.86065578	59.09442033	53.94386866	59.87567442	2382.846934	1999.169099	0.253425764	0.076450277	0.488827859	-	DS562864.1	46753904	46781834	-	2434	protein_coding	NA	-
ENSCPOG00000038704	1953	2577	1545	2602	2216	2505	20.83117839	26.81398609	20.37234633	26.54444879	20.98606561	23.08090444	2236.765911	2154.598393	0.0536868	0.782820998	0.949403797	PCMTD1	DS562919.1	5739373	5818290	+	5595	protein_coding	NA	-
ENSCPOG00000015348	2123	2291	2202	2237	1923	2617	226.6469462	238.5944479	290.6150923	228.4129308	182.2757263	241.344329	2063.606472	2392.195442	-0.212898993	0.2776644	0.73671915	-	DS562948.1	2518744	2528572	-	559	protein_coding	NA	-
ENSCPOG00000007125	2333	2085	1884	2176	2464	2442	50.20842	43.77269053	50.12376517	44.78942958	47.08170643	45.39844459	2155.111194	2262.42427	-0.0698996	0.61900722	0.906205822	BSDC1	DS562880.1	4854953	4881454	+	2773	protein_coding	NA	-
ENSCPOG00000000525	2424	1809	1610	1939	2569	3033	19.22118183	13.99334059	15.78244628	14.70551049	18.08677981	20.77559067	2282.517874	2087.752117	0.128746927	0.550522825	0.883919236	SNX14	DS562867.1	42024026	42107883	+	7526	protein_coding	NA	-
ENSCPOG00000010430	2385	1920	1712	1988	2659	2717	17.38714711	13.65452322	15.42924509	13.86152938	17.21107345	17.11051502	2233.120435	2153.765789	0.052317199	0.775058222	0.947092596	TECPR1	DS562885.1	6424614	6458880	+	8186	protein_coding	NA	-
ENSCPOG00000012405	2326	1587	1731	2013	2523	3176	59.118486	39.34829206	54.38907002	48.93416616	56.93515654	69.73127158	2334.369392	2032.009144	0.200337193	0.395172938	0.815889205	HNRNPH2	DS562881.1	2888434	2893934	-	2348	protein_coding	NA	-
ENSCPOG00000006907	2450	1422	1618	1586	2821	3450	48.28607439	27.33951321	39.42169597	29.89605076	49.36379913	58.73654649	2365.751492	1972.321668	0.2625368	0.407706724	0.823531965	OSBPL2	DS562974.1	1778312	1818092	-	3028	protein_coding	NA	-
ENSCPOG00000015319	2240	2309	2044	1789	2349	2609	89.41667395	89.91451215	100.8677554	68.30235185	83.25363127	89.96592924	2044.293453	2371.664152	-0.213972337	0.222580685	0.689362544	IDH3B	DS562863.1	21940448	21945104	+	1495	protein_coding	NA	-
ENSCPOG00000012469	2281	2281	1834	2232	2365	2345	21.10133484	20.58473571	20.97417789	19.74847927	19.42519845	18.73962901	2115.197435	2288.572424	-0.113677795	0.355530553	0.792344499	ABCF3	DS562862.1	49437302	49448665	+	6451	protein_coding	NA	-
ENSCPOG00000002214	2382	1923	1880	1621	2688	2837	19.27486825	15.17973925	18.80652183	12.54548629	19.31205995	19.83090321	2158.24645	2223.913554	-0.04302458	0.856735679	0.970175072	ZMIZ2	DS562921.1	2415578	2432307	-	7375	protein_coding	zf-MIZ	zf-MIZ
ENSCPOG00000006043	2131	2218	1519	2082	2655	2717	12.98214211	13.18134774	11.43988491	12.13105184	14.36074961	14.29835401	2262.297124	2085.552398	0.117181794	0.461177198	0.846694194	ACACA	DS562887.1	10063761	10371782	-	9796	protein_coding	NA	-
ENSCPOG00000004230	2081	2761	1669	2603	2303	1904	40.47887282	52.39117074	40.13411023	48.4267499	39.77406176	31.99313307	2087.773835	2310.287701	-0.146381876	0.517643906	0.868732759	AP1S2	DS562968.1	1583559	1610223	+	3068	protein_coding	NA	-
ENSCPOG00000001140	2313	2083	1802	1522	2556	3042	19.05762747	16.74240475	18.35477052	11.99396224	18.69836897	21.65139624	2146.488853	2220.756642	-0.048908802	0.845399353	0.967621316	-	DS563087.1	645043	681420	+	7243	protein_coding	NA	-
ENSCPOG00000020078	2279	1544	1950	2251	2456	2829	50.90020799	33.64014772	53.84071459	48.08454947	48.70272594	54.58102375	2289.901972	2093.430973	0.129733981	0.568052248	0.890002195	-	DS563023.1	33332	51002	-	2672	protein_coding	NA	-
ENSCPOG00000008050	2052	2919	2814	1080	2256	2187	24.82938566	34.45546212	42.09336866	12.49876773	24.23691772	22.85971959	1664.107393	2830.826292	-0.766217758	0.015018976	0.272479222	ANLN	DS562885.1	14527486	14589696	+	4932	protein_coding	NA	-
ENSCPOG00000031613	2184	2018	1524	2401	2420	2760	23.35351718	21.0501983	20.14585029	24.55537934	22.97548588	25.49425017	2307.43662	2039.627477	0.177766052	0.220665337	0.687578496	PUM1	DS562880.1	5949122	6072814	+	5581	protein_coding	NA	-
ENSCPOG00000038915	2201	2768	2422	1789	1684	2443	201.4578211	247.152804	274.0559282	156.6135215	136.8534822	193.161716	1796.349504	2667.663564	-0.570275594	0.007760547	0.216411326	-	DS562868.1	23700764	23704105	+	652	protein_coding	NA	-
ENSCPOG00000015139	2179	2055	1647	2673	2531	2217	29.61457325	27.24554133	27.67214469	34.7457773	30.54147934	26.02839804	2270.148047	2101.509801	0.111191838	0.520393737	0.869670904	CASC3	DS562908.1	10673798	10691858	+	4391	protein_coding	NA	-
ENSCPOG00000013357	1808	2940	1835	1990	2199	2518	15.80679525	25.07425848	19.83272739	16.63999926	17.06948061	19.0166768	2037.689023	2346.383905	-0.203530346	0.350854384	0.789526538	FLT1	DS562861.1	29887301	30053746	-	6826	protein_coding	NA	-
ENSCPOG00000013042	2305	2065	1930	1741	2565	2678	33.40383064	29.19313702	34.57670658	24.1312011	33.00368157	33.52504844	2113.718913	2265.585585	-0.099828393	0.615117706	0.904500631	ATG13	DS562927.1	6077475	6114056	+	4118	protein_coding	NA	-
ENSCPOG00000036088	2631	1637	1674	982	2833	3526	33.80234386	20.51681834	26.58779938	12.06680458	32.31634362	39.13287659	2196.347424	2127.732937	0.045882903	0.910505186	0.978872954	SH3BGRL2	DS562859.1	52416893	52480406	+	4645	protein_coding	NA	-
ENSCPOG00000026896	2419	1769	1688	1568	2688	3139	102.1657652	72.88408788	88.1338898	63.33888393	100.7971989	114.5234276	2229.264181	2105.458701	0.082569338	0.760164564	0.943963699	-	DS562935.1	4049051	4057922	+	1413	protein_coding	NA	-
ENSCPOG00000000830	2140	2224	1610	2787	2271	2229	23.56710886	23.89255992	21.91893167	29.35515161	22.20543802	21.20489377	2232.492847	2128.581053	0.068500538	0.717983887	0.934441855	TMEM248	DS562921.1	3646990	3764551	+	5419	protein_coding	NA	-
ENSCPOG00000037369	2768	1546	1061	2512	2557	2813	27.97895067	15.24439498	13.25811229	24.28509442	22.94804751	24.56227373	2399.874711	1887.981584	0.345854387	0.249543897	0.715910899	RASD1	DS562920.1	1239206	1247255	-	5904	protein_coding	NA	-
ENSCPOG00000022687	2353	2332	2473	1239	2214	2646	57.66796779	55.75407726	74.92690758	29.04282453	48.17702876	56.01909107	1836.8583	2596.615716	-0.499095952	0.077191448	0.490376214	LARP6	DS562860.1	59890844	59910008	-	2435	protein_coding	NA	-
ENSCPOG00000015449	2279	1993	2036	1697	2538	2711	33.34281828	28.44465335	36.82448875	23.74622875	32.96850649	34.26265363	2101.032061	2277.344876	-0.11592751	0.590585264	0.89835225	GRK2	DS562897.1	7759898	7779314	+	4079	protein_coding	NA	-
ENSCPOG00000001768	2154	1934	1935	2170	2490	2567	37.15192196	32.54073986	41.25888891	35.79728959	38.13156319	38.24678667	2197.455854	2173.476664	0.016239195	0.919002457	0.981488631	UNC45A	DS562865.1	33890364	33904593	+	3460	protein_coding	NA	-
ENSCPOG00000039333	1967	2497	1478	2893	2080	2329	78.83541312	97.62721414	73.23056655	110.8971145	74.01674771	80.63432865	2238.636348	2104.974836	0.088506332	0.69966507	0.930094322	-	DS562900.1	2456089	2487125	-	1489	protein_coding	NA	-
ENSCPOG00000013527	2020	2114	1564	2061	2466	3017	68.22232336	69.64909625	65.29995124	66.57450597	73.94654441	88.02052291	2286.373978	2032.565579	0.169781474	0.319157579	0.768276661	PTPN11	DS562970.1	3627905	3688359	+	1767	protein_coding	NA	-
ENSCPOG00000031913	2071	1832	1389	1659	2727	3561	62.32597345	53.78359242	51.67639263	47.75184782	72.86580795	92.57515398	2393.540464	1883.752466	0.34556855	0.199179054	0.671914221	BCL2L2	DS562868.1	17535500	17538637	-	1983	protein_coding	NA	-
ENSCPOG00000009662	1684	2200	2411	2752	1904	2274	174.1718479	221.9698148	308.2719822	272.2319703	174.8447079	203.1701171	2124.220227	2301.171991	-0.115231508	0.680761809	0.925420688	SST	DS562862.1	52478715	52479998	-	577	protein_coding	NA	-
ENSCPOG00000009408	2267	1681	1418	1418	2736	3703	16.37487582	11.84485026	12.66204049	9.796197905	17.54657122	23.10541137	2359.805474	1912.319049	0.303401194	0.349851687	0.789043175	LMTK2	DS562885.1	6460464	6557293	-	8262	protein_coding	NA	-
novel.4	2761	756	1562	653	2758	4731	59.46228121	15.88299217	41.58695874	13.4506467	52.73744642	88.0159956	2419.234244	1834.493901	0.399205204	0.640409861	0.913506134	-	DS562855.1	21509169	21511939	+	2771	-	PF00481:Protein phosphatase 2C	PP2C
ENSCPOG00000005745	2289	2084	1918	2279	2331	2316	42.92964558	38.12804972	44.46938111	40.87997861	38.81534578	37.52179129	2111.721843	2261.429721	-0.098635729	0.494543134	0.861216135	-	DS562907.1	8199465	8207466	-	3182	protein_coding	NA	-
ENSCPOG00000026534	2260	2240	2261	2084	2554	1810	105.4507275	101.9587555	130.4195435	93.00229811	105.8063443	72.9546896	1967.917598	2446.318572	-0.313749662	0.140092906	0.59902073	SQSTM1	DS563031.1	215879	225417	-	1279	protein_coding	NA	-
ENSCPOG00000004102	2040	2201	1670	2308	2436	2547	44.89026486	47.24734505	45.42965552	48.57497988	47.59364423	48.41550246	2220.014481	2112.274207	0.071701412	0.560080238	0.887084446	-	DS562868.1	16714262	16721821	-	2712	protein_coding	NA	-
novel.852	1471	2877	1659	2693	2241	2259	27.45881064	52.3895029	38.28392066	48.07953151	37.14159768	36.42661187	2201.872621	2138.240545	0.042184196	0.878432847	0.974432034	-	DS562888.1	1162765	1169420	-	3197	-	-	-
ENSCPOG00000013985	2325	1647	1515	1857	2696	3153	20.71831081	14.31727452	16.68956402	15.82698223	21.33049579	24.27106624	2329.142332	1961.225623	0.248123567	0.301803812	0.757566961	WNK2	DS562897.1	640205	747380	-	6697	protein_coding	NA	-
ENSCPOG00000012965	2310	1802	1722	2064	2547	2744	69.65910197	53.0097852	64.19482373	59.5292497	68.19374038	71.47982761	2231.961904	2093.708758	0.092440609	0.610154879	0.903714545	ZC3H15	DS562858.1	5246214	5265280	-	1979	protein_coding	NA	-
ENSCPOG00000012401	2405	1666	1813	2020	2572	2697	31.4196014	21.23224681	29.28089631	25.24014144	29.83363899	30.43687319	2211.52487	2118.990962	0.06188813	0.770164177	0.945742842	SLC4A3	DS562944.1	5599589	5612569	-	4568	protein_coding	NA	-
ENSCPOG00000005754	2077	2231	1746	2168	2311	2639	46.73848839	48.97484865	48.57170821	46.66080942	46.17296746	51.29925453	2164.126021	2166.408476	-0.001424338	0.991474863	0.999278017	PPT1	DS562998.1	2027385	2046329	-	2652	protein_coding	NA	-
ENSCPOG00000010125	2202	2276	1636	1909	2499	2641	30.44721432	30.69996453	27.96498052	25.24590842	30.67935192	31.54511746	2137.41053	2177.528811	-0.026865453	0.869005241	0.972291781	-	DS562856.1	72947281	72982446	-	4316	protein_coding	NA	-
ENSCPOG00000014022	1973	2090	1317	2829	2452	2499	19.89254874	20.55630241	16.41534795	27.2804241	21.94994756	21.76522193	2379.168718	1905.604515	0.319761035	0.085097594	0.506622288	ATP8B2	DS562865.1	15226827	15249386	+	5919	protein_coding	NA	-
ENSCPOG00000035599	2119	2045	1975	2245	2321	2453	49.72746062	46.81596763	57.29719976	50.38908767	48.36042862	49.72747087	2137.720948	2214.944817	-0.050816106	0.736950528	0.937460823	FAM177A1	DS562878.1	2434708	2452236	+	2543	protein_coding	NA	-
ENSCPOG00000023384	2074	2288	2012	2190	2357	2219	35.85499371	38.58622435	43.00013778	36.21094325	36.17846668	33.13841244	2062.449245	2295.288865	-0.154060777	0.306244794	0.761561285	DNAJC7	DS562908.1	12006864	12026119	-	3452	protein_coding	NA	-
ENSCPOG00000000912	1878	2637	1958	1967	2277	2419	12.18599757	16.69210067	15.7064906	12.20744239	13.11831954	13.55922494	2024.760452	2321.541538	-0.197192144	0.283387033	0.741503465	Vwf	DS562962.1	3941745	4074858	-	9197	protein_coding	NA	-
ENSCPOG00000032333	2211	2003	1864	2019	2251	2784	75.14081766	66.40541417	78.31303481	65.62636013	67.92229388	81.73158158	2140.297666	2185.822001	-0.030069066	0.860240514	0.970175072	TUSC2	DS562863.1	25334980	25337925	-	1756	protein_coding	NA	-
ENSCPOG00000001591	2120	2127	1555	2453	2296	2577	20.73362996	20.29281699	18.8005627	22.94520039	19.93705659	21.77145223	2233.629595	2066.878775	0.111652009	0.434851453	0.83573002	ADNP	DS562951.1	5333272	5364635	+	6102	protein_coding	Homeobox	Homeobox
ENSCPOG00000011382	2213	2070	1884	1539	2534	2882	57.822518	52.76200587	60.85516673	38.4599779	58.7857241	65.04936487	2098.683389	2216.935103	-0.078849249	0.74041351	0.938467469	RTN2	DS562935.1	5946488	5953641	-	2284	protein_coding	NA	-
ENSCPOG00000036254	2524	2006	2415	1754	2105	2317	78.28813882	60.69779479	92.60292935	52.03445754	57.97067985	62.08206436	1874.559141	2522.715319	-0.428046256	0.043329724	0.407104193	-	DS562883.1	25364744	25373159	+	1924	protein_coding	NA	-
ENSCPOG00000005418	1959	2459	2129	1997	2252	2323	55.51211252	67.9746866	74.58130055	54.12354172	56.65932292	56.86381937	1998.935776	2361.665623	-0.240259278	0.165763297	0.633826928	HADHB	DS562873.1	8154866	8185861	+	2106	protein_coding	NA	-
ENSCPOG00000002051	2026	2522	1844	1881	2400	2446	19.46344354	23.63527649	21.89989978	17.28318818	20.47109887	20.29879181	2041.748339	2286.025593	-0.162930399	0.32471823	0.77298179	RUBCN	DS562862.1	60378751	60430761	-	6212	protein_coding	NA	-
ENSCPOG00000021439	2226	1738	1731	2322	2550	2544	28.45201125	21.67070051	27.35179619	28.38604269	28.93861004	28.08913832	2257.861917	2047.991769	0.140949176	0.407794911	0.823593024	UBAP2L	DS562865.1	15137819	15184944	+	4669	protein_coding	NA	-
ENSCPOG00000000193	2018	2547	1743	2047	2138	2609	21.40968713	26.36048947	22.86059439	20.77121141	20.13940034	23.91094475	2064.369758	2249.375601	-0.123866701	0.461456181	0.846824894	GPD2	DS562858.1	31772982	31906747	-	5625	protein_coding	NA	-
ENSCPOG00000009738	2255	1769	1347	1858	2636	3229	7.446084892	5.698291162	5.498573123	5.867890097	7.728167358	9.210495189	2333.648267	1907.613427	0.290767262	0.222028689	0.688797793	PCDHAC1	DS562861.1	3122308	3361226	+	18073	protein_coding	NA	-
ENSCPOG00000019403	2111	2388	1998	2642	2018	1932	241.3400598	266.3243474	282.3824089	288.8875464	204.8387043	190.8015079	2023.052128	2334.902964	-0.206883607	0.340495569	0.783821323	CIRBP	DS563175.1	135794	136847	+	522	protein_coding	NA	-
ENSCPOG00000037000	2150	2157	1955	1625	2334	2868	28.45574172	27.84947175	31.9874179	20.57025332	27.42723183	32.79020224	2062.390588	2253.980745	-0.127876925	0.560659741	0.88719087	RNF141	DS562922.1	1396207	1425764	-	4509	protein_coding	NA	-
ENSCPOG00000037689	2051	1913	1625	2484	2574	2442	43.87055642	39.91699308	42.96965035	50.81757049	48.8838835	45.12182325	2287.642101	2002.268645	0.192239205	0.167087606	0.635798263	-	DS562934.1	6514346	6518019	-	2790	protein_coding	NA	-
ENSCPOG00000019420	2115	2313	1769	2312	1960	2615	67.46030026	71.96956824	69.7536123	70.53108297	55.50647463	72.05151041	2098.359051	2215.882253	-0.078654589	0.6449822	0.914597324	NAP1L1	DS562864.1	23114330	23152457	+	1871	protein_coding	NA	-
ENSCPOG00000035127	2152	2061	1881	2084	2482	2419	27.8763392	26.04394872	30.12196094	25.81939207	28.54597795	27.06841584	2124.067648	2192.105156	-0.04514493	0.7527947	0.941098121	CYHR1	DS562950.1	3563389	3580068	-	4607	protein_coding	NA	-
ENSCPOG00000038765	2060	2116	1743	1766	2613	2771	22.27504099	22.32041789	23.2996636	18.26403855	25.08651749	25.88339949	2163.341319	2121.507036	0.02837895	0.883033751	0.974520334	FAM20B	DS562867.1	5581322	5622423	-	5519	protein_coding	NA	-
novel.647	1574	3319	2375	1931	2121	1739	200.7107162	412.8653646	374.3953263	235.5065177	240.1353942	191.5573906	1767.856229	2617.795611	-0.566306492	0.054156951	0.43590865	-	DS562877.1	25331269	25333033	-	468	-	PF00131:Metallothionein	-
ENSCPOG00000015692	2144	2118	1953	2428	2138	2269	92.85114189	89.47954977	104.5600262	100.5694268	82.20909067	84.88490402	2088.256054	2238.263544	-0.099938895	0.5466251	0.881879351	ERGIC3	DS562900.1	2311594	2321598	+	1378	protein_coding	NA	-
ENSCPOG00000015707	2018	2213	2123	2365	2086	2221	50.92156029	54.47501028	66.22645474	57.07770599	46.73524461	48.41306708	2038.287952	2298.011537	-0.172791414	0.349429092	0.789043175	SEC13	DS562942.1	499975	516736	+	2365	protein_coding	NA	-
ENSCPOG00000007153	2065	2784	2400	1538	2243	1984	31.44535327	41.35623738	45.18025065	22.3999775	30.3260168	26.09826208	1748.963122	2617.796843	-0.581587014	0.007483146	0.21558136	HIP1R	DS562970.1	728533	739011	-	3919	protein_coding	NA	-
ENSCPOG00000001187	2015	2312	2056	2172	2054	2405	110.2204007	123.3701609	139.0307986	113.6322433	99.75554594	113.6411222	2020.023425	2301.643218	-0.188015102	0.258772971	0.722365866	PSMB1	DS562913.1	1298093	1312006	+	1091	protein_coding	NA	-
ENSCPOG00000010677	2052	2135	1518	2417	2420	2470	30.11769062	30.56874134	27.54336866	33.92936925	31.53619939	31.31661135	2227.964573	2031.085372	0.133122495	0.329218944	0.774435902	NRDC	DS562967.1	3259043	3345009	-	4066	protein_coding	NA	-
ENSCPOG00000011788	1783	2574	1973	2258	2708	1713	21.79095704	30.68802013	29.80938518	26.39390951	29.38483773	18.08488795	2042.033715	2274.943682	-0.155801508	0.538053954	0.877028318	LENG8	DS562925.1	1813449	1824996	-	4883	protein_coding	NA	-
ENSCPOG00000022674	2286	1688	1796	1999	2521	2718	18.84036725	13.57128425	18.29870866	15.75726202	18.447421	19.35067365	2195.568391	2078.934224	0.079021606	0.694634093	0.929582749	CAMSAP1	DS562873.1	38648974	38704207	-	7241	protein_coding	NA	-
ENSCPOG00000025331	2322	1630	2472	1445	2391	2730	26.80818235	18.35811661	35.28211344	15.95613952	24.50949737	27.22709449	1981.043795	2354.341817	-0.248725349	0.420138623	0.830107913	EVL	DS562969.1	3916702	4012148	+	5169	protein_coding	NA	-
ENSCPOG00000038292	1849	4271	1300	825	2496	2245	74.45611868	167.7754529	64.71542482	31.77402661	89.23962538	78.09321909	1670.628775	2575.473573	-0.624498848	0.172210658	0.64269361	CNDP1	DS562912.1	1789517	1820462	-	1482	protein_coding	NA	-
ENSCPOG00000012058	2277	2240	1532	2492	2278	2161	32.46201636	31.15271101	27.0005244	33.97937012	28.83472785	26.61342237	2119.414587	2147.563587	-0.019420927	0.91229905	0.979096191	USO1	DS562888.1	460658	543185	+	4186	protein_coding	NA	-
ENSCPOG00000014587	1968	3068	2151	1059	2426	2303	148.2899088	225.5159304	200.3677801	76.31981142	162.3031602	149.904248	1742.176447	2574.624648	-0.563333656	0.07832282	0.490905658	SPP1	DS562888.1	746158	750840	-	792	protein_coding	NA	-
ENSCPOG00000000154	2028	2064	1668	1784	2568	2857	27.58747813	27.38981574	28.05052989	23.21099327	31.01621126	33.5728175	2180.759462	2062.228552	0.08080374	0.675908673	0.923230235	PSD2	DS562861.1	2153860	2187461	+	4387	protein_coding	NA	-
ENSCPOG00000015429	2209	1786	1774	2021	2593	2574	21.26599783	16.77285028	21.11274182	18.60849231	22.1636989	21.40583088	2182.247705	2076.029713	0.072271979	0.685174092	0.926230956	UBE4B	DS562880.1	23737240	23839630	-	6199	protein_coding	NA	-
ENSCPOG00000039734	2176	2280	2000	1911	2297	2291	27.80697178	28.42267954	31.59553931	23.35663729	26.06186409	25.29026571	1975.30406	2322.103045	-0.233006362	0.104545101	0.546395272	-	DS562885.1	8510867	8551570	+	4670	protein_coding	NA	-
ENSCPOG00000032860	2043	1585	1162	2577	2442	3142	27.91880725	21.12969006	19.63069131	33.68198954	29.6294663	37.0909684	2482.406486	1698.063215	0.547569707	0.008201999	0.22027212	CASC4	DS562865.1	29634841	29739440	+	4367	protein_coding	NA	-
ENSCPOG00000007510	2102	1881	2270	1793	2646	2258	25.39320089	22.16710093	33.90092639	20.71666535	28.38077509	23.56362878	2032.236464	2278.365569	-0.164528669	0.479825178	0.853273305	SEMA4D	DS563022.1	922665	956483	-	4940	protein_coding	NA	-
ENSCPOG00000015352	2171	2033	1662	2263	2447	2371	55.55753429	50.75231824	52.57934009	55.38887163	55.5989749	52.41410707	2157.403093	2097.820914	0.040353473	0.757793138	0.942912453	-	DS562880.1	4625060	4645894	-	2332	protein_coding	NA	-
ENSCPOG00000013566	2265	1659	1239	2251	2607	2922	17.97471658	12.84326955	12.15531236	17.08536119	18.36895929	20.0312271	2362.344459	1829.624794	0.368446056	0.082632517	0.502536797	HECTD1	DS562932.1	6884647	6979142	-	7520	protein_coding	NA	-
ENSCPOG00000031234	2540	1771	1918	1541	2354	2816	82.78603027	56.30892923	77.28103259	48.03754502	68.12075854	79.28471872	2026.068015	2243.070495	-0.146576953	0.571256313	0.891010172	-	DS562944.1	6210856	6213354	-	1831	protein_coding	NA	-
ENSCPOG00000010463	2157	2243	2506	1806	2143	2077	35.16107154	35.6678225	50.50030436	28.15687982	31.01585826	29.24704217	1832.713869	2514.841182	-0.456064684	0.025853632	0.335220175	RFTN2	DS562959.1	3100219	3149206	+	3661	protein_coding	NA	-
ENSCPOG00000000635	1915	2717	1978	1580	2258	2474	40.78611439	56.45059963	52.07998063	32.1851447	42.69894727	45.51732676	1910.052224	2368.76515	-0.310356621	0.159900576	0.628010828	SLC2A1	DS562988.1	2155587	2183857	-	2802	protein_coding	NA	-
ENSCPOG00000000564	1994	1586	2435	1092	2365	3447	77.17070466	59.87780358	116.5003552	40.4207879	81.2658594	115.2396932	2068.441423	2213.561274	-0.097547069	0.806058948	0.956686451	NSMF	DS562873.1	38009511	38016052	+	1542	protein_coding	NA	-
[truncated: 27,259 more rows]
