# Supplementary material for: Drinking Water with Saccharin Sodium Alters the Microbiota-Gut-Hypothalamus Axis in Guinea Pig
Source: Animals (Basel). 2021 Jun 23;11(7):1875. doi: 10.3390/ani11071875 (PMC8300211; doi:10.3390/ani11071875)
Supplement: Supplementary file 1 [file animals-11-01875-s001.zip › Supplemental file/Supplementary data 5.xlsx]

## Sheet: Biological process
GO-biological process enrichment using DEGs between the SS and CN groups
maxLevel	levels	GO_Name	GO_ID	Pvalue	Pvalue_adjusted	Genes	Count	Pop_Hit	List_Total	Background_Genes	URL
5	5	nervous system development	GO:0007399	2.46e-21	1.32e-17	Abl2|1.78882303001;Adcyap1|1.80612154389;Adgrg6|1.92135790069;Agtpbp1|1.6336847076;Anxa1|1.53929538909;Atp7a|1.63065750797;Atp8a2|2.3655007126;Atrn|1.7549792312;Atxn1|2.04778649851;Bcl2|1.58444755063;Bdnf|1.80314679144;Bmpr2|2.29316919868;Bnip2|1.68707173711;Bsn|2.25843392236;Cadm1|1.70037872535;Cadm2|1.74511442625;Camsap2|1.51141697152;Cask|1.50579274659;Cdkl5|3.25315038137;Celsr1|1.91707138427;…	125	3272	467	29486	http://www.ebi.ac.uk/QuickGO/GTerm?id=GO:0007399
3	3	regulation of biological quality	GO:0065008	4.44e-19	1.19e-15	Abca1|1.75138726576;Abl2|1.78882303001;Ackr4|1.83856036673;Adcyap1|1.80612154389;Adra2a|1.65596464555;Agtpbp1|1.6336847076;Agtr1|2.5630213888;Ankrd13c|1.53397634;Anxa1|1.53929538909;Arhgap42|1.74113680036;Atp11c|1.66141319377;Atp7a|1.63065750797;Atp8a2|2.3655007126;Atrx|1.76810061983;Atxn1|2.04778649851;Bcl2|1.58444755063;Bdnf|1.80314679144;Bmpr2|2.29316919868;Cacna1b|1.73057909521;Cacna1c|1.5326…	166	5400	467	29486	http://www.ebi.ac.uk/QuickGO/GTerm?id=GO:0065008
4	4	system development	GO:0048731	1.34e-18	2.4e-15	Abl2|1.78882303001;Adcyap1|1.80612154389;Adgrg6|1.92135790069;Ago2|2.17425457931;Agtpbp1|1.6336847076;Agtr1|2.5630213888;Amot|1.67501344601;Anxa1|1.53929538909;Ar|3.16305156279;Asxl3|1.81811313532;Atp11c|1.66141319377;Atp7a|1.63065750797;Atp8a2|2.3655007126;Atrn|1.7549792312;Atxn1|2.04778649851;Bbx|1.88388811504;Bcl2|1.58444755063;Bdnf|1.80314679144;Bmpr2|2.29316919868;Bnip2|1.68707173711;Bsn|2.2…	179	6113	467	29486	http://www.ebi.ac.uk/QuickGO/GTerm?id=GO:0048731
4	4	regulation of membrane potential	GO:0042391	1.08e-17	1.45e-14	Adcyap1|1.80612154389;Atxn1|2.04778649851;Bcl2|1.58444755063;Bdnf|1.80314679144;Cacna1b|1.73057909521;Cacna1c|1.53263656672;Cacna1e|1.50131863359;Cacna2d1|1.50730197169;Chrna3|2.13461749154;Chrnb4|1.57813088348;Cnr1|1.75631169464;Dmd|1.81631855939;Fgf14|1.75380470754;Gabra5|1.87970173279;Gabrb1|1.90377476319;Gabre|1.79434034926;Gabrg1|2.66079456688;Glra1|2.11628017528;Glra3|2.32648429766;Grin2a|3…	46	635	467	29486	http://www.ebi.ac.uk/QuickGO/GTerm?id=GO:0042391
2	2	developmental process	GO:0032502	4.25e-17	4.55e-14	Abl2|1.78882303001;Adcyap1|1.80612154389;Adgrg6|1.92135790069;Ago2|2.17425457931;Agtpbp1|1.6336847076;Agtr1|2.5630213888;Amot|1.67501344601;Anxa1|1.53929538909;Ar|3.16305156279;Asxl3|1.81811313532;Atp11c|1.66141319377;Atp7a|1.63065750797;Atp8a2|2.3655007126;Atrn|1.7549792312;Atxn1|2.04778649851;Bbx|1.88388811504;Bcl2|1.58444755063;Bdnf|1.80314679144;Bmpr2|2.29316919868;Bnip2|1.68707173711;Bsn|2.2…	212	8080	467	29486	http://www.ebi.ac.uk/QuickGO/GTerm?id=GO:0032502
3	3	multicellular organism development	GO:0007275	2.2e-16	1.96e-13	Abl2|1.78882303001;Adcyap1|1.80612154389;Adgrg6|1.92135790069;Ago2|2.17425457931;Agtpbp1|1.6336847076;Agtr1|2.5630213888;Amot|1.67501344601;Anxa1|1.53929538909;Ar|3.16305156279;Asxl3|1.81811313532;Atp11c|1.66141319377;Atp7a|1.63065750797;Atp8a2|2.3655007126;Atrn|1.7549792312;Atxn1|2.04778649851;Bbx|1.88388811504;Bcl2|1.58444755063;Bdnf|1.80314679144;Bmpr2|2.29316919868;Bnip2|1.68707173711;Bsn|2.2…	184	6681	467	29486	http://www.ebi.ac.uk/QuickGO/GTerm?id=GO:0007275
3	3	anatomical structure development	GO:0048856	3.02e-16	2.31e-13	Abl2|1.78882303001;Adcyap1|1.80612154389;Adgrg6|1.92135790069;Ago2|2.17425457931;Agtpbp1|1.6336847076;Agtr1|2.5630213888;Amot|1.67501344601;Anxa1|1.53929538909;Ar|3.16305156279;Asxl3|1.81811313532;Atp11c|1.66141319377;Atp7a|1.63065750797;Atp8a2|2.3655007126;Atrn|1.7549792312;Atxn1|2.04778649851;Bbx|1.88388811504;Bcl2|1.58444755063;Bdnf|1.80314679144;Bmpr2|2.29316919868;Bnip2|1.68707173711;Bsn|2.2…	199	7503	467	29486	http://www.ebi.ac.uk/QuickGO/GTerm?id=GO:0048856
4	3,4	cell-cell signaling	GO:0007267	8.79e-16	5.88e-13	Adcyap1|1.80612154389;Adra2a|1.65596464555;Agtr1|2.5630213888;Anxa1|1.53929538909;Atxn1|2.04778649851;Bdnf|1.80314679144;Cacna1b|1.73057909521;Cacna1c|1.53263656672;Cacna1e|1.50131863359;Cadps2|1.72082859594;Cask|1.50579274659;Cdk14|2.26095337415;Celsr1|1.91707138427;Chrm5|3.41104905622;Chrna3|2.13461749154;Chrnb4|1.57813088348;Clstn2|3.54505558664;Cnr1|1.75631169464;Creb1|1.60951463302;Csnk1g1|1…	84	2056	467	29486	http://www.ebi.ac.uk/QuickGO/GTerm?id=GO:0007267
2	2	behavior	GO:0007610	1.1e-15	6.56e-13	Abl2|1.78882303001;Adcyap1|1.80612154389;Agtpbp1|1.6336847076;Agtr1|2.5630213888;Ankfn1|1.67831105915;Ar|3.16305156279;Atp7a|1.63065750797;Atp8a2|2.3655007126;Atxn1|2.04778649851;Bdnf|1.80314679144;Bmpr2|2.29316919868;Bsx|10.2854567926;Cdh13|1.6044706784;Celsr1|1.91707138427;Chl1|1.68973371067;Chrnb4|1.57813088348;Cnr1|1.75631169464;Creb1|1.60951463302;Crebrf|1.801913174;Fgf14|1.75380470754;Gabra…	54	967	467	29486	http://www.ebi.ac.uk/QuickGO/GTerm?id=GO:0007610
3	3	regulation of localization	GO:0032879	1.82e-15	9.74e-13	Abca1|1.75138726576;Abl2|1.78882303001;Adcyap1|1.80612154389;Adra2a|1.65596464555;Ago2|2.17425457931;Agtr1|2.5630213888;Amot|1.67501344601;Ankrd13c|1.53397634;Anxa1|1.53929538909;Ar|3.16305156279;Atp7a|1.63065750797;Atp8a2|2.3655007126;Bmpr2|2.29316919868;Cacna1b|1.73057909521;Cacna1c|1.53263656672;Cacna1e|1.50131863359;Cacna2d1|1.50730197169;Cadm1|1.70037872535;Cadps2|1.72082859594;Cask|1.505792…	124	3823	467	29486	http://www.ebi.ac.uk/QuickGO/GTerm?id=GO:0032879
3	3	single-organism developmental process	GO:0044767	2.53e-15	1.09e-12	Abl2|1.78882303001;Adcyap1|1.80612154389;Adgrg6|1.92135790069;Ago2|2.17425457931;Agtpbp1|1.6336847076;Agtr1|2.5630213888;Anxa1|1.53929538909;Ar|3.16305156279;Atp11c|1.66141319377;Atp7a|1.63065750797;Atp8a2|2.3655007126;Atrn|1.7549792312;Atxn1|2.04778649851;Bbx|1.88388811504;Bcl2|1.58444755063;Bdnf|1.80314679144;Bmpr2|2.29316919868;Bnip2|1.68707173711;Bsn|2.25843392236;Bsx|10.2854567926;Cadm1|1.70…	194	7378	467	29486	http://www.ebi.ac.uk/QuickGO/GTerm?id=GO:0044767
7	6,7	anterograde trans-synaptic signaling	GO:0098916	2.59e-15	1.09e-12	Adcyap1|1.80612154389;Bdnf|1.80314679144;Cacna1b|1.73057909521;Cacna1e|1.50131863359;Cadps2|1.72082859594;Chrm5|3.41104905622;Chrna3|2.13461749154;Chrnb4|1.57813088348;Clstn2|3.54505558664;Cnr1|1.75631169464;Creb1|1.60951463302;Ephb2|1.53449827116;Fgf14|1.75380470754;Gabra5|1.87970173279;Gabrb1|1.90377476319;Gabre|1.79434034926;Gabrg1|2.66079456688;Glra1|2.11628017528;Glra3|2.32648429766;Grin2a|3…	54	987	467	29486	http://www.ebi.ac.uk/QuickGO/GTerm?id=GO:0098916
5	5	neurogenesis	GO:0022008	2.64e-15	1.09e-12	Abl2|1.78882303001;Adcyap1|1.80612154389;Adgrg6|1.92135790069;Agtpbp1|1.6336847076;Anxa1|1.53929538909;Atp7a|1.63065750797;Atp8a2|2.3655007126;Atxn1|2.04778649851;Bcl2|1.58444755063;Bdnf|1.80314679144;Bmpr2|2.29316919868;Bnip2|1.68707173711;Camsap2|1.51141697152;Cask|1.50579274659;Cdkl5|3.25315038137;Celsr1|1.91707138427;Chl1|1.68973371067;Chodl|1.63063376702;Cnr1|1.75631169464;Creb1|1.6095146330…	89	2300	467	29486	http://www.ebi.ac.uk/QuickGO/GTerm?id=GO:0022008
8	7,8	chemical synaptic transmission	GO:0007268	2.99e-15	1.14e-12	Adcyap1|1.80612154389;Atxn1|2.04778649851;Bdnf|1.80314679144;Cacna1b|1.73057909521;Cacna1e|1.50131863359;Cadps2|1.72082859594;Chrm5|3.41104905622;Chrna3|2.13461749154;Chrnb4|1.57813088348;Clstn2|3.54505558664;Cnr1|1.75631169464;Creb1|1.60951463302;Ephb2|1.53449827116;Fgf14|1.75380470754;Gabra5|1.87970173279;Gabrb1|1.90377476319;Gabre|1.79434034926;Gabrg1|2.66079456688;Glra1|2.11628017528;Glra3|2.…	57	1091	467	29486	http://www.ebi.ac.uk/QuickGO/GTerm?id=GO:0007268
6	5,6	trans-synaptic signaling	GO:0099537	3.61e-15	1.29e-12	Adcyap1|1.80612154389;Bdnf|1.80314679144;Cacna1b|1.73057909521;Cacna1e|1.50131863359;Cadps2|1.72082859594;Chrm5|3.41104905622;Chrna3|2.13461749154;Chrnb4|1.57813088348;Clstn2|3.54505558664;Cnr1|1.75631169464;Creb1|1.60951463302;Ephb2|1.53449827116;Fgf14|1.75380470754;Gabra5|1.87970173279;Gabrb1|1.90377476319;Gabre|1.79434034926;Gabrg1|2.66079456688;Glra1|2.11628017528;Glra3|2.32648429766;Grin2a|3…	54	995	467	29486	http://www.ebi.ac.uk/QuickGO/GTerm?id=GO:0099537
5	4,5	synaptic signaling	GO:0099536	7.56e-15	2.53e-12	Adcyap1|1.80612154389;Bdnf|1.80314679144;Cacna1b|1.73057909521;Cacna1e|1.50131863359;Cadps2|1.72082859594;Chrm5|3.41104905622;Chrna3|2.13461749154;Chrnb4|1.57813088348;Clstn2|3.54505558664;Cnr1|1.75631169464;Creb1|1.60951463302;Ephb2|1.53449827116;Fgf14|1.75380470754;Gabra5|1.87970173279;Gabrb1|1.90377476319;Gabre|1.79434034926;Gabrg1|2.66079456688;Glra1|2.11628017528;Glra3|2.32648429766;Grin2a|3…	54	1013	467	29486	http://www.ebi.ac.uk/QuickGO/GTerm?id=GO:0099536
6	6	generation of neurons	GO:0048699	8.15e-14	2.56e-11	Abl2|1.78882303001;Adcyap1|1.80612154389;Agtpbp1|1.6336847076;Atp7a|1.63065750797;Atp8a2|2.3655007126;Atxn1|2.04778649851;Bdnf|1.80314679144;Bmpr2|2.29316919868;Bnip2|1.68707173711;Camsap2|1.51141697152;Cask|1.50579274659;Cdkl5|3.25315038137;Celsr1|1.91707138427;Chl1|1.68973371067;Chodl|1.63063376702;Cnr1|1.75631169464;Creb1|1.60951463302;Creb3l2|1.79030353341;Dcc|1.94565549541;Dhx36|1.6159827763…	82	2146	467	29486	http://www.ebi.ac.uk/QuickGO/GTerm?id=GO:0048699
4	4	regulation of transport	GO:0051049	9.23e-14	2.74e-11	Abca1|1.75138726576;Abl2|1.78882303001;Adcyap1|1.80612154389;Adra2a|1.65596464555;Agtr1|2.5630213888;Ankrd13c|1.53397634;Anxa1|1.53929538909;Atp7a|1.63065750797;Atp8a2|2.3655007126;Cacna1b|1.73057909521;Cacna1c|1.53263656672;Cacna1e|1.50131863359;Cacna2d1|1.50730197169;Cadm1|1.70037872535;Cadps2|1.72082859594;Cask|1.50579274659;Cbl|1.66157093779;Cdh13|1.6044706784;Chrna3|2.13461749154;Clcn5|1.630…	96	2748	467	29486	http://www.ebi.ac.uk/QuickGO/GTerm?id=GO:0051049
6	5,6	brain development	GO:0007420	4.16e-13	1.17e-10	Abl2|1.78882303001;Adcyap1|1.80612154389;Agtpbp1|1.6336847076;Atp7a|1.63065750797;Atrn|1.7549792312;Atxn1|2.04778649851;Bcl2|1.58444755063;Bmpr2|2.29316919868;Cadm1|1.70037872535;Cadm2|1.74511442625;Cask|1.50579274659;Creb1|1.60951463302;Dmd|1.81631855939;Dnah5|1.62260966757;Efna5|1.73243975036;Fzd3|1.60080717441;Gabra5|1.87970173279;Ghrh|4.59358856457;Grin2a|3.38370095833;Grin2b|3.03012355699;EN…	51	1014	467	29486	http://www.ebi.ac.uk/QuickGO/GTerm?id=GO:0007420
5	5	regulation of postsynaptic membrane potential	GO:0060078	5.07e-13	1.35e-10	Adcyap1|1.80612154389;Atxn1|2.04778649851;Bdnf|1.80314679144;Chrna3|2.13461749154;Chrnb4|1.57813088348;Fgf14|1.75380470754;Gabra5|1.87970173279;Gabrb1|1.90377476319;Gabre|1.79434034926;Gabrg1|2.66079456688;Glra1|2.11628017528;Glra3|2.32648429766;Grin2a|3.38370095833;Grin2b|3.03012355699;Gsk3b|1.82336508407;Igsf9b|2.63977545907;Lrrk2|1.72699349797;Oprm1|3.29578400936;Ppp1r9a|1.87096248079;Scn2a|2.…	25	255	467	29486	http://www.ebi.ac.uk/QuickGO/GTerm?id=GO:0060078
2	2	localization	GO:0051179	6.48e-13	1.65e-10	Abca1|1.75138726576;Abl2|1.78882303001;Ackr4|1.83856036673;Adcyap1|1.80612154389;Adra2a|1.65596464555;Ago2|2.17425457931;Agtpbp1|1.6336847076;Agtr1|2.5630213888;Akap10|1.633033401;Amot|1.67501344601;Ankrd13c|1.53397634;Anxa1|1.53929538909;AP1G1|1.5708126488;Ar|3.16305156279;Atp11c|1.66141319377;Atp7a|1.63065750797;Atp8a2|2.3655007126;Atxn1|2.04778649851;Avl9|1.70450718714;Bcl2|1.58444755063;Bdnf|…	212	8798	467	29486	http://www.ebi.ac.uk/QuickGO/GTerm?id=GO:0051179
5	5	central nervous system development	GO:0007417	1.03e-12	2.49e-10	Abl2|1.78882303001;Adcyap1|1.80612154389;Agtpbp1|1.6336847076;Atp7a|1.63065750797;Atrn|1.7549792312;Atxn1|2.04778649851;Bcl2|1.58444755063;Bmpr2|2.29316919868;Cadm1|1.70037872535;Cadm2|1.74511442625;Cask|1.50579274659;Creb1|1.60951463302;Dmd|1.81631855939;Dnah5|1.62260966757;Efna5|1.73243975036;Ephb2|1.53449827116;Fzd3|1.60080717441;Gabra5|1.87970173279;Gabrb1|1.90377476319;Ghrh|4.59358856457;Gri…	59	1329	467	29486	http://www.ebi.ac.uk/QuickGO/GTerm?id=GO:0007417
4	4	head development	GO:0060322	2.27e-12	5.05e-10	Abl2|1.78882303001;Adcyap1|1.80612154389;Agtpbp1|1.6336847076;Atp7a|1.63065750797;Atrn|1.7549792312;Atxn1|2.04778649851;Bcl2|1.58444755063;Bmpr2|2.29316919868;Cadm1|1.70037872535;Cadm2|1.74511442625;Cask|1.50579274659;Creb1|1.60951463302;Dmd|1.81631855939;Dnah5|1.62260966757;Efna5|1.73243975036;Fzd3|1.60080717441;Gabra5|1.87970173279;Ghrh|4.59358856457;Grin2a|3.38370095833;Grin2b|3.03012355699;EN…	51	1061	467	29486	http://www.ebi.ac.uk/QuickGO/GTerm?id=GO:0060322
3	3	single-organism cellular process	GO:0044763	2.27e-12	5.05e-10	Abca1|1.75138726576;Abl2|1.78882303001;Ackr4|1.83856036673;Adar|1.58844505789;Adcyap1|1.80612154389;Adgrg6|1.92135790069;Adra2a|1.65596464555;Ago2|2.17425457931;Agtpbp1|1.6336847076;Agtr1|2.5630213888;Akap10|1.633033401;Alg11|1.63909715488;Alpk1|2.22002983685;Ankrd13c|1.53397634;Anxa1|1.53929538909;Ar|3.16305156279;Arhgap26|1.98322369149;Arhgap42|1.74113680036;Arhgef12|1.73150889495;Atp11c|1.6614…	352	17746	467	29486	http://www.ebi.ac.uk/QuickGO/GTerm?id=GO:0044763
6	6	plasma membrane bounded cell projection morphogenesis	GO:0120039	3.09e-12	6.62e-10	Atp8a2|2.3655007126;Bdnf|1.80314679144;Bmpr2|2.29316919868;Cask|1.50579274659;Cdkl5|3.25315038137;Chl1|1.68973371067;Chodl|1.63063376702;Creb1|1.60951463302;Dcc|1.94565549541;Dhx36|1.61598277636;Dmd|1.81631855939;Efna5|1.73243975036;Emb|3.3262129442;Epha3|2.39174675066;Ephb2|1.53449827116;Fzd3|1.60080717441;Grip1|1.91932976023;Gsk3b|1.82336508407;Kalrn|1.60527276495;Lifr|2.03098237146;Lrrk2|1.726…	42	762	467	29486	http://www.ebi.ac.uk/QuickGO/GTerm?id=GO:0120039
2	2	biological regulation	GO:0065007	3.57e-12	7.33e-10	Abca1|1.75138726576;Abl2|1.78882303001;Ackr4|1.83856036673;Adar|1.58844505789;Adcyap1|1.80612154389;Adgrg6|1.92135790069;Adra2a|1.65596464555;Aff2|2.62748742201;Ago2|2.17425457931;AGRP|8.9189149962;Agtpbp1|1.6336847076;Agtr1|2.5630213888;Akap10|1.633033401;Alpk1|2.22002983685;Amot|1.67501344601;Angptl1|1.97795439129;Ankrd13c|1.53397634;Anos1|1.68396888076;Anxa1|1.53929538909;Ar|3.16305156279;Arhg…	361	18426	467	29486	http://www.ebi.ac.uk/QuickGO/GTerm?id=GO:0065007
3	3	regulation of multicellular organismal process	GO:0051239	3.7e-12	7.33e-10	Abca1|1.75138726576;Abl2|1.78882303001;Adcyap1|1.80612154389;Adra2a|1.65596464555;Ago2|2.17425457931;Agtr1|2.5630213888;Anxa1|1.53929538909;Ar|3.16305156279;Arhgap42|1.74113680036;Atp11c|1.66141319377;Atp8a2|2.3655007126;Atrn|1.7549792312;Atxn1|2.04778649851;Bdnf|1.80314679144;Bmpr2|2.29316919868;Bnip2|1.68707173711;Cacna1c|1.53263656672;Cadm1|1.70037872535;Camsap2|1.51141697152;Cask|1.5057927465…	117	3909	467	29486	http://www.ebi.ac.uk/QuickGO/GTerm?id=GO:0051239
5	5	plasma membrane bounded cell projection organization	GO:0120036	3.89e-12	7.44e-10	Abl2|1.78882303001;Adcyap1|1.80612154389;Atp7a|1.63065750797;Atp8a2|2.3655007126;Bdnf|1.80314679144;Bmpr2|2.29316919868;Camsap2|1.51141697152;Cask|1.50579274659;Ccdc40|1.87638752596;Cdh13|1.6044706784;Cdkl5|3.25315038137;Chl1|1.68973371067;Chodl|1.63063376702;Cluap1|1.75209185181;Cnr1|1.75631169464;Creb1|1.60951463302;Creb3l2|1.79030353341;Dcc|1.94565549541;Dhx36|1.61598277636;Dmd|1.81631855939;D…	68	1726	467	29486	http://www.ebi.ac.uk/QuickGO/GTerm?id=GO:0120036
5	5	cell projection morphogenesis	GO:0048858	4.44e-12	8.19e-10	Abl2|1.78882303001;Atp7a|1.63065750797;Atp8a2|2.3655007126;Bdnf|1.80314679144;Bmpr2|2.29316919868;Cask|1.50579274659;Ccdc40|1.87638752596;Cdkl5|3.25315038137;Chl1|1.68973371067;Chodl|1.63063376702;Cluap1|1.75209185181;Creb1|1.60951463302;Dcc|1.94565549541;Dhx36|1.61598277636;Dmd|1.81631855939;Dnah5|1.62260966757;Dnah6|1.66183945849;Dnal1|1.66273116076;Efna5|1.73243975036;Emb|3.3262129442;Epha3|2.…	53	1153	467	29486	http://www.ebi.ac.uk/QuickGO/GTerm?id=GO:0048858
5	5	cell part morphogenesis	GO:0032990	9.03e-12	1.61e-09	Abl2|1.78882303001;Atp7a|1.63065750797;Atp8a2|2.3655007126;Bdnf|1.80314679144;Bmpr2|2.29316919868;Cask|1.50579274659;Ccdc40|1.87638752596;Cdkl5|3.25315038137;Chl1|1.68973371067;Chodl|1.63063376702;Cluap1|1.75209185181;Creb1|1.60951463302;Dcc|1.94565549541;Dhx36|1.61598277636;Dmd|1.81631855939;Dnah5|1.62260966757;Dnah6|1.66183945849;Dnal1|1.66273116076;Efna5|1.73243975036;Emb|3.3262129442;Epha3|2.…	53	1175	467	29486	http://www.ebi.ac.uk/QuickGO/GTerm?id=GO:0032990
2	2	positive regulation of biological process	GO:0048518	9.65e-12	1.66e-09	Abca1|1.75138726576;Abl2|1.78882303001;Adar|1.58844505789;Adcyap1|1.80612154389;Adgrg6|1.92135790069;Adra2a|1.65596464555;Ago2|2.17425457931;Agtr1|2.5630213888;Alpk1|2.22002983685;Anxa1|1.53929538909;Ar|3.16305156279;Arhgap42|1.74113680036;Arhgef12|1.73150889495;Asxl3|1.81811313532;Atp11c|1.66141319377;Atp7a|1.63065750797;Atp8a2|2.3655007126;Atrx|1.76810061983;Atxn1|2.04778649851;Bdnf|1.803146791…	196	8119	467	29486	http://www.ebi.ac.uk/QuickGO/GTerm?id=GO:0048518
7	5,7	neuron differentiation	GO:0030182	1.17e-11	1.95e-09	Abl2|1.78882303001;Adcyap1|1.80612154389;Agtpbp1|1.6336847076;Atp7a|1.63065750797;Atp8a2|2.3655007126;Bdnf|1.80314679144;Bmpr2|2.29316919868;Bnip2|1.68707173711;Camsap2|1.51141697152;Cask|1.50579274659;Cdkl5|3.25315038137;Chl1|1.68973371067;Chodl|1.63063376702;Cnr1|1.75631169464;Creb1|1.60951463302;Creb3l2|1.79030353341;Dcc|1.94565549541;Dhx36|1.61598277636;Dmd|1.81631855939;Efna5|1.73243975036;E…	72	1934	467	29486	http://www.ebi.ac.uk/QuickGO/GTerm?id=GO:0030182
5	5	cell morphogenesis	GO:0000902	1.61e-11	2.58e-09	Abl2|1.78882303001;Anxa1|1.53929538909;Atp7a|1.63065750797;Atp8a2|2.3655007126;Bdnf|1.80314679144;Bmpr2|2.29316919868;Cadm1|1.70037872535;Cask|1.50579274659;Ccdc40|1.87638752596;Cdh13|1.6044706784;Cdh6|2.38202430281;Cdkl5|3.25315038137;Chl1|1.68973371067;Chodl|1.63063376702;Cluap1|1.75209185181;Creb1|1.60951463302;Csnk1g1|1.75516132716;Dcc|1.94565549541;Dhx36|1.61598277636;Dmd|1.81631855939;Dnah5…	67	1741	467	29486	http://www.ebi.ac.uk/QuickGO/GTerm?id=GO:0000902
7	7	neuron projection morphogenesis	GO:0048812	1.64e-11	2.58e-09	Abl2|1.78882303001;Atp7a|1.63065750797;Atp8a2|2.3655007126;Bdnf|1.80314679144;Bmpr2|2.29316919868;Cask|1.50579274659;Cdkl5|3.25315038137;Chl1|1.68973371067;Chodl|1.63063376702;Creb1|1.60951463302;Dcc|1.94565549541;Dhx36|1.61598277636;Dmd|1.81631855939;Efna5|1.73243975036;Emb|3.3262129442;Epha3|2.39174675066;Ephb2|1.53449827116;Fzd3|1.60080717441;Grip1|1.91932976023;Gsk3b|1.82336508407;Kalrn|1.605…	44	871	467	29486	http://www.ebi.ac.uk/QuickGO/GTerm?id=GO:0048812
4	4	cell projection organization	GO:0030030	2.77e-11	4.24e-09	Abl2|1.78882303001;Adcyap1|1.80612154389;Atp7a|1.63065750797;Atp8a2|2.3655007126;Bdnf|1.80314679144;Bmpr2|2.29316919868;Camsap2|1.51141697152;Cask|1.50579274659;Ccdc40|1.87638752596;Cdh13|1.6044706784;Cdkl5|3.25315038137;Chl1|1.68973371067;Chodl|1.63063376702;Cluap1|1.75209185181;Cnr1|1.75631169464;Creb1|1.60951463302;Creb3l2|1.79030353341;Dcc|1.94565549541;Dhx36|1.61598277636;Dmd|1.81631855939;D…	72	1971	467	29486	http://www.ebi.ac.uk/QuickGO/GTerm?id=GO:0030030
5	5	regulation of cell development	GO:0060284	2.89e-11	4.29e-09	Abl2|1.78882303001;Adcyap1|1.80612154389;Atp8a2|2.3655007126;Atxn1|2.04778649851;Bdnf|1.80314679144;Bmpr2|2.29316919868;Bnip2|1.68707173711;Camsap2|1.51141697152;Cask|1.50579274659;Cdkl5|3.25315038137;Chodl|1.63063376702;Cnr1|1.75631169464;Creb1|1.60951463302;Creb3l2|1.79030353341;Dcc|1.94565549541;Dhx36|1.61598277636;Dmd|1.81631855939;Epb41l5|2.04199887718;Epha3|2.39174675066;Fzd3|1.60080717441;…	58	1404	467	29486	http://www.ebi.ac.uk/QuickGO/GTerm?id=GO:0060284
4	4	cellular response to chemical stimulus	GO:0070887	3.18e-11	4.6e-09	Abca1|1.75138726576;Abl2|1.78882303001;Ackr4|1.83856036673;Adcyap1|1.80612154389;Adra2a|1.65596464555;Ago2|2.17425457931;AGRP|8.9189149962;Agtr1|2.5630213888;Anxa1|1.53929538909;Ar|3.16305156279;Atp7a|1.63065750797;Atrx|1.76810061983;Bcl2|1.58444755063;Bdnf|1.80314679144;Bmpr2|2.29316919868;Cacna1c|1.53263656672;Cbl|1.66157093779;Cdh13|1.6044706784;Cep57|1.55920791474;Chrm5|3.41104905622;Chrna3|2…	117	4041	467	29486	http://www.ebi.ac.uk/QuickGO/GTerm?id=GO:0070887
3	3	cellular developmental process	GO:0048869	3.32e-11	4.67e-09	Abl2|1.78882303001;Adcyap1|1.80612154389;Adgrg6|1.92135790069;Agtpbp1|1.6336847076;Anxa1|1.53929538909;Atp11c|1.66141319377;Atp7a|1.63065750797;Atp8a2|2.3655007126;Atxn1|2.04778649851;Bcl2|1.58444755063;Bdnf|1.80314679144;Bmpr2|2.29316919868;Bnip2|1.68707173711;Cadm1|1.70037872535;Camsap2|1.51141697152;Cask|1.50579274659;Ccdc40|1.87638752596;Cdh13|1.6044706784;Cdh6|2.38202430281;Cdkl5|3.253150381…	145	5458	467	29486	http://www.ebi.ac.uk/QuickGO/GTerm?id=GO:0048869
5	4,5	signal release	GO:0023061	4.26e-11	5.84e-09	Adcyap1|1.80612154389;Adra2a|1.65596464555;Agtr1|2.5630213888;Anxa1|1.53929538909;Cacna1b|1.73057909521;Cadps2|1.72082859594;Cask|1.50579274659;Chrna3|2.13461749154;Cnr1|1.75631169464;Creb1|1.60951463302;Efna5|1.73243975036;Gal|2.14052860929;Ghrh|4.59358856457;Grp|2.5515392585;Htr1b|1.79620106671;Il6st|1.80814553546;Itsn1|1.70457388454;Kcnb1|1.94005755451;Kiss1|26.7234686203;Lrrk2|1.72699349797;N…	38	694	467	29486	http://www.ebi.ac.uk/QuickGO/GTerm?id=GO:0023061
3	2,3	regulation of biological process	GO:0050789	4.55e-11	6.08e-09	Abca1|1.75138726576;Abl2|1.78882303001;Ackr4|1.83856036673;Adar|1.58844505789;Adcyap1|1.80612154389;Adgrg6|1.92135790069;Adra2a|1.65596464555;Aff2|2.62748742201;Ago2|2.17425457931;AGRP|8.9189149962;Agtr1|2.5630213888;Akap10|1.633033401;Alpk1|2.22002983685;Amot|1.67501344601;Angptl1|1.97795439129;Ankrd13c|1.53397634;Anos1|1.68396888076;Anxa1|1.53929538909;Ar|3.16305156279;Arhgap26|1.98322369149;Ar…	343	17420	467	29486	http://www.ebi.ac.uk/QuickGO/GTerm?id=GO:0050789
5	4,5	single-organism transport	GO:0044765	4.83e-11	6.3e-09	Abca1|1.75138726576;Abl2|1.78882303001;Adcyap1|1.80612154389;Adra2a|1.65596464555;Agtpbp1|1.6336847076;Agtr1|2.5630213888;Anxa1|1.53929538909;AP1G1|1.5708126488;Atp11c|1.66141319377;Atp7a|1.63065750797;Atp8a2|2.3655007126;Bcl2|1.58444755063;Bdnf|1.80314679144;Bsn|2.25843392236;Cacna1b|1.73057909521;Cacna1c|1.53263656672;Cacna1e|1.50131863359;Cacna2d1|1.50730197169;Cadm1|1.70037872535;Cadps2|1.720…	139	5175	467	29486	http://www.ebi.ac.uk/QuickGO/GTerm?id=GO:0044765
5	5	regulation of nervous system development	GO:0051960	5.58e-11	7.1e-09	Abl2|1.78882303001;Adcyap1|1.80612154389;Atp8a2|2.3655007126;Atxn1|2.04778649851;Bdnf|1.80314679144;Bmpr2|2.29316919868;Bnip2|1.68707173711;Camsap2|1.51141697152;Cask|1.50579274659;Cdkl5|3.25315038137;Celsr1|1.91707138427;Chodl|1.63063376702;Clstn2|3.54505558664;Cnr1|1.75631169464;Creb1|1.60951463302;Creb3l2|1.79030353341;Dcc|1.94565549541;Dhx36|1.61598277636;Dmd|1.81631855939;Fzd3|1.60080717441;…	55	1311	467	29486	http://www.ebi.ac.uk/QuickGO/GTerm?id=GO:0051960
3	3	positive regulation of cellular process	GO:0048522	5.77e-11	7.18e-09	Abca1|1.75138726576;Abl2|1.78882303001;Adar|1.58844505789;Adcyap1|1.80612154389;Adgrg6|1.92135790069;Ago2|2.17425457931;Agtr1|2.5630213888;Alpk1|2.22002983685;Anxa1|1.53929538909;Ar|3.16305156279;Asxl3|1.81811313532;Atp11c|1.66141319377;Atp7a|1.63065750797;Atp8a2|2.3655007126;Atrx|1.76810061983;Atxn1|2.04778649851;Bdnf|1.80314679144;Bmpr2|2.29316919868;Bnip2|1.68707173711;Bsx|10.2854567926;Cacna1…	172	6940	467	29486	http://www.ebi.ac.uk/QuickGO/GTerm?id=GO:0048522
4	4	cellular component morphogenesis	GO:0032989	6.4e-11	7.73e-09	Abl2|1.78882303001;Anxa1|1.53929538909;Atp7a|1.63065750797;Atp8a2|2.3655007126;Bdnf|1.80314679144;Bmpr2|2.29316919868;Cadm1|1.70037872535;Cask|1.50579274659;Ccdc40|1.87638752596;Cdh13|1.6044706784;Cdh6|2.38202430281;Cdkl5|3.25315038137;Chl1|1.68973371067;Chodl|1.63063376702;Cluap1|1.75209185181;Creb1|1.60951463302;Csnk1g1|1.75516132716;Dcc|1.94565549541;Dhx36|1.61598277636;Dmd|1.81631855939;Dnah5…	69	1881	467	29486	http://www.ebi.ac.uk/QuickGO/GTerm?id=GO:0032989
5	5	neuron development	GO:0048666	6.5e-11	7.73e-09	Abl2|1.78882303001;Adcyap1|1.80612154389;Atp7a|1.63065750797;Atp8a2|2.3655007126;Bdnf|1.80314679144;Bmpr2|2.29316919868;Camsap2|1.51141697152;Cask|1.50579274659;Cdkl5|3.25315038137;Chl1|1.68973371067;Chodl|1.63063376702;Cnr1|1.75631169464;Creb1|1.60951463302;Creb3l2|1.79030353341;Dcc|1.94565549541;Dhx36|1.61598277636;Dmd|1.81631855939;Efna5|1.73243975036;Emb|3.3262129442;Epha3|2.39174675066;Ephb2…	61	1553	467	29486	http://www.ebi.ac.uk/QuickGO/GTerm?id=GO:0048666
3	3	regulation of signaling	GO:0023051	7.51e-11	8.61e-09	Abca1|1.75138726576;Abl2|1.78882303001;Adcyap1|1.80612154389;Adra2a|1.65596464555;Agtr1|2.5630213888;Akap10|1.633033401;Alpk1|2.22002983685;Anxa1|1.53929538909;Ar|3.16305156279;Arhgap26|1.98322369149;Arhgap42|1.74113680036;Arhgef12|1.73150889495;Atxn1|2.04778649851;Bcl2|1.58444755063;Bdnf|1.80314679144;Bmpr2|2.29316919868;Bnip2|1.68707173711;Cacna1b|1.73057909521;Cask|1.50579274659;Cbl|1.66157093…	123	4394	467	29486	http://www.ebi.ac.uk/QuickGO/GTerm?id=GO:0023051
7	6,7	regulation of neurogenesis	GO:0050767	7.57e-11	8.61e-09	Abl2|1.78882303001;Adcyap1|1.80612154389;Atp8a2|2.3655007126;Atxn1|2.04778649851;Bdnf|1.80314679144;Bmpr2|2.29316919868;Bnip2|1.68707173711;Camsap2|1.51141697152;Cask|1.50579274659;Cdkl5|3.25315038137;Chodl|1.63063376702;Cnr1|1.75631169464;Creb1|1.60951463302;Creb3l2|1.79030353341;Dcc|1.94565549541;Dhx36|1.61598277636;Dmd|1.81631855939;Fzd3|1.60080717441;Grip1|1.91932976023;Gsk3b|1.82336508407;EN…	51	1169	467	29486	http://www.ebi.ac.uk/QuickGO/GTerm?id=GO:0050767
4	4	regulation of cell communication	GO:0010646	7.97e-11	8.87e-09	Abca1|1.75138726576;Abl2|1.78882303001;Adcyap1|1.80612154389;Adra2a|1.65596464555;Agtr1|2.5630213888;Akap10|1.633033401;Alpk1|2.22002983685;Anxa1|1.53929538909;Ar|3.16305156279;Arhgap26|1.98322369149;Arhgap42|1.74113680036;Arhgef12|1.73150889495;Atxn1|2.04778649851;Bcl2|1.58444755063;Bdnf|1.80314679144;Bmpr2|2.29316919868;Bnip2|1.68707173711;Cacna1b|1.73057909521;Cask|1.50579274659;Cbl|1.66157093…	124	4448	467	29486	http://www.ebi.ac.uk/QuickGO/GTerm?id=GO:0010646
2	2	multicellular organismal process	GO:0032501	8.31e-11	9.07e-09	Abca1|1.75138726576;Abl2|1.78882303001;Adcyap1|1.80612154389;Adgrg6|1.92135790069;Adra2a|1.65596464555;Ago2|2.17425457931;Agtpbp1|1.6336847076;Agtr1|2.5630213888;Amot|1.67501344601;Ankfn1|1.67831105915;Anxa1|1.53929538909;Ar|3.16305156279;Arhgap42|1.74113680036;Asxl3|1.81811313532;Atp11c|1.66141319377;Atp7a|1.63065750797;Atp8a2|2.3655007126;Atrn|1.7549792312;Atxn1|2.04778649851;Bbx|1.88388811504;…	235	10573	467	29486	http://www.ebi.ac.uk/QuickGO/GTerm?id=GO:0032501
4	4	cell development	GO:0048468	1.03e-10	1.1e-08	Abl2|1.78882303001;Adcyap1|1.80612154389;Adgrg6|1.92135790069;Atp7a|1.63065750797;Atp8a2|2.3655007126;Atxn1|2.04778649851;Bdnf|1.80314679144;Bmpr2|2.29316919868;Bnip2|1.68707173711;Camsap2|1.51141697152;Cask|1.50579274659;Cdkl5|3.25315038137;Cep57|1.55920791474;Chl1|1.68973371067;Chodl|1.63063376702;Cnr1|1.75631169464;Creb1|1.60951463302;Creb3l2|1.79030353341;Dcc|1.94565549541;Dhx36|1.61598277636…	94	3013	467	29486	http://www.ebi.ac.uk/QuickGO/GTerm?id=GO:0048468
3	3	single-organism localization	GO:1902578	1.49e-10	1.56e-08	Abca1|1.75138726576;Abl2|1.78882303001;Adcyap1|1.80612154389;Adra2a|1.65596464555;Agtpbp1|1.6336847076;Agtr1|2.5630213888;Ankrd13c|1.53397634;Anxa1|1.53929538909;AP1G1|1.5708126488;Ar|3.16305156279;Atp11c|1.66141319377;Atp7a|1.63065750797;Atp8a2|2.3655007126;Bcl2|1.58444755063;Bdnf|1.80314679144;Bsn|2.25843392236;Cacna1b|1.73057909521;Cacna1c|1.53263656672;Cacna1e|1.50131863359;Cacna2d1|1.5073019…	143	5466	467	29486	http://www.ebi.ac.uk/QuickGO/GTerm?id=GO:1902578
3	3	regulation of cellular process	GO:0050794	1.55e-10	1.6e-08	Abca1|1.75138726576;Abl2|1.78882303001;Ackr4|1.83856036673;Adar|1.58844505789;Adcyap1|1.80612154389;Adgrg6|1.92135790069;Adra2a|1.65596464555;Aff2|2.62748742201;Ago2|2.17425457931;AGRP|8.9189149962;Agtr1|2.5630213888;Akap10|1.633033401;Alpk1|2.22002983685;Amot|1.67501344601;Angptl1|1.97795439129;Ankrd13c|1.53397634;Anos1|1.68396888076;Anxa1|1.53929538909;Ar|3.16305156279;Arhgap26|1.98322369149;Ar…	328	16527	467	29486	http://www.ebi.ac.uk/QuickGO/GTerm?id=GO:0050794
3	3	cellular component organization	GO:0016043	1.71e-10	1.71e-08	Abca1|1.75138726576;Abl2|1.78882303001;Adcyap1|1.80612154389;Adgrg6|1.92135790069;Ago2|2.17425457931;Agtpbp1|1.6336847076;Alpk1|2.22002983685;Amot|1.67501344601;Anxa1|1.53929538909;AP1G1|1.5708126488;Ar|3.16305156279;Arhgap26|1.98322369149;Atp11c|1.66141319377;Atp7a|1.63065750797;Atp8a2|2.3655007126;Atrx|1.76810061983;Bcl2|1.58444755063;Bdnf|1.80314679144;Bmpr2|2.29316919868;Bnip2|1.68707173711;B…	201	8656	467	29486	http://www.ebi.ac.uk/QuickGO/GTerm?id=GO:0016043
6	6	neuron projection development	GO:0031175	1.73e-10	1.71e-08	Abl2|1.78882303001;Adcyap1|1.80612154389;Atp7a|1.63065750797;Atp8a2|2.3655007126;Bdnf|1.80314679144;Bmpr2|2.29316919868;Camsap2|1.51141697152;Cask|1.50579274659;Cdkl5|3.25315038137;Chl1|1.68973371067;Chodl|1.63063376702;Cnr1|1.75631169464;Creb1|1.60951463302;Creb3l2|1.79030353341;Dcc|1.94565549541;Dhx36|1.61598277636;Dmd|1.81631855939;Efna5|1.73243975036;Emb|3.3262129442;Epha3|2.39174675066;Ephb2…	56	1391	467	29486	http://www.ebi.ac.uk/QuickGO/GTerm?id=GO:0031175
4	4	regulation of cell differentiation	GO:0045595	2.72e-10	2.64e-08	Abl2|1.78882303001;Adcyap1|1.80612154389;Anxa1|1.53929538909;Atp11c|1.66141319377;Atp8a2|2.3655007126;Atxn1|2.04778649851;Bdnf|1.80314679144;Bmpr2|2.29316919868;Bnip2|1.68707173711;Camsap2|1.51141697152;Cask|1.50579274659;Cdkl5|3.25315038137;Chodl|1.63063376702;Cnot4|1.54647279555;Cnr1|1.75631169464;Creb1|1.60951463302;Creb3l2|1.79030353341;Dcc|1.94565549541;Dhx36|1.61598277636;Dmd|1.81631855939;…	76	2249	467	29486	http://www.ebi.ac.uk/QuickGO/GTerm?id=GO:0045595
2	2	signaling	GO:0023052	2.94e-10	2.81e-08	Abca1|1.75138726576;Abl2|1.78882303001;Ackr4|1.83856036673;Adcyap1|1.80612154389;Adgrg6|1.92135790069;Adra2a|1.65596464555;AGRP|8.9189149962;Agtr1|2.5630213888;Akap10|1.633033401;Alpk1|2.22002983685;Amot|1.67501344601;Angptl1|1.97795439129;Anxa1|1.53929538909;Ar|3.16305156279;Arhgap26|1.98322369149;Arhgap42|1.74113680036;Arhgef12|1.73150889495;Atp7a|1.63065750797;Atrx|1.76810061983;Atxn1|2.047786…	223	9985	467	29486	http://www.ebi.ac.uk/QuickGO/GTerm?id=GO:0023052
3	3	anatomical structure morphogenesis	GO:0009653	3.8e-10	3.56e-08	Abl2|1.78882303001;Adgrg6|1.92135790069;Ago2|2.17425457931;Agtpbp1|1.6336847076;Agtr1|2.5630213888;Amot|1.67501344601;Anxa1|1.53929538909;Asxl3|1.81811313532;Atp7a|1.63065750797;Atp8a2|2.3655007126;Atrn|1.7549792312;Bdnf|1.80314679144;Bmpr2|2.29316919868;Bsx|10.2854567926;Btbd7|1.5030239782;Cadm1|1.70037872535;Cask|1.50579274659;Ccdc40|1.87638752596;Cdh13|1.6044706784;Cdh6|2.38202430281;Cdkl5|3.2…	102	3469	467	29486	http://www.ebi.ac.uk/QuickGO/GTerm?id=GO:0009653
5	4,5	animal organ development	GO:0048513	6.45e-10	5.95e-08	Abl2|1.78882303001;Adcyap1|1.80612154389;Adgrg6|1.92135790069;Agtpbp1|1.6336847076;Agtr1|2.5630213888;Anxa1|1.53929538909;Ar|3.16305156279;Asxl3|1.81811313532;Atp11c|1.66141319377;Atp7a|1.63065750797;Atp8a2|2.3655007126;Atrn|1.7549792312;Atxn1|2.04778649851;Bbx|1.88388811504;Bcl2|1.58444755063;Bdnf|1.80314679144;Bmpr2|2.29316919868;Bsx|10.2854567926;Cadm1|1.70037872535;Cadm2|1.74511442625;Cask|1.…	119	4342	467	29486	http://www.ebi.ac.uk/QuickGO/GTerm?id=GO:0048513
3	3	single-organism behavior	GO:0044708	6.7e-10	6.07e-08	Abl2|1.78882303001;Adcyap1|1.80612154389;Agtpbp1|1.6336847076;Ankfn1|1.67831105915;Ar|3.16305156279;Atxn1|2.04778649851;Bdnf|1.80314679144;Chl1|1.68973371067;Chrnb4|1.57813088348;Cnr1|1.75631169464;Creb1|1.60951463302;Fgf14|1.75380470754;Gabra5|1.87970173279;Ghrh|4.59358856457;Glra1|2.11628017528;Grin2a|3.38370095833;Grin2b|3.03012355699;Grp|2.5515392585;Homer2|1.80491946919;Kcna2|1.85876134777;L…	33	597	467	29486	http://www.ebi.ac.uk/QuickGO/GTerm?id=GO:0044708
3	3	single-multicellular organism process	GO:0044707	1.06e-09	9.42e-08	Abca1|1.75138726576;Abl2|1.78882303001;Adcyap1|1.80612154389;Adgrg6|1.92135790069;Adra2a|1.65596464555;Ago2|2.17425457931;Agtpbp1|1.6336847076;Agtr1|2.5630213888;Ankfn1|1.67831105915;Anxa1|1.53929538909;Ar|3.16305156279;Arhgap42|1.74113680036;Atp11c|1.66141319377;Atp7a|1.63065750797;Atp8a2|2.3655007126;Atrn|1.7549792312;Atxn1|2.04778649851;Bbx|1.88388811504;Bcl2|1.58444755063;Bdnf|1.80314679144;B…	203	8944	467	29486	http://www.ebi.ac.uk/QuickGO/GTerm?id=GO:0044707
3	3	cell communication	GO:0007154	1.13e-09	9.8e-08	Abca1|1.75138726576;Abl2|1.78882303001;Ackr4|1.83856036673;Adcyap1|1.80612154389;Adgrg6|1.92135790069;Adra2a|1.65596464555;AGRP|8.9189149962;Agtr1|2.5630213888;Akap10|1.633033401;Alpk1|2.22002983685;Amot|1.67501344601;Angptl1|1.97795439129;Anxa1|1.53929538909;Ar|3.16305156279;Arhgap26|1.98322369149;Arhgap42|1.74113680036;Arhgef12|1.73150889495;Atp7a|1.63065750797;Atrx|1.76810061983;Atxn1|2.047786…	225	10238	467	29486	http://www.ebi.ac.uk/QuickGO/GTerm?id=GO:0007154
4	4	cellular response to endogenous stimulus	GO:0071495	1.14e-09	9.8e-08	Abca1|1.75138726576;Adcyap1|1.80612154389;AGRP|8.9189149962;Agtr1|2.5630213888;Anxa1|1.53929538909;Ar|3.16305156279;Atp7a|1.63065750797;Bdnf|1.80314679144;Bmpr2|2.29316919868;Cacna1c|1.53263656672;Cbl|1.66157093779;Cdh13|1.6044706784;Cep57|1.55920791474;Chrm5|3.41104905622;Chrna3|2.13461749154;Cpeb3|1.58961904272;Cpeb4|1.61659686585;Creb1|1.60951463302;Crebrf|1.801913174;Epb41l5|2.04199887718;Gab…	68	1969	467	29486	http://www.ebi.ac.uk/QuickGO/GTerm?id=GO:0071495
5	5	action potential	GO:0001508	1.17e-09	9.94e-08	Cacna1b|1.73057909521;Cacna1c|1.53263656672;Cacna1e|1.50131863359;Cacna2d1|1.50730197169;Chrnb4|1.57813088348;Cnr1|1.75631169464;Dmd|1.81631855939;Glra1|2.11628017528;Grin2a|3.38370095833;Grin2b|3.03012355699;Hcn4|2.30314499407;Kcna2|1.85876134777;Kcnb1|1.94005755451;Nalcn|1.68259410785;Scn2a|2.04269253996;Scn3a|1.72502260546;Scn7a|1.70107267308;Scn9a|1.73564695337	18	186	467	29486	http://www.ebi.ac.uk/QuickGO/GTerm?id=GO:0001508
7	6,7	establishment of synaptic vesicle localization	GO:0097480	1.21e-09	9.94e-08	AP1G1|1.5708126488;Cacna1b|1.73057909521;Cadps2|1.72082859594;Chrna3|2.13461749154;Cnr1|1.75631169464;Fgf14|1.75380470754;Htr1b|1.79620106671;Lrrk2|1.72699349797;Pclo|2.37381684124;Rab3c|2.60904242325;Rab8b|1.55819106741;Rims3|2.35096992668;Slc18a2|2.15337279363;Ston2|1.52501411507;Stx11|8.67158737663;Stxbp5l|1.99090651306;Syt10|1.68946556427;Syt14|2.18387210863;Syt17|1.5536154283;Syt4|1.68520087…	22	284	467	29486	http://www.ebi.ac.uk/QuickGO/GTerm?id=GO:0097480
7	5,6,7	synaptic vesicle transport	GO:0048489	1.21e-09	9.94e-08	AP1G1|1.5708126488;Cacna1b|1.73057909521;Cadps2|1.72082859594;Chrna3|2.13461749154;Cnr1|1.75631169464;Fgf14|1.75380470754;Htr1b|1.79620106671;Lrrk2|1.72699349797;Pclo|2.37381684124;Rab3c|2.60904242325;Rab8b|1.55819106741;Rims3|2.35096992668;Slc18a2|2.15337279363;Ston2|1.52501411507;Stx11|8.67158737663;Stxbp5l|1.99090651306;Syt10|1.68946556427;Syt14|2.18387210863;Syt17|1.5536154283;Syt4|1.68520087…	22	284	467	29486	http://www.ebi.ac.uk/QuickGO/GTerm?id=GO:0048489
4	4	cell differentiation	GO:0030154	1.29e-09	1.05e-07	Abl2|1.78882303001;Adcyap1|1.80612154389;Adgrg6|1.92135790069;Agtpbp1|1.6336847076;Anxa1|1.53929538909;Atp11c|1.66141319377;Atp7a|1.63065750797;Atp8a2|2.3655007126;Atxn1|2.04778649851;Bcl2|1.58444755063;Bdnf|1.80314679144;Bmpr2|2.29316919868;Bnip2|1.68707173711;Camsap2|1.51141697152;Cask|1.50579274659;Cdkl5|3.25315038137;Celsr1|1.91707138427;Cep57|1.55920791474;Chl1|1.68973371067;Chodl|1.63063376…	131	5007	467	29486	http://www.ebi.ac.uk/QuickGO/GTerm?id=GO:0030154
4	4	regulation of multicellular organismal development	GO:2000026	1.49e-09	1.19e-07	Abl2|1.78882303001;Adcyap1|1.80612154389;Ago2|2.17425457931;Agtr1|2.5630213888;Anxa1|1.53929538909;Atp11c|1.66141319377;Atp8a2|2.3655007126;Atxn1|2.04778649851;Bdnf|1.80314679144;Bmpr2|2.29316919868;Bnip2|1.68707173711;Camsap2|1.51141697152;Cask|1.50579274659;Cdkl5|3.25315038137;Celsr1|1.91707138427;Chodl|1.63063376702;Clstn2|3.54505558664;Cnot4|1.54647279555;Cnr1|1.75631169464;Creb1|1.6095146330…	80	2517	467	29486	http://www.ebi.ac.uk/QuickGO/GTerm?id=GO:2000026
3	3	response to endogenous stimulus	GO:0009719	1.97e-09	1.55e-07	Abca1|1.75138726576;Adcyap1|1.80612154389;AGRP|8.9189149962;Agtr1|2.5630213888;Anxa1|1.53929538909;Ar|3.16305156279;Atp7a|1.63065750797;Bcl2|1.58444755063;Bdnf|1.80314679144;Bmpr2|2.29316919868;Cacna1b|1.73057909521;Cacna1c|1.53263656672;Cbl|1.66157093779;Cdh13|1.6044706784;Cep57|1.55920791474;Chrm5|3.41104905622;Chrna3|2.13461749154;Chrnb4|1.57813088348;Cnr1|1.75631169464;Cpeb3|1.58961904272;Cpe…	84	2717	467	29486	http://www.ebi.ac.uk/QuickGO/GTerm?id=GO:0009719
5	5	regulation of ion transport	GO:0043269	2.01e-09	1.56e-07	Adcyap1|1.80612154389;Agtr1|2.5630213888;Atp7a|1.63065750797;Atp8a2|2.3655007126;Cacna1b|1.73057909521;Cacna1c|1.53263656672;Cacna1e|1.50131863359;Cacna2d1|1.50730197169;Clcn5|1.63062381483;Cnr1|1.75631169464;Commd1|1.5781879616;Dmd|1.81631855939;Fgf14|1.75380470754;Gal|2.14052860929;Grin2a|3.38370095833;Grin2b|3.03012355699;Hcn4|2.30314499407;Homer2|1.80491946919;Htr1b|1.79620106671;Kcna2|1.8587…	44	1015	467	29486	http://www.ebi.ac.uk/QuickGO/GTerm?id=GO:0043269
6	6	synaptic vesicle exocytosis	GO:0016079	2.31e-09	1.76e-07	Cacna1b|1.73057909521;Cadps2|1.72082859594;Chrna3|2.13461749154;Cnr1|1.75631169464;Htr1b|1.79620106671;Lrrk2|1.72699349797;Pclo|2.37381684124;Rab3c|2.60904242325;Rab8b|1.55819106741;Rims3|2.35096992668;Stx11|8.67158737663;Stxbp5l|1.99090651306;Syt10|1.68946556427;Syt14|2.18387210863;Syt17|1.5536154283;Syt4|1.68520087102;Syt6|1.57552954303;Syt9|1.91723007635	18	194	467	29486	http://www.ebi.ac.uk/QuickGO/GTerm?id=GO:0016079
3	3	single organism signaling	GO:0044700	2.39e-09	1.8e-07	Abca1|1.75138726576;Abl2|1.78882303001;Ackr4|1.83856036673;Adcyap1|1.80612154389;Adgrg6|1.92135790069;Adra2a|1.65596464555;AGRP|8.9189149962;Agtr1|2.5630213888;Akap10|1.633033401;Angptl1|1.97795439129;Anxa1|1.53929538909;Ar|3.16305156279;Arhgap26|1.98322369149;Arhgap42|1.74113680036;Arhgef12|1.73150889495;Atp7a|1.63065750797;Atrx|1.76810061983;Atxn1|2.04778649851;Bcl2|1.58444755063;Bdnf|1.8031467…	206	9199	467	29486	http://www.ebi.ac.uk/QuickGO/GTerm?id=GO:0044700
6	6	synaptic vesicle localization	GO:0097479	2.45e-09	1.82e-07	AP1G1|1.5708126488;Cacna1b|1.73057909521;Cadps2|1.72082859594;Chrna3|2.13461749154;Cnr1|1.75631169464;Fgf14|1.75380470754;Htr1b|1.79620106671;Lrrk2|1.72699349797;Pclo|2.37381684124;Rab3c|2.60904242325;Rab8b|1.55819106741;Rims3|2.35096992668;Slc18a2|2.15337279363;Ston2|1.52501411507;Stx11|8.67158737663;Stxbp5l|1.99090651306;Syt10|1.68946556427;Syt14|2.18387210863;Syt17|1.5536154283;Syt4|1.68520087…	22	295	467	29486	http://www.ebi.ac.uk/QuickGO/GTerm?id=GO:0097479
2	2	cellular component organization or biogenesis	GO:0071840	2.86e-09	2.1e-07	Abca1|1.75138726576;Abl2|1.78882303001;Adcyap1|1.80612154389;Adgrg6|1.92135790069;Ago2|2.17425457931;Agtpbp1|1.6336847076;Alpk1|2.22002983685;Amot|1.67501344601;Anxa1|1.53929538909;AP1G1|1.5708126488;Ar|3.16305156279;Arhgap26|1.98322369149;Atp11c|1.66141319377;Atp7a|1.63065750797;Atp8a2|2.3655007126;Atrx|1.76810061983;Bcl2|1.58444755063;Bdnf|1.80314679144;Bmpr2|2.29316919868;Bnip2|1.68707173711;B…	202	8985	467	29486	http://www.ebi.ac.uk/QuickGO/GTerm?id=GO:0071840
4	4	regulation of cellular localization	GO:0060341	2.91e-09	2.1e-07	Abl2|1.78882303001;Adcyap1|1.80612154389;Adra2a|1.65596464555;Agtr1|2.5630213888;Anxa1|1.53929538909;Ar|3.16305156279;Cacna1b|1.73057909521;Cacna1c|1.53263656672;Cadm1|1.70037872535;Cadps2|1.72082859594;Cask|1.50579274659;Chrna3|2.13461749154;Cnr1|1.75631169464;Cnst|1.59624013602;Commd1|1.5781879616;Creb1|1.60951463302;Dhx36|1.61598277636;Dmd|1.81631855939;Efna5|1.73243975036;Fgf14|1.75380470754;…	64	1841	467	29486	http://www.ebi.ac.uk/QuickGO/GTerm?id=GO:0060341
4	4	transport	GO:0006810	3.37e-09	2.4e-07	Abca1|1.75138726576;Abl2|1.78882303001;Ackr4|1.83856036673;Adcyap1|1.80612154389;Adra2a|1.65596464555;Agtpbp1|1.6336847076;Agtr1|2.5630213888;Ankrd13c|1.53397634;Anxa1|1.53929538909;AP1G1|1.5708126488;Atp11c|1.66141319377;Atp7a|1.63065750797;Atp8a2|2.3655007126;Atxn1|2.04778649851;Bcl2|1.58444755063;Bdnf|1.80314679144;Bsn|2.25843392236;Cacna1b|1.73057909521;Cacna1c|1.53263656672;Cacna1e|1.5013186…	166	6964	467	29486	http://www.ebi.ac.uk/QuickGO/GTerm?id=GO:0006810
3	3	establishment of localization	GO:0051234	4.22e-09	2.97e-07	Abca1|1.75138726576;Abl2|1.78882303001;Ackr4|1.83856036673;Adcyap1|1.80612154389;Adra2a|1.65596464555;Agtpbp1|1.6336847076;Agtr1|2.5630213888;Ankrd13c|1.53397634;Anxa1|1.53929538909;AP1G1|1.5708126488;Ar|3.16305156279;Atp11c|1.66141319377;Atp7a|1.63065750797;Atp8a2|2.3655007126;Atxn1|2.04778649851;Bcl2|1.58444755063;Bdnf|1.80314679144;Bsn|2.25843392236;Cacna1b|1.73057909521;Cacna1c|1.53263656672;…	169	7151	467	29486	http://www.ebi.ac.uk/QuickGO/GTerm?id=GO:0051234
6	6	cell morphogenesis involved in neuron differentiation	GO:0048667	4.7e-09	3.26e-07	Abl2|1.78882303001;Atp7a|1.63065750797;Atp8a2|2.3655007126;Bdnf|1.80314679144;Bmpr2|2.29316919868;Cask|1.50579274659;Cdkl5|3.25315038137;Chl1|1.68973371067;Chodl|1.63063376702;Creb1|1.60951463302;Dcc|1.94565549541;Dhx36|1.61598277636;Efna5|1.73243975036;Emb|3.3262129442;Epha3|2.39174675066;Ephb2|1.53449827116;Fzd3|1.60080717441;Gsk3b|1.82336508407;Kalrn|1.60527276495;Lrrk2|1.72699349797;Nfib|1.55…	37	785	467	29486	http://www.ebi.ac.uk/QuickGO/GTerm?id=GO:0048667
7	7	inorganic ion transmembrane transport	GO:0098660	5.24e-09	3.56e-07	Agtpbp1|1.6336847076;Agtr1|2.5630213888;Atp7a|1.63065750797;Cacna1b|1.73057909521;Cacna1c|1.53263656672;Cacna1e|1.50131863359;Cacna2d1|1.50730197169;Clcn5|1.63062381483;Cnnm2|1.53686945441;Commd1|1.5781879616;Cp|1.56893085713;Dmd|1.81631855939;Fgf14|1.75380470754;Gabra5|1.87970173279;Gabrb1|1.90377476319;Gabre|1.79434034926;Gabrg1|2.66079456688;Gal|2.14052860929;Glra1|2.11628017528;Glra3|2.326484…	52	1364	467	29486	http://www.ebi.ac.uk/QuickGO/GTerm?id=GO:0098660
2	2	negative regulation of biological process	GO:0048519	5.27e-09	3.56e-07	Abl2|1.78882303001;Adar|1.58844505789;Adcyap1|1.80612154389;Adra2a|1.65596464555;Ago2|2.17425457931;Agtr1|2.5630213888;Akap10|1.633033401;Ankrd13c|1.53397634;Anos1|1.68396888076;Anxa1|1.53929538909;Ar|3.16305156279;Arhgap42|1.74113680036;Arhgef12|1.73150889495;Atp7a|1.63065750797;Atrx|1.76810061983;Atxn1|2.04778649851;Bcl2|1.58444755063;Bdnf|1.80314679144;Bmpr2|2.29316919868;Cacna1c|1.53263656672…	158	6565	467	29486	http://www.ebi.ac.uk/QuickGO/GTerm?id=GO:0048519
2	2	single-organism process	GO:0044699	5.55e-09	3.71e-07	Abca1|1.75138726576;Abl2|1.78882303001;Ackr4|1.83856036673;Adar|1.58844505789;Adcyap1|1.80612154389;Adgrg6|1.92135790069;Adra2a|1.65596464555;Ago2|2.17425457931;AGRP|8.9189149962;Agtpbp1|1.6336847076;Agtr1|2.5630213888;Akap10|1.633033401;Alg11|1.63909715488;Alpk1|2.22002983685;Angptl1|1.97795439129;Ankfn1|1.67831105915;Ankrd13c|1.53397634;Anxa1|1.53929538909;AP1G1|1.5708126488;Ar|3.16305156279;Ar…	387	21074	467	29486	http://www.ebi.ac.uk/QuickGO/GTerm?id=GO:0044699
5	5	synaptic vesicle cycle	GO:0099504	5.82e-09	3.84e-07	AP1G1|1.5708126488;Cacna1b|1.73057909521;Cadps2|1.72082859594;Chrna3|2.13461749154;Cnr1|1.75631169464;Fgf14|1.75380470754;Htr1b|1.79620106671;Itsn1|1.70457388454;Lrrk2|1.72699349797;Pclo|2.37381684124;Rims3|2.35096992668;Slc18a2|2.15337279363;Ston2|1.52501411507;Stx11|8.67158737663;Stxbp5l|1.99090651306;Syt10|1.68946556427;Syt14|2.18387210863;Syt17|1.5536154283;Syt4|1.68520087102;Syt6|1.575529543…	21	282	467	29486	http://www.ebi.ac.uk/QuickGO/GTerm?id=GO:0099504
3	3	negative regulation of cellular process	GO:0048523	5.98e-09	3.86e-07	Abl2|1.78882303001;Adar|1.58844505789;Adcyap1|1.80612154389;Adra2a|1.65596464555;Ago2|2.17425457931;Agtr1|2.5630213888;Akap10|1.633033401;Anos1|1.68396888076;Anxa1|1.53929538909;Ar|3.16305156279;Arhgap42|1.74113680036;Arhgef12|1.73150889495;Atp7a|1.63065750797;Atrx|1.76810061983;Atxn1|2.04778649851;Bcl2|1.58444755063;Bdnf|1.80314679144;Bmpr2|2.29316919868;Cacna1c|1.53263656672;Camsap2|1.511416971…	147	5979	467	29486	http://www.ebi.ac.uk/QuickGO/GTerm?id=GO:0048523
5	5	ion transport	GO:0006811	5.99e-09	3.86e-07	Abca1|1.75138726576;Adcyap1|1.80612154389;Agtpbp1|1.6336847076;Agtr1|2.5630213888;Anxa1|1.53929538909;Atp11c|1.66141319377;Atp7a|1.63065750797;Atp8a2|2.3655007126;Bdnf|1.80314679144;Cacna1b|1.73057909521;Cacna1c|1.53263656672;Cacna1e|1.50131863359;Cacna2d1|1.50730197169;Chrm5|3.41104905622;Chrna3|2.13461749154;Chrnb4|1.57813088348;Clcn5|1.63062381483;Cnnm2|1.53686945441;Cnr1|1.75631169464;Commd1|…	82	2689	467	29486	http://www.ebi.ac.uk/QuickGO/GTerm?id=GO:0006811
6	6	cellular protein modification process	GO:0006464	6.38e-09	4.02e-07	Abca1|1.75138726576;Abl2|1.78882303001;Adar|1.58844505789;Adck1|1.91443056935;Adcyap1|1.80612154389;Agtpbp1|1.6336847076;Agtr1|2.5630213888;Alg11|1.63909715488;Alpk1|2.22002983685;Anxa1|1.53929538909;Ate1|1.5006717176;Atp7a|1.63065750797;Atrx|1.76810061983;Bdnf|1.80314679144;Bmpr2|2.29316919868;Bnip2|1.68707173711;Bsn|2.25843392236;Cask|1.50579274659;Cbl|1.66157093779;Cdk14|2.26095337415;Cdkl5|3.…	133	5239	467	29486	http://www.ebi.ac.uk/QuickGO/GTerm?id=GO:0006464
5	5	protein modification process	GO:0036211	6.38e-09	4.02e-07	Abca1|1.75138726576;Abl2|1.78882303001;Adar|1.58844505789;Adck1|1.91443056935;Adcyap1|1.80612154389;Agtpbp1|1.6336847076;Agtr1|2.5630213888;Alg11|1.63909715488;Alpk1|2.22002983685;Anxa1|1.53929538909;Ate1|1.5006717176;Atp7a|1.63065750797;Atrx|1.76810061983;Bdnf|1.80314679144;Bmpr2|2.29316919868;Bnip2|1.68707173711;Bsn|2.25843392236;Cask|1.50579274659;Cbl|1.66157093779;Cdk14|2.26095337415;Cdkl5|3.…	133	5239	467	29486	http://www.ebi.ac.uk/QuickGO/GTerm?id=GO:0036211
7	7	axon development	GO:0061564	6.66e-09	4.14e-07	Atp8a2|2.3655007126;Bdnf|1.80314679144;Bmpr2|2.29316919868;Camsap2|1.51141697152;Cdkl5|3.25315038137;Chl1|1.68973371067;Chodl|1.63063376702;Cnr1|1.75631169464;Creb1|1.60951463302;Dcc|1.94565549541;Efna5|1.73243975036;Emb|3.3262129442;Epha3|2.39174675066;Ephb2|1.53449827116;Fzd3|1.60080717441;Gsk3b|1.82336508407;Kalrn|1.60527276495;Lrig2|1.78605277497;Ncam2|1.506534126;Nfib|1.55552517433;Nkx2-1|2.…	33	655	467	29486	http://www.ebi.ac.uk/QuickGO/GTerm?id=GO:0061564
3	3	positive regulation of multicellular organismal process	GO:0051240	8.2e-09	5.01e-07	Abca1|1.75138726576;Abl2|1.78882303001;Adcyap1|1.80612154389;Adra2a|1.65596464555;Ago2|2.17425457931;Agtr1|2.5630213888;Anxa1|1.53929538909;Ar|3.16305156279;Atp11c|1.66141319377;Atp8a2|2.3655007126;Atxn1|2.04778649851;Bdnf|1.80314679144;Bmpr2|2.29316919868;Bnip2|1.68707173711;Cadm1|1.70037872535;Cask|1.50579274659;Cdkl5|3.25315038137;Chodl|1.63063376702;Chrnb4|1.57813088348;Clstn2|3.54505558664;C…	74	2338	467	29486	http://www.ebi.ac.uk/QuickGO/GTerm?id=GO:0051240
5	5	cell morphogenesis involved in differentiation	GO:0000904	8.24e-09	5.01e-07	Abl2|1.78882303001;Atp7a|1.63065750797;Atp8a2|2.3655007126;Bdnf|1.80314679144;Bmpr2|2.29316919868;Cask|1.50579274659;Cdkl5|3.25315038137;Chl1|1.68973371067;Chodl|1.63063376702;Creb1|1.60951463302;Dcc|1.94565549541;Dhx36|1.61598277636;Efna5|1.73243975036;Emb|3.3262129442;Epb41l5|2.04199887718;Epha3|2.39174675066;Ephb2|1.53449827116;Fzd3|1.60080717441;Gsk3b|1.82336508407;Kalrn|1.60527276495;Lrp6|1.…	44	1064	467	29486	http://www.ebi.ac.uk/QuickGO/GTerm?id=GO:0000904
9	7,8,9	regulation of neuron projection development	GO:0010975	9.62e-09	5.78e-07	Abl2|1.78882303001;Adcyap1|1.80612154389;Atp8a2|2.3655007126;Bdnf|1.80314679144;Bmpr2|2.29316919868;Camsap2|1.51141697152;Cask|1.50579274659;Cdkl5|3.25315038137;Chodl|1.63063376702;Cnr1|1.75631169464;Creb3l2|1.79030353341;Dcc|1.94565549541;Dhx36|1.61598277636;Dmd|1.81631855939;Grip1|1.91932976023;Gsk3b|1.82336508407;Itsn1|1.70457388454;Kalrn|1.60527276495;Lrig2|1.78605277497;Lrrk2|1.72699349797;M…	35	735	467	29486	http://www.ebi.ac.uk/QuickGO/GTerm?id=GO:0010975
7	4,7	regulation of secretion by cell	GO:1903530	9.73e-09	5.78e-07	Abl2|1.78882303001;Adcyap1|1.80612154389;Adra2a|1.65596464555;Agtr1|2.5630213888;Anxa1|1.53929538909;Cacna1b|1.73057909521;Cadm1|1.70037872535;Cadps2|1.72082859594;Cask|1.50579274659;Chrna3|2.13461749154;Cnr1|1.75631169464;Creb1|1.60951463302;Dhx36|1.61598277636;Efna5|1.73243975036;Gal|2.14052860929;Ghrh|4.59358856457;Glra1|2.11628017528;Grin2b|3.03012355699;Grp|2.5515392585;Htr1b|1.79620106671;I…	44	1070	467	29486	http://www.ebi.ac.uk/QuickGO/GTerm?id=GO:1903530
6	6	organic hydroxy compound transport	GO:0015850	1e-08	5.89e-07	Abca1|1.75138726576;Adra2a|1.65596464555;Agtr1|2.5630213888;Chrm5|3.41104905622;Cnr1|1.75631169464;Commd1|1.5781879616;Emb|3.3262129442;Gal|2.14052860929;Htr1b|1.79620106671;Kcna2|1.85876134777;Kcnb1|1.94005755451;Lrp6|1.6630209972;Osbpl8|1.7809226174;Oxtr|2.07044741974;Pgap1|1.66532840004;Slc18a2|2.15337279363;Slc2a13|2.28177725202;Syt10|1.68946556427;Syt17|1.5536154283;Syt4|1.68520087102;Syt6|1…	23	347	467	29486	http://www.ebi.ac.uk/QuickGO/GTerm?id=GO:0015850
3	3	regulation of developmental process	GO:0050793	1.05e-08	6.08e-07	Abl2|1.78882303001;Adcyap1|1.80612154389;Ago2|2.17425457931;Agtr1|2.5630213888;Anxa1|1.53929538909;Atp11c|1.66141319377;Atp8a2|2.3655007126;Atrn|1.7549792312;Atxn1|2.04778649851;Bdnf|1.80314679144;Bmpr2|2.29316919868;Bnip2|1.68707173711;Camsap2|1.51141697152;Cask|1.50579274659;Cdkl5|3.25315038137;Celsr1|1.91707138427;Chodl|1.63063376702;Clstn2|3.54505558664;Cnot4|1.54647279555;Cnr1|1.75631169464;…	93	3248	467	29486	http://www.ebi.ac.uk/QuickGO/GTerm?id=GO:0050793
5	5	cellular response to organic substance	GO:0071310	1.39e-08	7.99e-07	Abca1|1.75138726576;Abl2|1.78882303001;Ackr4|1.83856036673;Adcyap1|1.80612154389;Adra2a|1.65596464555;Ago2|2.17425457931;AGRP|8.9189149962;Agtr1|2.5630213888;Anxa1|1.53929538909;Ar|3.16305156279;Atp7a|1.63065750797;Bcl2|1.58444755063;Bdnf|1.80314679144;Bmpr2|2.29316919868;Cacna1c|1.53263656672;Cbl|1.66157093779;Cdh13|1.6044706784;Cep57|1.55920791474;Chrm5|3.41104905622;Chrna3|2.13461749154;Cpeb3|…	93	3267	467	29486	http://www.ebi.ac.uk/QuickGO/GTerm?id=GO:0071310
6	6	ion transmembrane transport	GO:0034220	1.63e-08	9.27e-07	Abca1|1.75138726576;Agtpbp1|1.6336847076;Agtr1|2.5630213888;Atp7a|1.63065750797;Cacna1b|1.73057909521;Cacna1c|1.53263656672;Cacna1e|1.50131863359;Cacna2d1|1.50730197169;Chrna3|2.13461749154;Chrnb4|1.57813088348;Clcn5|1.63062381483;Cnnm2|1.53686945441;Commd1|1.5781879616;Cp|1.56893085713;Dmd|1.81631855939;Emb|3.3262129442;Fgf14|1.75380470754;Gabra5|1.87970173279;Gabrb1|1.90377476319;Gabre|1.794340…	63	1882	467	29486	http://www.ebi.ac.uk/QuickGO/GTerm?id=GO:0034220
4	4	forebrain development	GO:0030900	2.28e-08	1.28e-06	Adcyap1|1.80612154389;Agtpbp1|1.6336847076;Atp7a|1.63065750797;Bcl2|1.58444755063;Cask|1.50579274659;Creb1|1.60951463302;Dmd|1.81631855939;Dnah5|1.62260966757;Ghrh|4.59358856457;Grin2a|3.38370095833;Grin2b|3.03012355699;ENSRNOG00000014275|1.64154923921;Lrp6|1.6630209972;Lrp8|1.64174018656;Lrrk2|1.72699349797;Mdga1|1.54825101488;Nf1|1.60386550261;Nfib|1.55552517433;Nkx2-1|2.71359841278;Oxtr|2.0704…	28	519	467	29486	http://www.ebi.ac.uk/QuickGO/GTerm?id=GO:0030900
4	4	establishment of localization in cell	GO:0051649	2.42e-08	1.35e-06	Abca1|1.75138726576;Abl2|1.78882303001;Adcyap1|1.80612154389;Adra2a|1.65596464555;Agtr1|2.5630213888;Anxa1|1.53929538909;AP1G1|1.5708126488;Atxn1|2.04778649851;Bcl2|1.58444755063;Bdnf|1.80314679144;Bsn|2.25843392236;Cacna1b|1.73057909521;Cacna1c|1.53263656672;Cacna2d1|1.50730197169;Cadm1|1.70037872535;Cadps2|1.72082859594;Cask|1.50579274659;Cbl|1.66157093779;Cep57|1.55920791474;Chrna3|2.134617491…	95	3403	467	29486	http://www.ebi.ac.uk/QuickGO/GTerm?id=GO:0051649
3	3	positive regulation of signaling	GO:0023056	2.51e-08	1.38e-06	Abl2|1.78882303001;Adcyap1|1.80612154389;Agtr1|2.5630213888;Alpk1|2.22002983685;Bdnf|1.80314679144;Bmpr2|2.29316919868;Bnip2|1.68707173711;Cacna1b|1.73057909521;Cask|1.50579274659;Cbl|1.66157093779;Cdh13|1.6044706784;Chrnb4|1.57813088348;Clstn2|3.54505558664;Cnr1|1.75631169464;Creb1|1.60951463302;Crebrf|1.801913174;Csnk1g1|1.75516132716;Dcc|1.94565549541;Dhx36|1.61598277636;Epha3|2.39174675066;Ep…	69	2173	467	29486	http://www.ebi.ac.uk/QuickGO/GTerm?id=GO:0023056
4	4	positive regulation of cell communication	GO:0010647	2.75e-08	1.49e-06	Abl2|1.78882303001;Adcyap1|1.80612154389;Agtr1|2.5630213888;Alpk1|2.22002983685;Bdnf|1.80314679144;Bmpr2|2.29316919868;Bnip2|1.68707173711;Cacna1b|1.73057909521;Cask|1.50579274659;Cbl|1.66157093779;Cdh13|1.6044706784;Chrnb4|1.57813088348;Clstn2|3.54505558664;Cnr1|1.75631169464;Creb1|1.60951463302;Crebrf|1.801913174;Csnk1g1|1.75516132716;Dcc|1.94565549541;Dhx36|1.61598277636;Epha3|2.39174675066;Ep…	69	2178	467	29486	http://www.ebi.ac.uk/QuickGO/GTerm?id=GO:0010647
6	3,6	secretion by cell	GO:0032940	2.76e-08	1.49e-06	Abca1|1.75138726576;Abl2|1.78882303001;Adcyap1|1.80612154389;Adra2a|1.65596464555;Agtr1|2.5630213888;Anxa1|1.53929538909;Bdnf|1.80314679144;Cacna1b|1.73057909521;Cadm1|1.70037872535;Cadps2|1.72082859594;Cask|1.50579274659;Cbl|1.66157093779;Chrna3|2.13461749154;Cnr1|1.75631169464;Creb1|1.60951463302;Dhx36|1.61598277636;Efna5|1.73243975036;Exoc6b|1.52468320765;Gal|2.14052860929;Ghrh|4.59358856457;G…	52	1435	467	29486	http://www.ebi.ac.uk/QuickGO/GTerm?id=GO:0032940
8	6,7,8	regulation of neuron differentiation	GO:0045664	2.89e-08	1.55e-06	Abl2|1.78882303001;Adcyap1|1.80612154389;Atp8a2|2.3655007126;Bdnf|1.80314679144;Bmpr2|2.29316919868;Bnip2|1.68707173711;Camsap2|1.51141697152;Cask|1.50579274659;Cdkl5|3.25315038137;Chodl|1.63063376702;Cnr1|1.75631169464;Creb3l2|1.79030353341;Dcc|1.94565549541;Dhx36|1.61598277636;Dmd|1.81631855939;Grip1|1.91932976023;Gsk3b|1.82336508407;Itsn1|1.70457388454;Kalrn|1.60527276495;Lrig2|1.78605277497;L…	40	955	467	29486	http://www.ebi.ac.uk/QuickGO/GTerm?id=GO:0045664
4	4	regulation of trans-synaptic signaling	GO:0099177	3.76e-08	1.98e-06	Adcyap1|1.80612154389;Bdnf|1.80314679144;Cacna1b|1.73057909521;Chrna3|2.13461749154;Clstn2|3.54505558664;Cnr1|1.75631169464;Creb1|1.60951463302;Ephb2|1.53449827116;Fgf14|1.75380470754;Grin2a|3.38370095833;Grin2b|3.03012355699;Gsk3b|1.82336508407;Hcn4|2.30314499407;Htr1b|1.79620106671;Igsf9b|2.63977545907;Kcnb1|1.94005755451;Kiss1|26.7234686203;Lnpep|2.63853853413;Lrrk2|1.72699349797;Oxtr|2.070447…	29	565	467	29486	http://www.ebi.ac.uk/QuickGO/GTerm?id=GO:0099177
6	6	monoamine transport	GO:0015844	3.77e-08	1.98e-06	Adra2a|1.65596464555;Chrm5|3.41104905622;Cnr1|1.75631169464;Htr1b|1.79620106671;Kcna2|1.85876134777;Kcnb1|1.94005755451;Oxtr|2.07044741974;Slc18a2|2.15337279363;Slc29a4|1.73855188038;Syt10|1.68946556427;Syt17|1.5536154283;Syt4|1.68520087102;Syt6|1.57552954303;Syt9|1.91723007635	14	136	467	29486	http://www.ebi.ac.uk/QuickGO/GTerm?id=GO:0015844
5	4,5	positive regulation of cell differentiation	GO:0045597	4.06e-08	2.11e-06	Abl2|1.78882303001;Adcyap1|1.80612154389;Anxa1|1.53929538909;Atp11c|1.66141319377;Atp8a2|2.3655007126;Atxn1|2.04778649851;Bdnf|1.80314679144;Bmpr2|2.29316919868;Bnip2|1.68707173711;Cask|1.50579274659;Cdkl5|3.25315038137;Chodl|1.63063376702;Cnr1|1.75631169464;Creb1|1.60951463302;Creb3l2|1.79030353341;Dcc|1.94565549541;Dhx36|1.61598277636;Dmd|1.81631855939;Epb41l5|2.04199887718;Fzd3|1.60080717441;G…	48	1286	467	29486	http://www.ebi.ac.uk/QuickGO/GTerm?id=GO:0045597
10	6,7,8,9,10	positive regulation of neuron projection development	GO:0010976	4.23e-08	2.18e-06	Abl2|1.78882303001;Adcyap1|1.80612154389;Atp8a2|2.3655007126;Bmpr2|2.29316919868;Cask|1.50579274659;Cdkl5|3.25315038137;Chodl|1.63063376702;Cnr1|1.75631169464;Creb3l2|1.79030353341;Dcc|1.94565549541;Dhx36|1.61598277636;Dmd|1.81631855939;Grip1|1.91932976023;Itsn1|1.70457388454;Nf1|1.60386550261;Pak3|2.61868370955;Plxna4|2.27439569195;Plxnc1|1.52271834338;Ppp1r9a|1.87096248079;Sema5a|2.07026269967;…	25	437	467	29486	http://www.ebi.ac.uk/QuickGO/GTerm?id=GO:0010976
5	5	regulation of secretion	GO:0051046	4.82e-08	2.45e-06	Abl2|1.78882303001;Adcyap1|1.80612154389;Adra2a|1.65596464555;Agtr1|2.5630213888;Anxa1|1.53929538909;Cacna1b|1.73057909521;Cadm1|1.70037872535;Cadps2|1.72082859594;Cask|1.50579274659;Chrna3|2.13461749154;Cnr1|1.75631169464;Creb1|1.60951463302;Dhx36|1.61598277636;Efna5|1.73243975036;Gal|2.14052860929;Ghrh|4.59358856457;Glra1|2.11628017528;Grin2b|3.03012355699;Grp|2.5515392585;Htr1b|1.79620106671;I…	45	1171	467	29486	http://www.ebi.ac.uk/QuickGO/GTerm?id=GO:0051046
4	4	regulation of neurotransmitter levels	GO:0001505	4.9e-08	2.47e-06	Agtpbp1|1.6336847076;Cacna1b|1.73057909521;Cadps2|1.72082859594;Chrna3|2.13461749154;Cnr1|1.75631169464;Colq|1.811670163;Dmgdh|1.59522030912;Htr1b|1.79620106671;Lrrk2|1.72699349797;Maoa|1.51594601407;Oprm1|3.29578400936;Pclo|2.37381684124;Ppp1r9a|1.87096248079;Rab3c|2.60904242325;Rab8b|1.55819106741;Rims3|2.35096992668;Rora|4.76576622268;Slc18a2|2.15337279363;Slc1a2|1.64226621029;Stx11|8.67158737…	27	505	467	29486	http://www.ebi.ac.uk/QuickGO/GTerm?id=GO:0001505
6	6	regulation of plasma membrane bounded cell projection organization	GO:0120035	5.87e-08	2.93e-06	Abl2|1.78882303001;Adcyap1|1.80612154389;Atp7a|1.63065750797;Atp8a2|2.3655007126;Bdnf|1.80314679144;Bmpr2|2.29316919868;Camsap2|1.51141697152;Cask|1.50579274659;Cdkl5|3.25315038137;Chodl|1.63063376702;Cnr1|1.75631169464;Creb3l2|1.79030353341;Dcc|1.94565549541;Dhx36|1.61598277636;Dmd|1.81631855939;Grip1|1.91932976023;Gsk3b|1.82336508407;Itsn1|1.70457388454;Kalrn|1.60527276495;Lrig2|1.78605277497;L…	36	828	467	29486	http://www.ebi.ac.uk/QuickGO/GTerm?id=GO:0120035
9	6,9	calcium ion regulated exocytosis	GO:0017156	6.01e-08	2.97e-06	Adra2a|1.65596464555;Cacna1b|1.73057909521;Cadps2|1.72082859594;Chrna3|2.13461749154;Cnr1|1.75631169464;Glra1|2.11628017528;Htr1b|1.79620106671;Kcnb1|1.94005755451;Lrrk2|1.72699349797;Pclo|2.37381684124;Rims3|2.35096992668;Stx11|8.67158737663;Stxbp5l|1.99090651306;Syt10|1.68946556427;Syt14|2.18387210863;Syt17|1.5536154283;Syt4|1.68520087102;Syt6|1.57552954303;Syt9|1.91723007635	19	266	467	29486	http://www.ebi.ac.uk/QuickGO/GTerm?id=GO:0017156
4	4	response to organic substance	GO:0010033	8.21e-08	4.03e-06	Abca1|1.75138726576;Abl2|1.78882303001;Ackr4|1.83856036673;Adar|1.58844505789;Adcyap1|1.80612154389;Adra2a|1.65596464555;Ago2|2.17425457931;AGRP|8.9189149962;Agtr1|2.5630213888;Anxa1|1.53929538909;Ar|3.16305156279;Atp7a|1.63065750797;Atrx|1.76810061983;Bcl2|1.58444755063;Bdnf|1.80314679144;Bmpr2|2.29316919868;Cacna1b|1.73057909521;Cacna1c|1.53263656672;Cbl|1.66157093779;Cdh13|1.6044706784;Cep57|1…	116	4562	467	29486	http://www.ebi.ac.uk/QuickGO/GTerm?id=GO:0010033
7	6,7	regulation of ion transmembrane transport	GO:0034765	9.28e-08	4.51e-06	Agtr1|2.5630213888;Atp7a|1.63065750797;Cacna1b|1.73057909521;Cacna1c|1.53263656672;Cacna1e|1.50131863359;Cacna2d1|1.50730197169;Clcn5|1.63062381483;Commd1|1.5781879616;Dmd|1.81631855939;Fgf14|1.75380470754;Gal|2.14052860929;Grin2a|3.38370095833;Grin2b|3.03012355699;Hcn4|2.30314499407;Kcna2|1.85876134777;Kcna3|1.76561016889;Kcnb1|1.94005755451;Kcnd3|2.14991305394;Kcnh5|2.71673950913;Kcnk9|1.524968…	33	732	467	29486	http://www.ebi.ac.uk/QuickGO/GTerm?id=GO:0034765
3	3	cellular localization	GO:0051641	9.48e-08	4.57e-06	Abca1|1.75138726576;Abl2|1.78882303001;Adcyap1|1.80612154389;Adra2a|1.65596464555;Agtr1|2.5630213888;Ankrd13c|1.53397634;Anxa1|1.53929538909;AP1G1|1.5708126488;Ar|3.16305156279;Atxn1|2.04778649851;Bcl2|1.58444755063;Bdnf|1.80314679144;Bsn|2.25843392236;Cacna1b|1.73057909521;Cacna1c|1.53263656672;Cacna2d1|1.50730197169;Cadm1|1.70037872535;Cadps2|1.72082859594;Cask|1.50579274659;Cbl|1.66157093779;C…	110	4263	467	29486	http://www.ebi.ac.uk/QuickGO/GTerm?id=GO:0051641
5	5	macromolecule modification	GO:0043412	9.91e-08	4.73e-06	Abca1|1.75138726576;Abl2|1.78882303001;Adar|1.58844505789;Adarb2|1.79492088685;Adck1|1.91443056935;Adcyap1|1.80612154389;Agtpbp1|1.6336847076;Agtr1|2.5630213888;Alg11|1.63909715488;Alpk1|2.22002983685;Anxa1|1.53929538909;Ate1|1.5006717176;Atp7a|1.63065750797;Atrx|1.76810061983;Bdnf|1.80314679144;Bmpr2|2.29316919868;Bnip2|1.68707173711;Bsn|2.25843392236;Cask|1.50579274659;Cbl|1.66157093779;Cdk14|2…	134	5532	467	29486	http://www.ebi.ac.uk/QuickGO/GTerm?id=GO:0043412
7	7	axonogenesis	GO:0007409	1.09e-07	5.16e-06	Atp8a2|2.3655007126;Bdnf|1.80314679144;Bmpr2|2.29316919868;Cdkl5|3.25315038137;Chl1|1.68973371067;Chodl|1.63063376702;Creb1|1.60951463302;Dcc|1.94565549541;Efna5|1.73243975036;Emb|3.3262129442;Epha3|2.39174675066;Ephb2|1.53449827116;Fzd3|1.60080717441;Gsk3b|1.82336508407;Kalrn|1.60527276495;Nfib|1.55552517433;Nkx2-1|2.71359841278;Pak3|2.61868370955;Plxna4|2.27439569195;Plxnc1|1.52271834338;Ptpro|…	29	594	467	29486	http://www.ebi.ac.uk/QuickGO/GTerm?id=GO:0007409
9	6,7,8,9	positive regulation of neuron differentiation	GO:0045666	1.11e-07	5.22e-06	Abl2|1.78882303001;Adcyap1|1.80612154389;Atp8a2|2.3655007126;Bdnf|1.80314679144;Bmpr2|2.29316919868;Bnip2|1.68707173711;Cask|1.50579274659;Cdkl5|3.25315038137;Chodl|1.63063376702;Cnr1|1.75631169464;Creb3l2|1.79030353341;Dcc|1.94565549541;Dhx36|1.61598277636;Dmd|1.81631855939;Grip1|1.91932976023;Itsn1|1.70457388454;Nf1|1.60386550261;Pak3|2.61868370955;Plxna4|2.27439569195;Plxnc1|1.52271834338;Ppp1…	28	560	467	29486	http://www.ebi.ac.uk/QuickGO/GTerm?id=GO:0045666
10	7,10	regulation of calcium ion-dependent exocytosis	GO:0017158	1.16e-07	5.4e-06	Adra2a|1.65596464555;Cacna1b|1.73057909521;Chrna3|2.13461749154;Cnr1|1.75631169464;Glra1|2.11628017528;Htr1b|1.79620106671;Kcnb1|1.94005755451;Lrrk2|1.72699349797;Rims3|2.35096992668;Stxbp5l|1.99090651306;Syt10|1.68946556427;Syt14|2.18387210863;Syt17|1.5536154283;Syt4|1.68520087102;Syt6|1.57552954303;Syt9|1.91723007635	16	197	467	29486	http://www.ebi.ac.uk/QuickGO/GTerm?id=GO:0017158
7	5,6,7	neurotransmitter secretion	GO:0007269	1.2e-07	5.54e-06	Cacna1b|1.73057909521;Cadps2|1.72082859594;Chrna3|2.13461749154;Cnr1|1.75631169464;Htr1b|1.79620106671;Lrrk2|1.72699349797;Pclo|2.37381684124;Ppp1r9a|1.87096248079;Rab3c|2.60904242325;Rab8b|1.55819106741;Rims3|2.35096992668;Stx11|8.67158737663;Stxbp5l|1.99090651306;Syt10|1.68946556427;Syt14|2.18387210863;Syt17|1.5536154283;Syt4|1.68520087102;Syt6|1.57552954303;Syt9|1.91723007635	19	278	467	29486	http://www.ebi.ac.uk/QuickGO/GTerm?id=GO:0007269
8	5,6,7,8	positive regulation of neurogenesis	GO:0050769	1.29e-07	5.91e-06	Abl2|1.78882303001;Adcyap1|1.80612154389;Atp8a2|2.3655007126;Atxn1|2.04778649851;Bdnf|1.80314679144;Bmpr2|2.29316919868;Bnip2|1.68707173711;Cask|1.50579274659;Cdkl5|3.25315038137;Chodl|1.63063376702;Cnr1|1.75631169464;Creb3l2|1.79030353341;Dcc|1.94565549541;Dhx36|1.61598277636;Dmd|1.81631855939;Fzd3|1.60080717441;Grip1|1.91932976023;Itsn1|1.70457388454;Man2a1|1.58673532817;Nf1|1.60386550261;Oprm1…	32	706	467	29486	http://www.ebi.ac.uk/QuickGO/GTerm?id=GO:0050769
6	6	cation transport	GO:0006812	1.38e-07	6.25e-06	Adcyap1|1.80612154389;Agtpbp1|1.6336847076;Agtr1|2.5630213888;Atp7a|1.63065750797;Cacna1b|1.73057909521;Cacna1c|1.53263656672;Cacna1e|1.50131863359;Cacna2d1|1.50730197169;Chrm5|3.41104905622;Chrna3|2.13461749154;Chrnb4|1.57813088348;Clcn5|1.63062381483;Cnnm2|1.53686945441;Cnr1|1.75631169464;Commd1|1.5781879616;Cp|1.56893085713;Dmd|1.81631855939;Fgf14|1.75380470754;Gal|2.14052860929;Grin2a|3.38370…	61	1906	467	29486	http://www.ebi.ac.uk/QuickGO/GTerm?id=GO:0006812
3	3	feeding behavior	GO:0007631	1.41e-07	6.34e-06	Agtr1|2.5630213888;Atp8a2|2.3655007126;Bdnf|1.80314679144;Bsx|10.2854567926;Cnr1|1.75631169464;Gal|2.14052860929;Htr1b|1.79620106671;Nkx2-1|2.71359841278;Npy1r|1.56483289886;Oprm1|3.29578400936;Oxtr|2.07044741974;Prokr2|2.16169567421;Tacr3|1.97193266452;Ubr3|1.53204633891	14	151	467	29486	http://www.ebi.ac.uk/QuickGO/GTerm?id=GO:0007631
5	5	regulation of cell projection organization	GO:0031344	1.56e-07	6.95e-06	Abl2|1.78882303001;Adcyap1|1.80612154389;Atp7a|1.63065750797;Atp8a2|2.3655007126;Bdnf|1.80314679144;Bmpr2|2.29316919868;Camsap2|1.51141697152;Cask|1.50579274659;Cdkl5|3.25315038137;Chodl|1.63063376702;Cnr1|1.75631169464;Creb3l2|1.79030353341;Dcc|1.94565549541;Dhx36|1.61598277636;Dmd|1.81631855939;Grip1|1.91932976023;Gsk3b|1.82336508407;Itsn1|1.70457388454;Kalrn|1.60527276495;Lrig2|1.78605277497;L…	38	939	467	29486	http://www.ebi.ac.uk/QuickGO/GTerm?id=GO:0031344
4	4	positive regulation of nervous system development	GO:0051962	1.61e-07	7.1e-06	Abl2|1.78882303001;Adcyap1|1.80612154389;Atp8a2|2.3655007126;Atxn1|2.04778649851;Bdnf|1.80314679144;Bmpr2|2.29316919868;Bnip2|1.68707173711;Cask|1.50579274659;Cdkl5|3.25315038137;Chodl|1.63063376702;Clstn2|3.54505558664;Cnr1|1.75631169464;Creb3l2|1.79030353341;Dcc|1.94565549541;Dhx36|1.61598277636;Dmd|1.81631855939;Fzd3|1.60080717441;Grip1|1.91932976023;Itsn1|1.70457388454;Man2a1|1.58673532817;Nf…	34	787	467	29486	http://www.ebi.ac.uk/QuickGO/GTerm?id=GO:0051962
4	4	synapse organization	GO:0050808	1.68e-07	7.38e-06	Bdnf|1.80314679144;Bsn|2.25843392236;Cadm1|1.70037872535;Cask|1.50579274659;Cdkl5|3.25315038137;Clstn2|3.54505558664;Dhx36|1.61598277636;Ephb2|1.53449827116;Erc2|1.96328071631;Fzd5|2.45242044859;Grin2a|3.38370095833;Gsk3b|1.82336508407;Igsf9b|2.63977545907;Itsn1|1.70457388454;Kalrn|1.60527276495;Lrrk2|1.72699349797;Mdga1|1.54825101488;Oxtr|2.07044741974;Pak3|2.61868370955;Pclo|2.37381684124;Ppp1r…	27	537	467	29486	http://www.ebi.ac.uk/QuickGO/GTerm?id=GO:0050808
6	5,6	regulation of catecholamine secretion	GO:0050433	1.89e-07	8.22e-06	Adra2a|1.65596464555;Cnr1|1.75631169464;Htr1b|1.79620106671;Kcna2|1.85876134777;Kcnb1|1.94005755451;Oxtr|2.07044741974;Syt10|1.68946556427;Syt17|1.5536154283;Syt4|1.68520087102;Syt6|1.57552954303;Syt9|1.91723007635	11	90	467	29486	http://www.ebi.ac.uk/QuickGO/GTerm?id=GO:0050433
5	4,5	cell surface receptor signaling pathway	GO:0007166	1.91e-07	8.25e-06	Abca1|1.75138726576;Abl2|1.78882303001;Ackr4|1.83856036673;Adgrg6|1.92135790069;Angptl1|1.97795439129;Anxa1|1.53929538909;Ar|3.16305156279;Atxn1|2.04778649851;Bcl2|1.58444755063;Bdnf|1.80314679144;Bmpr2|2.29316919868;Cbl|1.66157093779;Cdh13|1.6044706784;Cdk14|2.26095337415;Celsr1|1.91707138427;Cep57|1.55920791474;Chrna3|2.13461749154;Chrnb4|1.57813088348;Cpeb4|1.61659686585;Creb1|1.60951463302;Cr…	90	3305	467	29486	http://www.ebi.ac.uk/QuickGO/GTerm?id=GO:0007166
5	5	regulation of transmembrane transport	GO:0034762	2.04e-07	8.71e-06	Agtr1|2.5630213888;Atp7a|1.63065750797;Cacna1b|1.73057909521;Cacna1c|1.53263656672;Cacna1e|1.50131863359;Cacna2d1|1.50730197169;Clcn5|1.63062381483;Commd1|1.5781879616;Dmd|1.81631855939;Fgf14|1.75380470754;Gal|2.14052860929;Grin2a|3.38370095833;Grin2b|3.03012355699;Hcn4|2.30314499407;Kcna2|1.85876134777;Kcna3|1.76561016889;Kcnb1|1.94005755451;Kcnd3|2.14991305394;Kcnh5|2.71673950913;Kcnk9|1.524968…	35	833	467	29486	http://www.ebi.ac.uk/QuickGO/GTerm?id=GO:0034762
4	4	regulation of synapse structure or activity	GO:0050803	2.15e-07	9.13e-06	Bdnf|1.80314679144;Cask|1.50579274659;Cdkl5|3.25315038137;Clstn2|3.54505558664;Dhx36|1.61598277636;Fgf14|1.75380470754;Grin2a|3.38370095833;Grin2b|3.03012355699;Gsk3b|1.82336508407;Itsn1|1.70457388454;Kalrn|1.60527276495;Kcnb1|1.94005755451;Lnpep|2.63853853413;Lrrk2|1.72699349797;Mdga1|1.54825101488;Oxtr|2.07044741974;Pak3|2.61868370955;Ppp1r9a|1.87096248079;Ptpro|1.7210833471;Ptprt|2.22094191467…	24	443	467	29486	http://www.ebi.ac.uk/QuickGO/GTerm?id=GO:0050803
5	5	positive regulation of cell projection organization	GO:0031346	2.26e-07	9.5e-06	Abl2|1.78882303001;Adcyap1|1.80612154389;Atp7a|1.63065750797;Atp8a2|2.3655007126;Bmpr2|2.29316919868;Cask|1.50579274659;Cdkl5|3.25315038137;Chodl|1.63063376702;Cnr1|1.75631169464;Creb3l2|1.79030353341;Dcc|1.94565549541;Dhx36|1.61598277636;Dmd|1.81631855939;Grip1|1.91932976023;Itsn1|1.70457388454;Nf1|1.60386550261;Pak3|2.61868370955;Plxna4|2.27439569195;Plxnc1|1.52271834338;Ppp1r9a|1.87096248079;R…	27	545	467	29486	http://www.ebi.ac.uk/QuickGO/GTerm?id=GO:0031346
4	4	response to nitrogen compound	GO:1901698	2.59e-07	1.08e-05	Abca1|1.75138726576;Ago2|2.17425457931;Agtr1|2.5630213888;Anxa1|1.53929538909;Ar|3.16305156279;Atp7a|1.63065750797;Atrx|1.76810061983;Bcl2|1.58444755063;Bdnf|1.80314679144;Cacna1c|1.53263656672;Cdh13|1.6044706784;Chrm5|3.41104905622;Chrna3|2.13461749154;Chrnb4|1.57813088348;Cnr1|1.75631169464;Cpeb3|1.58961904272;Cpeb4|1.61659686585;Creb1|1.60951463302;Dcc|1.94565549541;Dhx36|1.61598277636;Dnajc10…	58	1806	467	29486	http://www.ebi.ac.uk/QuickGO/GTerm?id=GO:1901698
5	5	secretion	GO:0046903	2.77e-07	1.15e-05	Abca1|1.75138726576;Abl2|1.78882303001;Adcyap1|1.80612154389;Adra2a|1.65596464555;Agtr1|2.5630213888;Anxa1|1.53929538909;Atp7a|1.63065750797;Bdnf|1.80314679144;Cacna1b|1.73057909521;Cadm1|1.70037872535;Cadps2|1.72082859594;Cask|1.50579274659;Cbl|1.66157093779;Chrm5|3.41104905622;Chrna3|2.13461749154;Cnr1|1.75631169464;Creb1|1.60951463302;Dhx36|1.61598277636;Efna5|1.73243975036;Exoc6b|1.5246832076…	55	1676	467	29486	http://www.ebi.ac.uk/QuickGO/GTerm?id=GO:0046903
6	5,6	positive regulation of cell development	GO:0010720	2.93e-07	1.21e-05	Abl2|1.78882303001;Adcyap1|1.80612154389;Atp8a2|2.3655007126;Atxn1|2.04778649851;Bdnf|1.80314679144;Bmpr2|2.29316919868;Bnip2|1.68707173711;Cask|1.50579274659;Cdkl5|3.25315038137;Chodl|1.63063376702;Cnr1|1.75631169464;Creb3l2|1.79030353341;Dcc|1.94565549541;Dhx36|1.61598277636;Dmd|1.81631855939;Epb41l5|2.04199887718;Fzd3|1.60080717441;Grip1|1.91932976023;Itsn1|1.70457388454;Man2a1|1.58673532817;M…	35	846	467	29486	http://www.ebi.ac.uk/QuickGO/GTerm?id=GO:0010720
7	4,7	catecholamine secretion	GO:0050432	2.96e-07	1.21e-05	Adra2a|1.65596464555;Cnr1|1.75631169464;Htr1b|1.79620106671;Kcna2|1.85876134777;Kcnb1|1.94005755451;Oxtr|2.07044741974;Syt10|1.68946556427;Syt17|1.5536154283;Syt4|1.68520087102;Syt6|1.57552954303;Syt9|1.91723007635	11	94	467	29486	http://www.ebi.ac.uk/QuickGO/GTerm?id=GO:0050432
5	4,5	intracellular signal transduction	GO:0035556	3e-07	1.21e-05	Abca1|1.75138726576;Abl2|1.78882303001;Ackr4|1.83856036673;Adcyap1|1.80612154389;Adgrg6|1.92135790069;Adra2a|1.65596464555;Agtr1|2.5630213888;Alpk1|2.22002983685;Amot|1.67501344601;Arhgap26|1.98322369149;Arhgap42|1.74113680036;Arhgef12|1.73150889495;Atrx|1.76810061983;Bcl2|1.58444755063;Bdnf|1.80314679144;Bnip2|1.68707173711;Cacna1c|1.53263656672;Cbl|1.66157093779;Cdh13|1.6044706784;Celsr1|1.9170…	98	3742	467	29486	http://www.ebi.ac.uk/QuickGO/GTerm?id=GO:0035556
3	3	positive regulation of developmental process	GO:0051094	3.33e-07	1.34e-05	Abl2|1.78882303001;Adcyap1|1.80612154389;Ago2|2.17425457931;Agtr1|2.5630213888;Anxa1|1.53929538909;Atp11c|1.66141319377;Atp8a2|2.3655007126;Atxn1|2.04778649851;Bdnf|1.80314679144;Bmpr2|2.29316919868;Bnip2|1.68707173711;Cask|1.50579274659;Cdkl5|3.25315038137;Chodl|1.63063376702;Clstn2|3.54505558664;Cnr1|1.75631169464;Creb1|1.60951463302;Creb3l2|1.79030353341;Dcc|1.94565549541;Dhx36|1.61598277636;D…	57	1775	467	29486	http://www.ebi.ac.uk/QuickGO/GTerm?id=GO:0051094
5	5	establishment of vesicle localization	GO:0051650	3.35e-07	1.34e-05	AP1G1|1.5708126488;Cacna1b|1.73057909521;Cadps2|1.72082859594;Chrna3|2.13461749154;Cnr1|1.75631169464;Fgf14|1.75380470754;Htr1b|1.79620106671;Lrrk2|1.72699349797;Pclo|2.37381684124;Rab3c|2.60904242325;Rab8b|1.55819106741;Rims3|2.35096992668;Slc18a2|2.15337279363;Ston2|1.52501411507;Stx11|8.67158737663;Stxbp5l|1.99090651306;Syt10|1.68946556427;Syt14|2.18387210863;Syt17|1.5536154283;Syt4|1.68520087…	22	389	467	29486	http://www.ebi.ac.uk/QuickGO/GTerm?id=GO:0051650
6	5,6	second-messenger-mediated signaling	GO:0019932	3.55e-07	1.4e-05	Abca1|1.75138726576;Ackr4|1.83856036673;Adcyap1|1.80612154389;Adgrg6|1.92135790069;Adra2a|1.65596464555;Cacna1c|1.53263656672;Cdh13|1.6044706784;Dmd|1.81631855939;Gal|2.14052860929;Ghrh|4.59358856457;Gpr101|2.68152136207;Grin2a|3.38370095833;Grin2b|3.03012355699;Gsk3b|1.82336508407;Gucy1a2|2.6332285162;Homer2|1.80491946919;Ksr2|2.93884661151;Lrrk2|1.72699349797;Nfat5|1.5781526225;Nr5a2|8.29939662…	26	523	467	29486	http://www.ebi.ac.uk/QuickGO/GTerm?id=GO:0019932
7	7	catecholamine transport	GO:0051937	3.69e-07	1.45e-05	Adra2a|1.65596464555;Chrm5|3.41104905622;Cnr1|1.75631169464;Htr1b|1.79620106671;Kcna2|1.85876134777;Kcnb1|1.94005755451;Oxtr|2.07044741974;Syt10|1.68946556427;Syt17|1.5536154283;Syt4|1.68520087102;Syt6|1.57552954303;Syt9|1.91723007635	12	117	467	29486	http://www.ebi.ac.uk/QuickGO/GTerm?id=GO:0051937
6	5,6	signal release from synapse	GO:0099643	4.23e-07	1.65e-05	Cacna1b|1.73057909521;Cadps2|1.72082859594;Chrna3|2.13461749154;Cnr1|1.75631169464;Htr1b|1.79620106671;Lrrk2|1.72699349797;Pclo|2.37381684124;Ppp1r9a|1.87096248079;Rims3|2.35096992668;Stx11|8.67158737663;Stxbp5l|1.99090651306;Syt10|1.68946556427;Syt14|2.18387210863;Syt17|1.5536154283;Syt4|1.68520087102;Syt6|1.57552954303;Syt9|1.91723007635	17	244	467	29486	http://www.ebi.ac.uk/QuickGO/GTerm?id=GO:0099643
4	4	homeostatic process	GO:0042592	4.37e-07	1.69e-05	Abca1|1.75138726576;Abl2|1.78882303001;Ackr4|1.83856036673;Adcyap1|1.80612154389;Adra2a|1.65596464555;Agtr1|2.5630213888;Anxa1|1.53929538909;Atp7a|1.63065750797;Atrx|1.76810061983;Bcl2|1.58444755063;Cacna1b|1.73057909521;Cacna1c|1.53263656672;Cacna1e|1.50131863359;Cacna2d1|1.50730197169;Cnnm2|1.53686945441;Cnr1|1.75631169464;Commd1|1.5781879616;Cp|1.56893085713;Dhx36|1.61598277636;Dmd|1.816318559…	73	2534	467	29486	http://www.ebi.ac.uk/QuickGO/GTerm?id=GO:0042592
8	5,8	regulated exocytosis	GO:0045055	4.48e-07	1.72e-05	Adra2a|1.65596464555;Cacna1b|1.73057909521;Cadps2|1.72082859594;Cbl|1.66157093779;Chrna3|2.13461749154;Cnr1|1.75631169464;Glra1|2.11628017528;Htr1b|1.79620106671;Kcnb1|1.94005755451;Lrrk2|1.72699349797;Pclo|2.37381684124;Rims3|2.35096992668;Stx11|8.67158737663;Stxbp5l|1.99090651306;Syt10|1.68946556427;Syt14|2.18387210863;Syt17|1.5536154283;Syt4|1.68520087102;Syt6|1.57552954303;Syt9|1.91723007635	20	333	467	29486	http://www.ebi.ac.uk/QuickGO/GTerm?id=GO:0045055
5	5	phosphate-containing compound metabolic process	GO:0006796	5.07e-07	1.94e-05	Abca1|1.75138726576;Abl2|1.78882303001;Adar|1.58844505789;Adck1|1.91443056935;Adcyap1|1.80612154389;Adgrg6|1.92135790069;Adra2a|1.65596464555;Agtr1|2.5630213888;Alpk1|2.22002983685;Ar|3.16305156279;Atp7a|1.63065750797;Atxn1|2.04778649851;Bdnf|1.80314679144;Bmpr2|2.29316919868;Bnip2|1.68707173711;Cask|1.50579274659;Cbl|1.66157093779;Cdk14|2.26095337415;Cdkl5|3.25315038137;Cds2|1.69347241486;Chrm5|…	115	4669	467	29486	http://www.ebi.ac.uk/QuickGO/GTerm?id=GO:0006796
5	5	response to ammonium ion	GO:0060359	5.22e-07	1.98e-05	Chrm5|3.41104905622;Chrna3|2.13461749154;Cnr1|1.75631169464;Gabrb1|1.90377476319;Grin2a|3.38370095833;Grin2b|3.03012355699;Gsk3b|1.82336508407;Homer2|1.80491946919;Htr1b|1.79620106671;Kcnq3|2.15099919727;Lrrk2|1.72699349797;Oprm1|3.29578400936;Oxtr|2.07044741974;Pcsk1|2.18487618504;Slc18a2|2.15337279363;Tacr3|1.97193266452	16	220	467	29486	http://www.ebi.ac.uk/QuickGO/GTerm?id=GO:0060359
5	5	modulation of chemical synaptic transmission	GO:0050804	5.27e-07	1.99e-05	Adcyap1|1.80612154389;Bdnf|1.80314679144;Cacna1b|1.73057909521;Chrna3|2.13461749154;Clstn2|3.54505558664;Cnr1|1.75631169464;Creb1|1.60951463302;Ephb2|1.53449827116;Fgf14|1.75380470754;Grin2a|3.38370095833;Grin2b|3.03012355699;Gsk3b|1.82336508407;Hcn4|2.30314499407;Htr1b|1.79620106671;Igsf9b|2.63977545907;Kcnb1|1.94005755451;Kiss1|26.7234686203;Lnpep|2.63853853413;Lrrk2|1.72699349797;Oxtr|2.070447…	29	641	467	29486	http://www.ebi.ac.uk/QuickGO/GTerm?id=GO:0050804
4	3,4	signal transduction	GO:0007165	5.39e-07	2.01e-05	Abca1|1.75138726576;Abl2|1.78882303001;Ackr4|1.83856036673;Adcyap1|1.80612154389;Adgrg6|1.92135790069;Adra2a|1.65596464555;AGRP|8.9189149962;Agtr1|2.5630213888;Akap10|1.633033401;Alpk1|2.22002983685;Amot|1.67501344601;Angptl1|1.97795439129;Anxa1|1.53929538909;Ar|3.16305156279;Arhgap26|1.98322369149;Arhgap42|1.74113680036;Arhgef12|1.73150889495;Atp7a|1.63065750797;Atrx|1.76810061983;Atxn1|2.047786…	197	9269	467	29486	http://www.ebi.ac.uk/QuickGO/GTerm?id=GO:0007165
7	7	cation transmembrane transport	GO:0098655	5.47e-07	2.03e-05	Agtpbp1|1.6336847076;Agtr1|2.5630213888;Atp7a|1.63065750797;Cacna1b|1.73057909521;Cacna1c|1.53263656672;Cacna1e|1.50131863359;Cacna2d1|1.50730197169;Chrna3|2.13461749154;Chrnb4|1.57813088348;Clcn5|1.63062381483;Cnnm2|1.53686945441;Commd1|1.5781879616;Cp|1.56893085713;Dmd|1.81631855939;Fgf14|1.75380470754;Gal|2.14052860929;Grin2a|3.38370095833;Grin2b|3.03012355699;Hcn4|2.30314499407;Kcna2|1.858761…	48	1405	467	29486	http://www.ebi.ac.uk/QuickGO/GTerm?id=GO:0098655
6	6	amine transport	GO:0015837	6.79e-07	2.5e-05	Adra2a|1.65596464555;Cnr1|1.75631169464;Grin2b|3.03012355699;Htr1b|1.79620106671;Kcna2|1.85876134777;Kcnb1|1.94005755451;Oxtr|2.07044741974;Slc18a2|2.15337279363;Syt10|1.68946556427;Syt17|1.5536154283;Syt4|1.68520087102;Syt6|1.57552954303;Syt9|1.91723007635	13	147	467	29486	http://www.ebi.ac.uk/QuickGO/GTerm?id=GO:0015837
5	4,5	regulation of vesicle-mediated transport	GO:0060627	6.94e-07	2.54e-05	Adra2a|1.65596464555;Anxa1|1.53929538909;Cacna1b|1.73057909521;Cadps2|1.72082859594;Cbl|1.66157093779;Cdh13|1.6044706784;Chrna3|2.13461749154;Cnr1|1.75631169464;Cnst|1.59624013602;Commd1|1.5781879616;Evi5|1.62211207913;Fgf14|1.75380470754;Glra1|2.11628017528;Htr1b|1.79620106671;Itsn1|1.70457388454;Kcnb1|1.94005755451;Lrrk2|1.72699349797;Mib1|1.73256399352;Rab3c|2.60904242325;Rab8b|1.55819106741;R…	32	762	467	29486	http://www.ebi.ac.uk/QuickGO/GTerm?id=GO:0060627
4	4	phosphorus metabolic process	GO:0006793	7.1e-07	2.58e-05	Abca1|1.75138726576;Abl2|1.78882303001;Adar|1.58844505789;Adck1|1.91443056935;Adcyap1|1.80612154389;Adgrg6|1.92135790069;Adra2a|1.65596464555;Agtr1|2.5630213888;Alpk1|2.22002983685;Ar|3.16305156279;Atp7a|1.63065750797;Atxn1|2.04778649851;Bdnf|1.80314679144;Bmpr2|2.29316919868;Bnip2|1.68707173711;Cask|1.50579274659;Cbl|1.66157093779;Cdk14|2.26095337415;Cdkl5|3.25315038137;Cds2|1.69347241486;Chrm5|…	115	4700	467	29486	http://www.ebi.ac.uk/QuickGO/GTerm?id=GO:0006793
7	4,6,7	regulation of hormone secretion	GO:0046883	7.26e-07	2.62e-05	Adcyap1|1.80612154389;Adra2a|1.65596464555;Agtr1|2.5630213888;Anxa1|1.53929538909;Cask|1.50579274659;Cnr1|1.75631169464;Creb1|1.60951463302;Efna5|1.73243975036;Gal|2.14052860929;Ghrh|4.59358856457;Grp|2.5515392585;Il6st|1.80814553546;Itsn1|1.70457388454;Kcnb1|1.94005755451;Kiss1|26.7234686203;Npy1r|1.56483289886;Rab8b|1.55819106741;Sstr3|1.5577558783;Stxbp4|1.50349946062;Stxbp5l|1.99090651306;Syt…	21	375	467	29486	http://www.ebi.ac.uk/QuickGO/GTerm?id=GO:0046883
4	4	lung alveolus development	GO:0048286	7.39e-07	2.64e-05	Atp7a|1.63065750797;Atxn1|2.04778649851;Bmpr2|2.29316919868;Creb1|1.60951463302;Igfbp5|1.77683665754;Man1a2|1.90169671042;Man2a1|1.58673532817;Nkx2-1|2.71359841278;Rc3h2|1.58846286042	9	64	467	29486	http://www.ebi.ac.uk/QuickGO/GTerm?id=GO:0048286
9	5,6,9	axon guidance	GO:0007411	7.4e-07	2.64e-05	Bdnf|1.80314679144;Bmpr2|2.29316919868;Chl1|1.68973371067;Dcc|1.94565549541;Efna5|1.73243975036;Emb|3.3262129442;Epha3|2.39174675066;Fzd3|1.60080717441;Nfib|1.55552517433;Nkx2-1|2.71359841278;Plxna4|2.27439569195;Plxnc1|1.52271834338;Ptpro|1.7210833471;Rnf165|2.17017408103;Sema5a|2.07026269967;Slit1|1.64755124;Slit2|1.6055003616;Slit3|1.73442564348;Unc5c|1.84534096417	19	313	467	29486	http://www.ebi.ac.uk/QuickGO/GTerm?id=GO:0007411
5	5	chemical homeostasis	GO:0048878	7.55e-07	2.67e-05	Abca1|1.75138726576;Abl2|1.78882303001;Ackr4|1.83856036673;Adcyap1|1.80612154389;Adra2a|1.65596464555;Agtr1|2.5630213888;Atp7a|1.63065750797;Bcl2|1.58444755063;Cacna1b|1.73057909521;Cacna1c|1.53263656672;Cacna1e|1.50131863359;Cacna2d1|1.50730197169;Cnnm2|1.53686945441;Cnr1|1.75631169464;Commd1|1.5781879616;Cp|1.56893085713;Dmd|1.81631855939;Efna5|1.73243975036;Ghrh|4.59358856457;Grin2a|3.38370095…	53	1641	467	29486	http://www.ebi.ac.uk/QuickGO/GTerm?id=GO:0048878
8	5,8	regulation of exocytosis	GO:0017157	7.8e-07	2.74e-05	Adra2a|1.65596464555;Anxa1|1.53929538909;Cacna1b|1.73057909521;Cadps2|1.72082859594;Chrna3|2.13461749154;Cnr1|1.75631169464;Glra1|2.11628017528;Htr1b|1.79620106671;Kcnb1|1.94005755451;Lrrk2|1.72699349797;Rab3c|2.60904242325;Rab8b|1.55819106741;Rims3|2.35096992668;Stxbp5l|1.99090651306;Syt10|1.68946556427;Syt14|2.18387210863;Syt17|1.5536154283;Syt4|1.68520087102;Syt6|1.57552954303;Syt9|1.917230076…	20	345	467	29486	http://www.ebi.ac.uk/QuickGO/GTerm?id=GO:0017157
8	4,5,8	neuron projection guidance	GO:0097485	8.14e-07	2.84e-05	Bdnf|1.80314679144;Bmpr2|2.29316919868;Chl1|1.68973371067;Dcc|1.94565549541;Efna5|1.73243975036;Emb|3.3262129442;Epha3|2.39174675066;Fzd3|1.60080717441;Nfib|1.55552517433;Nkx2-1|2.71359841278;Plxna4|2.27439569195;Plxnc1|1.52271834338;Ptpro|1.7210833471;Rnf165|2.17017408103;Sema5a|2.07026269967;Slit1|1.64755124;Slit2|1.6055003616;Slit3|1.73442564348;Unc5c|1.84534096417	19	315	467	29486	http://www.ebi.ac.uk/QuickGO/GTerm?id=GO:0097485
5	5	vesicle localization	GO:0051648	8.78e-07	3.05e-05	AP1G1|1.5708126488;Cacna1b|1.73057909521;Cadps2|1.72082859594;Chrna3|2.13461749154;Cnr1|1.75631169464;Fgf14|1.75380470754;Htr1b|1.79620106671;Lrrk2|1.72699349797;Pclo|2.37381684124;Rab3c|2.60904242325;Rab8b|1.55819106741;Rims3|2.35096992668;Slc18a2|2.15337279363;Ston2|1.52501411507;Stx11|8.67158737663;Stxbp5l|1.99090651306;Syt10|1.68946556427;Syt14|2.18387210863;Syt17|1.5536154283;Syt4|1.68520087…	22	412	467	29486	http://www.ebi.ac.uk/QuickGO/GTerm?id=GO:0051648
4	4	regulation of cellular component organization	GO:0051128	9.18e-07	3.17e-05	Abca1|1.75138726576;Abl2|1.78882303001;Adcyap1|1.80612154389;Alpk1|2.22002983685;Anxa1|1.53929538909;Ar|3.16305156279;Atp7a|1.63065750797;Atp8a2|2.3655007126;Atrx|1.76810061983;Bdnf|1.80314679144;Bmpr2|2.29316919868;Camsap2|1.51141697152;Cask|1.50579274659;Cbl|1.66157093779;Cdh13|1.6044706784;Cdkl5|3.25315038137;Celsr1|1.91707138427;Chodl|1.63063376702;Cit|2.19990129335;Clstn2|3.54505558664;Cnot6…	91	3477	467	29486	http://www.ebi.ac.uk/QuickGO/GTerm?id=GO:0051128
4	4	response to oxygen-containing compound	GO:1901700	1.01e-06	3.46e-05	Abca1|1.75138726576;Abl2|1.78882303001;Adcyap1|1.80612154389;Adra2a|1.65596464555;Agtr1|2.5630213888;Anxa1|1.53929538909;Ar|3.16305156279;Atp7a|1.63065750797;Bcl2|1.58444755063;Bdnf|1.80314679144;Cacna1b|1.73057909521;Cacna1c|1.53263656672;Cbl|1.66157093779;Chrm5|3.41104905622;Chrna3|2.13461749154;Cnr1|1.75631169464;Col6a3|1.72092429934;Cpeb3|1.58961904272;Cpeb4|1.61659686585;Creb1|1.60951463302;…	74	2640	467	29486	http://www.ebi.ac.uk/QuickGO/GTerm?id=GO:1901700
5	5	neurotransmitter transport	GO:0006836	1.03e-06	3.51e-05	Adcyap1|1.80612154389;Cacna1b|1.73057909521;Cadps2|1.72082859594;Chrna3|2.13461749154;Cnr1|1.75631169464;Htr1b|1.79620106671;Lrrk2|1.72699349797;Pclo|2.37381684124;Ppp1r9a|1.87096248079;Rab3c|2.60904242325;Rab8b|1.55819106741;Rims3|2.35096992668;Slc18a2|2.15337279363;Slc1a2|1.64226621029;Stx11|8.67158737663;Stxbp5l|1.99090651306;Syt10|1.68946556427;Syt14|2.18387210863;Syt17|1.5536154283;Syt4|1.68…	22	416	467	29486	http://www.ebi.ac.uk/QuickGO/GTerm?id=GO:0006836
5	5	regulation of synapse organization	GO:0050807	1.1e-06	3.74e-05	Bdnf|1.80314679144;Cask|1.50579274659;Cdkl5|3.25315038137;Clstn2|3.54505558664;Dhx36|1.61598277636;Gsk3b|1.82336508407;Itsn1|1.70457388454;Kalrn|1.60527276495;Lrrk2|1.72699349797;Mdga1|1.54825101488;Oxtr|2.07044741974;Pak3|2.61868370955;Ppp1r9a|1.87096248079;Ptpro|1.7210833471;Ptprt|2.22094191467;Rims3|2.35096992668;Shank2|2.04102231735;Slit1|1.64755124	18	291	467	29486	http://www.ebi.ac.uk/QuickGO/GTerm?id=GO:0050807
9	6,9	regulation of regulated secretory pathway	GO:1903305	1.12e-06	3.76e-05	Adra2a|1.65596464555;Cacna1b|1.73057909521;Chrna3|2.13461749154;Cnr1|1.75631169464;Glra1|2.11628017528;Htr1b|1.79620106671;Kcnb1|1.94005755451;Lrrk2|1.72699349797;Rims3|2.35096992668;Stxbp5l|1.99090651306;Syt10|1.68946556427;Syt14|2.18387210863;Syt17|1.5536154283;Syt4|1.68520087102;Syt6|1.57552954303;Syt9|1.91723007635	16	233	467	29486	http://www.ebi.ac.uk/QuickGO/GTerm?id=GO:1903305
7	4,7	positive regulation of secretion by cell	GO:1903532	1.16e-06	3.86e-05	Abl2|1.78882303001;Adcyap1|1.80612154389;Agtr1|2.5630213888;Cacna1b|1.73057909521;Cadm1|1.70037872535;Cadps2|1.72082859594;Cask|1.50579274659;Cnr1|1.75631169464;Creb1|1.60951463302;Dhx36|1.61598277636;Gal|2.14052860929;Ghrh|4.59358856457;Glra1|2.11628017528;Grin2b|3.03012355699;Grp|2.5515392585;Itsn1|1.70457388454;Kcnb1|1.94005755451;Kiss1|26.7234686203;Lrrk2|1.72699349797;Oxtr|2.07044741974;Pcsk…	26	557	467	29486	http://www.ebi.ac.uk/QuickGO/GTerm?id=GO:1903532
5	5	response to organonitrogen compound	GO:0010243	1.17e-06	3.87e-05	Abca1|1.75138726576;Agtr1|2.5630213888;Anxa1|1.53929538909;Ar|3.16305156279;Atp7a|1.63065750797;Bcl2|1.58444755063;Bdnf|1.80314679144;Cacna1c|1.53263656672;Cdh13|1.6044706784;Chrna3|2.13461749154;Chrnb4|1.57813088348;Cnr1|1.75631169464;Cpeb3|1.58961904272;Cpeb4|1.61659686585;Creb1|1.60951463302;Dcc|1.94565549541;Dnajc10|1.55222726975;Gabrb1|1.90377476319;Gal|2.14052860929;Gfpt1|1.7693696804;Glra1…	53	1665	467	29486	http://www.ebi.ac.uk/QuickGO/GTerm?id=GO:0010243
3	3	positive regulation of metabolic process	GO:0009893	1.28e-06	4.22e-05	Abca1|1.75138726576;Abl2|1.78882303001;Adcyap1|1.80612154389;Adgrg6|1.92135790069;Ago2|2.17425457931;Agtr1|2.5630213888;Anxa1|1.53929538909;Ar|3.16305156279;Arhgap42|1.74113680036;Arhgef12|1.73150889495;Asxl3|1.81811313532;Atp7a|1.63065750797;Atrx|1.76810061983;Atxn1|2.04778649851;Bdnf|1.80314679144;Bmpr2|2.29316919868;Bnip2|1.68707173711;Bsx|10.2854567926;Cdh13|1.6044706784;Cdkl5|3.25315038137;C…	120	5023	467	29486	http://www.ebi.ac.uk/QuickGO/GTerm?id=GO:0009893
4	4	response to hormone	GO:0009725	1.29e-06	4.22e-05	Adcyap1|1.80612154389;AGRP|8.9189149962;Agtr1|2.5630213888;Anxa1|1.53929538909;Ar|3.16305156279;Bcl2|1.58444755063;Bdnf|1.80314679144;Cacna1b|1.73057909521;Cbl|1.66157093779;Chrm5|3.41104905622;Chrna3|2.13461749154;Creb1|1.60951463302;Crebrf|1.801913174;Gabrb1|1.90377476319;Gal|2.14052860929;Gfpt1|1.7693696804;Ghrh|4.59358856457;Gnrhr|12.4769642218;Grin2b|3.03012355699;Gsk3b|1.82336508407;Hcn4|2.…	55	1761	467	29486	http://www.ebi.ac.uk/QuickGO/GTerm?id=GO:0009725
8	8	inorganic cation transmembrane transport	GO:0098662	1.3e-06	4.25e-05	Agtpbp1|1.6336847076;Agtr1|2.5630213888;Atp7a|1.63065750797;Cacna1b|1.73057909521;Cacna1c|1.53263656672;Cacna1e|1.50131863359;Cacna2d1|1.50730197169;Clcn5|1.63062381483;Cnnm2|1.53686945441;Commd1|1.5781879616;Cp|1.56893085713;Dmd|1.81631855939;Fgf14|1.75380470754;Gal|2.14052860929;Grin2a|3.38370095833;Grin2b|3.03012355699;Hcn4|2.30314499407;Kcna2|1.85876134777;Kcna3|1.76561016889;Kcnb1|1.94005755…	43	1233	467	29486	http://www.ebi.ac.uk/QuickGO/GTerm?id=GO:0098662
7	4,7	exocytosis	GO:0006887	1.32e-06	4.27e-05	Adra2a|1.65596464555;Anxa1|1.53929538909;Cacna1b|1.73057909521;Cadps2|1.72082859594;Cbl|1.66157093779;Chrna3|2.13461749154;Cnr1|1.75631169464;Exoc6b|1.52468320765;Glra1|2.11628017528;Htr1b|1.79620106671;Itsn1|1.70457388454;Kcnb1|1.94005755451;Lrrk2|1.72699349797;Pclo|2.37381684124;Rab3c|2.60904242325;Rab8b|1.55819106741;Rims3|2.35096992668;Scrn1|1.53691621608;Stx11|8.67158737663;Stxbp5l|1.9909065…	26	561	467	29486	http://www.ebi.ac.uk/QuickGO/GTerm?id=GO:0006887
4	4	positive regulation of synaptic transmission	GO:0050806	1.33e-06	4.29e-05	Adcyap1|1.80612154389;Cacna1b|1.73057909521;Clstn2|3.54505558664;Cnr1|1.75631169464;Creb1|1.60951463302;Ephb2|1.53449827116;Grin2a|3.38370095833;Grin2b|3.03012355699;Gsk3b|1.82336508407;Igsf9b|2.63977545907;Kiss1|26.7234686203;Lrrk2|1.72699349797;Oxtr|2.07044741974;Ppp1r9a|1.87096248079;Rims3|2.35096992668;Shank2|2.04102231735;Syt9|1.91723007635	17	265	467	29486	http://www.ebi.ac.uk/QuickGO/GTerm?id=GO:0050806
7	7	monovalent inorganic cation transport	GO:0015672	1.34e-06	4.29e-05	Adcyap1|1.80612154389;Agtpbp1|1.6336847076;Atp7a|1.63065750797;Chrm5|3.41104905622;Clcn5|1.63062381483;Cnr1|1.75631169464;Commd1|1.5781879616;Dmd|1.81631855939;Fgf14|1.75380470754;Gal|2.14052860929;Hcn4|2.30314499407;Htr1b|1.79620106671;Kcna2|1.85876134777;Kcna3|1.76561016889;Kcnb1|1.94005755451;Kcnd3|2.14991305394;Kcnh5|2.71673950913;Kcnk9|1.52496864589;Kcnma1|1.89255013832;Kcnmb1|1.95563227546;…	36	944	467	29486	http://www.ebi.ac.uk/QuickGO/GTerm?id=GO:0015672
11	9,11	regulation of cytosolic calcium ion concentration	GO:0051480	1.44e-06	4.58e-05	Abl2|1.78882303001;Ackr4|1.83856036673;Adcyap1|1.80612154389;Agtr1|2.5630213888;Cacna1b|1.73057909521;Cacna1c|1.53263656672;Cacna1e|1.50131863359;Cacna2d1|1.50730197169;Cnr1|1.75631169464;Dmd|1.81631855939;Ghrh|4.59358856457;Grin2a|3.38370095833;Grin2b|3.03012355699;Htr1b|1.79620106671;Il6st|1.80814553546;Kiss1|26.7234686203;Lrp6|1.6630209972;Npy1r|1.56483289886;Oprm1|3.29578400936;Oxtr|2.0704474…	25	528	467	29486	http://www.ebi.ac.uk/QuickGO/GTerm?id=GO:0051480
5	5	response to lipid	GO:0033993	1.47e-06	4.64e-05	Abca1|1.75138726576;Abl2|1.78882303001;Adcyap1|1.80612154389;Agtr1|2.5630213888;Anxa1|1.53929538909;Ar|3.16305156279;Bcl2|1.58444755063;Bdnf|1.80314679144;Cacna1b|1.73057909521;Cbl|1.66157093779;Cnr1|1.75631169464;Creb1|1.60951463302;Crebrf|1.801913174;Epha3|2.39174675066;Gabrb1|1.90377476319;Gal|2.14052860929;Ghrh|4.59358856457;Grin2a|3.38370095833;Grin2b|3.03012355699;Gsk3b|1.82336508407;Hcn4|2…	53	1678	467	29486	http://www.ebi.ac.uk/QuickGO/GTerm?id=GO:0033993
3	3	positive regulation of transport	GO:0051050	1.76e-06	5.47e-05	Abca1|1.75138726576;Abl2|1.78882303001;Adcyap1|1.80612154389;Agtr1|2.5630213888;Anxa1|1.53929538909;Atp8a2|2.3655007126;Cacna1b|1.73057909521;Cacna1c|1.53263656672;Cacna2d1|1.50730197169;Cadm1|1.70037872535;Cadps2|1.72082859594;Cask|1.50579274659;Cbl|1.66157093779;Cnr1|1.75631169464;Cnst|1.59624013602;Commd1|1.5781879616;Creb1|1.60951463302;Dhx36|1.61598277636;Dmd|1.81631855939;Fgf14|1.7538047075…	46	1377	467	29486	http://www.ebi.ac.uk/QuickGO/GTerm?id=GO:0051050
5	5	cellular response to nitrogen compound	GO:1901699	1.76e-06	5.47e-05	Ago2|2.17425457931;Agtr1|2.5630213888;Atp7a|1.63065750797;Atrx|1.76810061983;Bdnf|1.80314679144;Cacna1c|1.53263656672;Chrm5|3.41104905622;Chrna3|2.13461749154;Cpeb3|1.58961904272;Cpeb4|1.61659686585;Creb1|1.60951463302;Gabrb1|1.90377476319;Gfpt1|1.7693696804;Glra1|2.11628017528;Glra3|2.32648429766;Gnrhr|12.4769642218;Grin2a|3.38370095833;Grin2b|3.03012355699;Gsk3b|1.82336508407;Hcn4|2.30314499407…	37	996	467	29486	http://www.ebi.ac.uk/QuickGO/GTerm?id=GO:1901699
8	5,8	dopamine secretion	GO:0014046	1.77e-06	5.47e-05	Cnr1|1.75631169464;Htr1b|1.79620106671;Kcna2|1.85876134777;Syt10|1.68946556427;Syt17|1.5536154283;Syt4|1.68520087102;Syt6|1.57552954303;Syt9|1.91723007635	8	53	467	29486	http://www.ebi.ac.uk/QuickGO/GTerm?id=GO:0014046
9	5,6,9	regulation of dopamine secretion	GO:0014059	1.77e-06	5.47e-05	Cnr1|1.75631169464;Htr1b|1.79620106671;Kcna2|1.85876134777;Syt10|1.68946556427;Syt17|1.5536154283;Syt4|1.68520087102;Syt6|1.57552954303;Syt9|1.91723007635	8	53	467	29486	http://www.ebi.ac.uk/QuickGO/GTerm?id=GO:0014059
6	6	vesicle-mediated transport in synapse	GO:0099003	1.81e-06	5.56e-05	Cacna1b|1.73057909521;Cadps2|1.72082859594;Chrna3|2.13461749154;Cnr1|1.75631169464;Htr1b|1.79620106671;Itsn1|1.70457388454;Lrrk2|1.72699349797;Pclo|2.37381684124;Rims3|2.35096992668;Ston2|1.52501411507;Stx11|8.67158737663;Stxbp5l|1.99090651306;Syt10|1.68946556427;Syt17|1.5536154283;Syt4|1.68520087102;Syt6|1.57552954303;Syt9|1.91723007635	17	271	467	29486	http://www.ebi.ac.uk/QuickGO/GTerm?id=GO:0099003
6	6	dopamine transport	GO:0015872	2.3e-06	7.02e-05	Chrm5|3.41104905622;Cnr1|1.75631169464;Htr1b|1.79620106671;Kcna2|1.85876134777;Syt10|1.68946556427;Syt17|1.5536154283;Syt4|1.68520087102;Syt6|1.57552954303;Syt9|1.91723007635	9	73	467	29486	http://www.ebi.ac.uk/QuickGO/GTerm?id=GO:0015872
6	6	membrane depolarization during action potential	GO:0086010	2.37e-06	7.19e-05	Cacna1b|1.73057909521;Cacna1c|1.53263656672;Cacna1e|1.50131863359;Nalcn|1.68259410785;Scn2a|2.04269253996;Scn3a|1.72502260546;Scn7a|1.70107267308;Scn9a|1.73564695337	8	55	467	29486	http://www.ebi.ac.uk/QuickGO/GTerm?id=GO:0086010
6	4,6	positive regulation of secretion	GO:0051047	2.83e-06	8.55e-05	Abl2|1.78882303001;Adcyap1|1.80612154389;Agtr1|2.5630213888;Cacna1b|1.73057909521;Cadm1|1.70037872535;Cadps2|1.72082859594;Cask|1.50579274659;Cnr1|1.75631169464;Creb1|1.60951463302;Dhx36|1.61598277636;Gal|2.14052860929;Ghrh|4.59358856457;Glra1|2.11628017528;Grin2b|3.03012355699;Grp|2.5515392585;Itsn1|1.70457388454;Kcnb1|1.94005755451;Kiss1|26.7234686203;Lrrk2|1.72699349797;Oxtr|2.07044741974;Pcsk…	27	622	467	29486	http://www.ebi.ac.uk/QuickGO/GTerm?id=GO:0051047
5	5	regulation of amine transport	GO:0051952	2.94e-06	8.83e-05	Adra2a|1.65596464555;Cnr1|1.75631169464;Grin2b|3.03012355699;Htr1b|1.79620106671;Kcna2|1.85876134777;Kcnb1|1.94005755451;Oxtr|2.07044741974;Syt10|1.68946556427;Syt17|1.5536154283;Syt4|1.68520087102;Syt6|1.57552954303;Syt9|1.91723007635	12	142	467	29486	http://www.ebi.ac.uk/QuickGO/GTerm?id=GO:0051952
5	5	response to organic cyclic compound	GO:0014070	3.03e-06	9.05e-05	Abca1|1.75138726576;Adcyap1|1.80612154389;Ago2|2.17425457931;Agtr1|2.5630213888;Anxa1|1.53929538909;Ar|3.16305156279;Bcl2|1.58444755063;Bdnf|1.80314679144;Cacna1b|1.73057909521;Cbl|1.66157093779;Chrna3|2.13461749154;Chrnb4|1.57813088348;Cnr1|1.75631169464;Creb1|1.60951463302;Crebrf|1.801913174;Dhx36|1.61598277636;Gabrb1|1.90377476319;Gal|2.14052860929;Ghrh|4.59358856457;Grin2a|3.38370095833;Grin2…	55	1812	467	29486	http://www.ebi.ac.uk/QuickGO/GTerm?id=GO:0014070
5	4,5	regulation of signal transduction	GO:0009966	3.29e-06	9.78e-05	Abca1|1.75138726576;Abl2|1.78882303001;Adcyap1|1.80612154389;Agtr1|2.5630213888;Akap10|1.633033401;Alpk1|2.22002983685;Ar|3.16305156279;Arhgap26|1.98322369149;Arhgap42|1.74113680036;Arhgef12|1.73150889495;Atxn1|2.04778649851;Bcl2|1.58444755063;Bdnf|1.80314679144;Bmpr2|2.29316919868;Bnip2|1.68707173711;Cbl|1.66157093779;Cdh13|1.6044706784;Cdk14|2.26095337415;Commd1|1.5781879616;Crebrf|1.801913174;…	95	3791	467	29486	http://www.ebi.ac.uk/QuickGO/GTerm?id=GO:0009966
6	5,6	hormone secretion	GO:0046879	3.32e-06	9.81e-05	Adcyap1|1.80612154389;Adra2a|1.65596464555;Agtr1|2.5630213888;Anxa1|1.53929538909;Cask|1.50579274659;Cnr1|1.75631169464;Creb1|1.60951463302;Efna5|1.73243975036;Gal|2.14052860929;Ghrh|4.59358856457;Grp|2.5515392585;Il6st|1.80814553546;Itsn1|1.70457388454;Kcnb1|1.94005755451;Kiss1|26.7234686203;Npy1r|1.56483289886;Rab8b|1.55819106741;Slc18a2|2.15337279363;Sstr3|1.5577558783;Stxbp4|1.50349946062;Stx…	22	447	467	29486	http://www.ebi.ac.uk/QuickGO/GTerm?id=GO:0046879
3	3	locomotory behavior	GO:0007626	3.44e-06	0.000101	Agtpbp1|1.6336847076;Ankfn1|1.67831105915;Atp7a|1.63065750797;Atxn1|2.04778649851;Bsx|10.2854567926;Celsr1|1.91707138427;Chl1|1.68973371067;Chrnb4|1.57813088348;Fgf14|1.75380470754;Glra1|2.11628017528;Lrrk2|1.72699349797;Lsamp|1.53350544011;Nkx2-1|2.71359841278;Oprm1|3.29578400936;Sez6l|1.82405881389;Slc4a10|1.94086399342	16	254	467	29486	http://www.ebi.ac.uk/QuickGO/GTerm?id=GO:0007626
7	6,7	regulation of phosphate metabolic process	GO:0019220	3.51e-06	0.000103	Abca1|1.75138726576;Abl2|1.78882303001;Adar|1.58844505789;Adcyap1|1.80612154389;Adgrg6|1.92135790069;Adra2a|1.65596464555;Agtr1|2.5630213888;Ar|3.16305156279;Atp7a|1.63065750797;Atxn1|2.04778649851;Bdnf|1.80314679144;Bmpr2|2.29316919868;Bnip2|1.68707173711;Cbl|1.66157093779;Chrm5|3.41104905622;Cnst|1.59624013602;Csrnp3|2.38158300535;Dcc|1.94565549541;Dmd|1.81631855939;Dnajc10|1.55222726975;Dusp18…	65	2293	467	29486	http://www.ebi.ac.uk/QuickGO/GTerm?id=GO:0019220
6	5,6	regulation of phosphorus metabolic process	GO:0051174	3.56e-06	0.000104	Abca1|1.75138726576;Abl2|1.78882303001;Adar|1.58844505789;Adcyap1|1.80612154389;Adgrg6|1.92135790069;Adra2a|1.65596464555;Agtr1|2.5630213888;Ar|3.16305156279;Atp7a|1.63065750797;Atxn1|2.04778649851;Bdnf|1.80314679144;Bmpr2|2.29316919868;Bnip2|1.68707173711;Cbl|1.66157093779;Chrm5|3.41104905622;Cnst|1.59624013602;Csrnp3|2.38158300535;Dcc|1.94565549541;Dmd|1.81631855939;Dnajc10|1.55222726975;Dusp18…	65	2294	467	29486	http://www.ebi.ac.uk/QuickGO/GTerm?id=GO:0051174
4	4	regulation of anatomical structure size	GO:0090066	3.79e-06	0.00011	Adcyap1|1.80612154389;Adra2a|1.65596464555;Agtr1|2.5630213888;Arhgap42|1.74113680036;Atp7a|1.63065750797;Bdnf|1.80314679144;Bmpr2|2.29316919868;Cdkl5|3.25315038137;Cit|2.19990129335;Creb1|1.60951463302;Gsk3b|1.82336508407;Htr1b|1.79620106671;Jmy|1.97166883317;Kcnma1|1.89255013832;Kcnmb1|1.95563227546;Lrrk2|1.72699349797;NPPA|5.27770095563;Npy1r|1.56483289886;Oxtr|2.07044741974;Pak3|2.61868370955;…	30	747	467	29486	http://www.ebi.ac.uk/QuickGO/GTerm?id=GO:0090066
5	5	transmembrane transport	GO:0055085	4.11e-06	0.000118	Abca1|1.75138726576;Agtpbp1|1.6336847076;Agtr1|2.5630213888;Atp7a|1.63065750797;Cacna1b|1.73057909521;Cacna1c|1.53263656672;Cacna1e|1.50131863359;Cacna2d1|1.50730197169;Chrna3|2.13461749154;Chrnb4|1.57813088348;Clcn5|1.63062381483;Cnnm2|1.53686945441;Commd1|1.5781879616;Cp|1.56893085713;Dmd|1.81631855939;Emb|3.3262129442;Fgf14|1.75380470754;Gabra5|1.87970173279;Gabrb1|1.90377476319;Gabre|1.794340…	69	2498	467	29486	http://www.ebi.ac.uk/QuickGO/GTerm?id=GO:0055085
6	6	cellular response to organic cyclic compound	GO:0071407	4.22e-06	0.000121	Abca1|1.75138726576;Adcyap1|1.80612154389;Ago2|2.17425457931;Agtr1|2.5630213888;Anxa1|1.53929538909;Ar|3.16305156279;Bcl2|1.58444755063;Bdnf|1.80314679144;Crebrf|1.801913174;Gabrb1|1.90377476319;Grin2a|3.38370095833;Grin2b|3.03012355699;Gsk3b|1.82336508407;Hcn4|2.30314499407;Igfbp5|1.77683665754;Kcnmb1|1.95563227546;Kmt2d|1.51575760477;Lrp8|1.64174018656;Lrrk2|1.72699349797;Med13|1.62421705179;Nc…	34	911	467	29486	http://www.ebi.ac.uk/QuickGO/GTerm?id=GO:0071407
6	6	ion homeostasis	GO:0050801	4.76e-06	0.000135	Abca1|1.75138726576;Abl2|1.78882303001;Ackr4|1.83856036673;Adcyap1|1.80612154389;Agtr1|2.5630213888;Atp7a|1.63065750797;Cacna1b|1.73057909521;Cacna1c|1.53263656672;Cacna1e|1.50131863359;Cacna2d1|1.50730197169;Cnnm2|1.53686945441;Cnr1|1.75631169464;Commd1|1.5781879616;Cp|1.56893085713;Dmd|1.81631855939;Ghrh|4.59358856457;Grin2a|3.38370095833;Grin2b|3.03012355699;Hcn4|2.30314499407;Htr1b|1.79620106…	39	1125	467	29486	http://www.ebi.ac.uk/QuickGO/GTerm?id=GO:0050801
6	4,5,6	positive regulation of signal transduction	GO:0009967	5.33e-06	0.000151	Abl2|1.78882303001;Adcyap1|1.80612154389;Agtr1|2.5630213888;Alpk1|2.22002983685;Bdnf|1.80314679144;Bmpr2|2.29316919868;Bnip2|1.68707173711;Cbl|1.66157093779;Cdh13|1.6044706784;Crebrf|1.801913174;Csnk1g1|1.75516132716;Dcc|1.94565549541;Dhx36|1.61598277636;Epha3|2.39174675066;Ephb2|1.53449827116;Ghrh|4.59358856457;Grin2a|3.38370095833;Grip1|1.91932976023;Grp|2.5515392585;Gsk3b|1.82336508407;Gucy1a2…	56	1894	467	29486	http://www.ebi.ac.uk/QuickGO/GTerm?id=GO:0009967
6	6	excitatory postsynaptic potential	GO:0060079	5.44e-06	0.000153	Atxn1|2.04778649851;Bdnf|1.80314679144;Chrna3|2.13461749154;Chrnb4|1.57813088348;Glra1|2.11628017528;Glra3|2.32648429766;Grin2a|3.38370095833;Grin2b|3.03012355699;Gsk3b|1.82336508407;Lrrk2|1.72699349797;Oprm1|3.29578400936;Ppp1r9a|1.87096248079;Shank2|2.04102231735	13	177	467	29486	http://www.ebi.ac.uk/QuickGO/GTerm?id=GO:0060079
6	5,6	single-organism intracellular transport	GO:1902582	5.53e-06	0.000155	Abca1|1.75138726576;AP1G1|1.5708126488;Bcl2|1.58444755063;Bsn|2.25843392236;Cacna1c|1.53263656672;Cacna2d1|1.50730197169;Cadps2|1.72082859594;Cbl|1.66157093779;Cep57|1.55920791474;Cnst|1.59624013602;Commd1|1.5781879616;Creb3l2|1.79030353341;Dmd|1.81631855939;Erc1|2.09098924531;Evi5|1.62211207913;Fgf14|1.75380470754;Grin2a|3.38370095833;Grin2b|3.03012355699;Gsk3b|1.82336508407;ENSRNOG00000014275|1…	50	1619	467	29486	http://www.ebi.ac.uk/QuickGO/GTerm?id=GO:1902582
4	4	response to drug	GO:0042493	5.65e-06	0.000157	Abca1|1.75138726576;Adcyap1|1.80612154389;Agtr1|2.5630213888;Anxa1|1.53929538909;Atrx|1.76810061983;Bcl2|1.58444755063;Bdnf|1.80314679144;Cacna1b|1.73057909521;Cbl|1.66157093779;Chrm5|3.41104905622;Chrna3|2.13461749154;Chrnb4|1.57813088348;Cnr1|1.75631169464;Creb1|1.60951463302;Dcc|1.94565549541;Fzd3|1.60080717441;Gabra5|1.87970173279;Gabrb1|1.90377476319;Gabre|1.79434034926;Gabrg1|2.66079456688;…	51	1666	467	29486	http://www.ebi.ac.uk/QuickGO/GTerm?id=GO:0042493
4	3,4	regulation of metabolic process	GO:0019222	5.69e-06	0.000158	Abca1|1.75138726576;Abl2|1.78882303001;Adar|1.58844505789;Adcyap1|1.80612154389;Adgrg6|1.92135790069;Adra2a|1.65596464555;Aff2|2.62748742201;Ago2|2.17425457931;Agtr1|2.5630213888;Alpk1|2.22002983685;Ankrd13c|1.53397634;Anos1|1.68396888076;Anxa1|1.53929538909;Ar|3.16305156279;Arhgap42|1.74113680036;Arhgef12|1.73150889495;Asxl3|1.81811313532;Atp7a|1.63065750797;Atrx|1.76810061983;Atxn1|2.0477864985…	190	9155	467	29486	http://www.ebi.ac.uk/QuickGO/GTerm?id=GO:0019222
5	4,5	positive regulation of cellular component organization	GO:0051130	6.04e-06	0.000166	Abca1|1.75138726576;Abl2|1.78882303001;Adcyap1|1.80612154389;Anxa1|1.53929538909;Atp7a|1.63065750797;Atp8a2|2.3655007126;Atrx|1.76810061983;Bdnf|1.80314679144;Bmpr2|2.29316919868;Cask|1.50579274659;Cbl|1.66157093779;Cdkl5|3.25315038137;Chodl|1.63063376702;Clstn2|3.54505558664;Cnot6l|1.84163452473;Cnr1|1.75631169464;Cnst|1.59624013602;Creb1|1.60951463302;Creb3l2|1.79030353341;Dcc|1.94565549541;Dhx…	51	1670	467	29486	http://www.ebi.ac.uk/QuickGO/GTerm?id=GO:0051130
5	5	hormone transport	GO:0009914	6.88e-06	0.000189	Adcyap1|1.80612154389;Adra2a|1.65596464555;Agtr1|2.5630213888;Anxa1|1.53929538909;Cask|1.50579274659;Cnr1|1.75631169464;Creb1|1.60951463302;Efna5|1.73243975036;Gal|2.14052860929;Ghrh|4.59358856457;Grp|2.5515392585;Il6st|1.80814553546;Itsn1|1.70457388454;Kcnb1|1.94005755451;Kiss1|26.7234686203;Npy1r|1.56483289886;Rab8b|1.55819106741;Slc18a2|2.15337279363;Sstr3|1.5577558783;Stxbp4|1.50349946062;Stx…	22	468	467	29486	http://www.ebi.ac.uk/QuickGO/GTerm?id=GO:0009914
5	5	cellular response to hormone stimulus	GO:0032870	7.13e-06	0.000195	Adcyap1|1.80612154389;AGRP|8.9189149962;Agtr1|2.5630213888;Anxa1|1.53929538909;Ar|3.16305156279;Bdnf|1.80314679144;Chrm5|3.41104905622;Chrna3|2.13461749154;Creb1|1.60951463302;Crebrf|1.801913174;Gfpt1|1.7693696804;Gnrhr|12.4769642218;Grin2b|3.03012355699;Gsk3b|1.82336508407;Hcn4|2.30314499407;Kmt2d|1.51575760477;Lnpep|2.63853853413;Med13|1.62421705179;Ncoa3|1.56952887103;Nf1|1.60386550261;Nr0b1|2…	38	1102	467	29486	http://www.ebi.ac.uk/QuickGO/GTerm?id=GO:0032870
7	7	cation homeostasis	GO:0055080	7.57e-06	0.000205	Abl2|1.78882303001;Ackr4|1.83856036673;Adcyap1|1.80612154389;Agtr1|2.5630213888;Atp7a|1.63065750797;Cacna1b|1.73057909521;Cacna1c|1.53263656672;Cacna1e|1.50131863359;Cacna2d1|1.50730197169;Cnnm2|1.53686945441;Cnr1|1.75631169464;Commd1|1.5781879616;Cp|1.56893085713;Dmd|1.81631855939;Ghrh|4.59358856457;Grin2a|3.38370095833;Grin2b|3.03012355699;Htr1b|1.79620106671;Il6st|1.80814553546;Kiss1|26.723468…	36	1020	467	29486	http://www.ebi.ac.uk/QuickGO/GTerm?id=GO:0055080
4	4	regulation of system process	GO:0044057	7.78e-06	0.00021	Adcyap1|1.80612154389;Adra2a|1.65596464555;Agtr1|2.5630213888;Arhgap42|1.74113680036;Bmpr2|2.29316919868;Cacna1c|1.53263656672;Chrnb4|1.57813088348;Dmd|1.81631855939;Gal|2.14052860929;Glra1|2.11628017528;Grin2a|3.38370095833;Gsk3b|1.82336508407;Hcn4|2.30314499407;Igfbp5|1.77683665754;Igsf9b|2.63977545907;Kcnma1|1.89255013832;Kiss1|26.7234686203;Lrrk2|1.72699349797;Mtmr4|1.5018062416;Myog|10.90793…	30	775	467	29486	http://www.ebi.ac.uk/QuickGO/GTerm?id=GO:0044057
5	5	chemical synaptic transmission, postsynaptic	GO:0099565	8.29e-06	0.000223	Bdnf|1.80314679144;Chrna3|2.13461749154;Chrnb4|1.57813088348;Glra1|2.11628017528;Glra3|2.32648429766;Grin2a|3.38370095833;Grin2b|3.03012355699;Gsk3b|1.82336508407;Igsf9b|2.63977545907;Lrrk2|1.72699349797;Oprm1|3.29578400936;Ppp1r9a|1.87096248079;Shank2|2.04102231735	13	184	467	29486	http://www.ebi.ac.uk/QuickGO/GTerm?id=GO:0099565
7	7	protein phosphorylation	GO:0006468	8.88e-06	0.000237	Abl2|1.78882303001;Adar|1.58844505789;Adck1|1.91443056935;Adcyap1|1.80612154389;Agtr1|2.5630213888;Alpk1|2.22002983685;Bdnf|1.80314679144;Bmpr2|2.29316919868;Bnip2|1.68707173711;Cask|1.50579274659;Cbl|1.66157093779;Cdk14|2.26095337415;Cdkl5|3.25315038137;Cit|2.19990129335;Creb1|1.60951463302;Csnk1g1|1.75516132716;Dcc|1.94565549541;Dmd|1.81631855939;Dnajc10|1.55222726975;Dusp18|1.76096593084;Efna5…	69	2556	467	29486	http://www.ebi.ac.uk/QuickGO/GTerm?id=GO:0006468
4	4	muscle system process	GO:0003012	8.98e-06	0.000239	Adra2a|1.65596464555;Ar|3.16305156279;Arhgap42|1.74113680036;Atp8a2|2.3655007126;Cacna1c|1.53263656672;Chrnb4|1.57813088348;Dmd|1.81631855939;Glra1|2.11628017528;Gsk3b|1.82336508407;Hcn4|2.30314499407;Igfbp5|1.77683665754;Kcnma1|1.89255013832;Mtmr4|1.5018062416;Myog|10.907932033;Myom3|2.9627446396;NPPA|5.27770095563;Npy1r|1.56483289886;Oxtr|2.07044741974;Scn7a|1.70107267308;Slc8a1|2.00558706033;S…	24	549	467	29486	http://www.ebi.ac.uk/QuickGO/GTerm?id=GO:0003012
6	5,6	neuropeptide signaling pathway	GO:0007218	1e-05	0.000265	Adcyap1|1.80612154389;Gal|2.14052860929;Glra1|2.11628017528;Glra3|2.32648429766;Grp|2.5515392585;NPPA|5.27770095563;Npvf|131.112684661;Npy1r|1.56483289886;Oprm1|3.29578400936;Prokr2|2.16169567421;Sstr3|1.5577558783	11	134	467	29486	http://www.ebi.ac.uk/QuickGO/GTerm?id=GO:0007218
3	3	developmental growth	GO:0048589	1.06e-05	0.00028	Anxa1|1.53929538909;Ar|3.16305156279;Atp8a2|2.3655007126;Atrn|1.7549792312;Bdnf|1.80314679144;Bmpr2|2.29316919868;Cadm1|1.70037872535;Cdkl5|3.25315038137;Creb1|1.60951463302;Dmd|1.81631855939;Epb41l5|2.04199887718;Gal|2.14052860929;Ghrh|4.59358856457;Gsk3b|1.82336508407;Igfbp5|1.77683665754;Lrp6|1.6630209972;Myog|10.907932033;Pls1|1.54761592621;Plxna4|2.27439569195;Prox1|1.94798395316;Rc3h2|1.588…	32	869	467	29486	http://www.ebi.ac.uk/QuickGO/GTerm?id=GO:0048589
5	4,5	intracellular transport	GO:0046907	1.08e-05	0.000282	Abca1|1.75138726576;AP1G1|1.5708126488;Atxn1|2.04778649851;Bcl2|1.58444755063;Bsn|2.25843392236;Cacna1b|1.73057909521;Cacna1c|1.53263656672;Cacna2d1|1.50730197169;Cadps2|1.72082859594;Cask|1.50579274659;Cbl|1.66157093779;Cep57|1.55920791474;Chrna3|2.13461749154;Cnr1|1.75631169464;Cnst|1.59624013602;Commd1|1.5781879616;Creb3l2|1.79030353341;Dmd|1.81631855939;Erc1|2.09098924531;Evi5|1.62211207913;F…	69	2571	467	29486	http://www.ebi.ac.uk/QuickGO/GTerm?id=GO:0046907
5	5	presynaptic process involved in chemical synaptic transmission	GO:0099531	1.11e-05	0.000289	Cacna1b|1.73057909521;Cadps2|1.72082859594;Lrrk2|1.72699349797;Pclo|2.37381684124;Ppp1r9a|1.87096248079;Rims3|2.35096992668;Stx11|8.67158737663;Syt10|1.68946556427;Syt14|2.18387210863;Syt17|1.5536154283;Syt4|1.68520087102;Syt6|1.57552954303;Syt9|1.91723007635	13	189	467	29486	http://www.ebi.ac.uk/QuickGO/GTerm?id=GO:0099531
7	7	inorganic ion homeostasis	GO:0098771	1.13e-05	0.000291	Abl2|1.78882303001;Ackr4|1.83856036673;Adcyap1|1.80612154389;Agtr1|2.5630213888;Atp7a|1.63065750797;Cacna1b|1.73057909521;Cacna1c|1.53263656672;Cacna1e|1.50131863359;Cacna2d1|1.50730197169;Cnnm2|1.53686945441;Cnr1|1.75631169464;Commd1|1.5781879616;Cp|1.56893085713;Dmd|1.81631855939;Ghrh|4.59358856457;Grin2a|3.38370095833;Grin2b|3.03012355699;Htr1b|1.79620106671;Il6st|1.80814553546;Kiss1|26.723468…	36	1039	467	29486	http://www.ebi.ac.uk/QuickGO/GTerm?id=GO:0098771
6	4,5,6	hormone-mediated signaling pathway	GO:0009755	1.13e-05	0.000291	AGRP|8.9189149962;Ar|3.16305156279;Bdnf|1.80314679144;Crebrf|1.801913174;Kmt2d|1.51575760477;Med13|1.62421705179;Ncoa3|1.56952887103;Nr0b1|2.62767861887;Nr5a2|8.29939662833;Nr6a1|1.91900814119;Prlr|3.26990272351;Rbfox2|1.86946365398;Rora|4.76576622268;Rorb|2.45934549441;Sstr3|1.5577558783;Thrb|2.25269743356;Tshr|7.45591939912	17	311	467	29486	http://www.ebi.ac.uk/QuickGO/GTerm?id=GO:0009755
5	5	response to anesthetic	GO:0072347	1.15e-05	0.000296	Bdnf|1.80314679144;Cnr1|1.75631169464;Grin2a|3.38370095833;Grin2b|3.03012355699;Homer2|1.80491946919;Htr1b|1.79620106671;Oprm1|3.29578400936;Oxtr|2.07044741974;Pcsk1|2.18487618504;Slc18a2|2.15337279363;Tacr3|1.97193266452	11	136	467	29486	http://www.ebi.ac.uk/QuickGO/GTerm?id=GO:0072347
7	7	metal ion transport	GO:0030001	1.23e-05	0.000315	Adcyap1|1.80612154389;Agtr1|2.5630213888;Atp7a|1.63065750797;Cacna1b|1.73057909521;Cacna1c|1.53263656672;Cacna1e|1.50131863359;Cacna2d1|1.50730197169;Cnnm2|1.53686945441;Commd1|1.5781879616;Cp|1.56893085713;Dmd|1.81631855939;Fgf14|1.75380470754;Gal|2.14052860929;Grin2a|3.38370095833;Grin2b|3.03012355699;Hcn4|2.30314499407;Homer2|1.80491946919;Kcna2|1.85876134777;Kcna3|1.76561016889;Kcnb1|1.940057…	44	1394	467	29486	http://www.ebi.ac.uk/QuickGO/GTerm?id=GO:0030001
7	6,7	calcium-mediated signaling	GO:0019722	1.24e-05	0.000315	Ackr4|1.83856036673;Cacna1c|1.53263656672;Cdh13|1.6044706784;Dmd|1.81631855939;Grin2a|3.38370095833;Grin2b|3.03012355699;Gsk3b|1.82336508407;Homer2|1.80491946919;Ksr2|2.93884661151;Lrrk2|1.72699349797;Nfat5|1.5781526225;Nr5a2|8.29939662833;Ppp1r9a|1.87096248079;Rcan3|1.84678551981;Slc8a1|2.00558706033	15	250	467	29486	http://www.ebi.ac.uk/QuickGO/GTerm?id=GO:0019722
5	5	response to steroid hormone	GO:0048545	1.27e-05	0.000321	Adcyap1|1.80612154389;Agtr1|2.5630213888;Anxa1|1.53929538909;Ar|3.16305156279;Bcl2|1.58444755063;Bdnf|1.80314679144;Cacna1b|1.73057909521;Crebrf|1.801913174;Gabrb1|1.90377476319;Gal|2.14052860929;Ghrh|4.59358856457;Grin2b|3.03012355699;Gsk3b|1.82336508407;Hcn4|2.30314499407;Htr1b|1.79620106671;Kcnma1|1.89255013832;Kmt2d|1.51575760477;Med13|1.62421705179;Ncoa3|1.56952887103;Nf1|1.60386550261;Npy1r…	34	960	467	29486	http://www.ebi.ac.uk/QuickGO/GTerm?id=GO:0048545
2	2	locomotion	GO:0040011	1.28e-05	0.000322	Abl2|1.78882303001;Ackr4|1.83856036673;Ago2|2.17425457931;Amot|1.67501344601;Anxa1|1.53929538909;Atp7a|1.63065750797;Avl9|1.70450718714;Bdnf|1.80314679144;Bmpr2|2.29316919868;Cdh13|1.6044706784;Cdkl5|3.25315038137;Celsr1|1.91707138427;Chl1|1.68973371067;Creb1|1.60951463302;Dcc|1.94565549541;Dnah5|1.62260966757;Dnah6|1.66183945849;Efna5|1.73243975036;Emb|3.3262129442;Epb41l5|2.04199887718;Epha3|2.…	61	2192	467	29486	http://www.ebi.ac.uk/QuickGO/GTerm?id=GO:0040011
3	3	regulation of response to stimulus	GO:0048583	1.3e-05	0.000327	Abca1|1.75138726576;Abl2|1.78882303001;Adcyap1|1.80612154389;Adra2a|1.65596464555;Agtr1|2.5630213888;Akap10|1.633033401;Alpk1|2.22002983685;Anxa1|1.53929538909;Ar|3.16305156279;Arhgap26|1.98322369149;Arhgap42|1.74113680036;Arhgef12|1.73150889495;Atp7a|1.63065750797;Atxn1|2.04778649851;Bcl2|1.58444755063;Bdnf|1.80314679144;Bmpr2|2.29316919868;Bnip2|1.68707173711;Cadm1|1.70037872535;Cbl|1.661570937…	119	5210	467	29486	http://www.ebi.ac.uk/QuickGO/GTerm?id=GO:0048583
5	5	membrane depolarization	GO:0051899	1.31e-05	0.000327	Cacna1b|1.73057909521;Cacna1c|1.53263656672;Cacna1e|1.50131863359;Hcn4|2.30314499407;Lrrk2|1.72699349797;Nalcn|1.68259410785;Scn2a|2.04269253996;Scn3a|1.72502260546;Scn7a|1.70107267308;Scn9a|1.73564695337	10	113	467	29486	http://www.ebi.ac.uk/QuickGO/GTerm?id=GO:0051899
11	7,8,11	positive regulation of calcium ion-dependent exocytosis	GO:0045956	1.33e-05	0.00033	Cacna1b|1.73057909521;Cnr1|1.75631169464;Glra1|2.11628017528;Kcnb1|1.94005755451;Syt10|1.68946556427;Syt4|1.68520087102;Syt9|1.91723007635	7	50	467	29486	http://www.ebi.ac.uk/QuickGO/GTerm?id=GO:0045956
4	4	response to toxic substance	GO:0009636	1.36e-05	0.000338	Adcyap1|1.80612154389;Anxa1|1.53929538909;Atp7a|1.63065750797;Bcl2|1.58444755063;Cacna1b|1.73057909521;Cbl|1.66157093779;Chrna3|2.13461749154;Chrnb4|1.57813088348;Cnr1|1.75631169464;Creb1|1.60951463302;Dcc|1.94565549541;Gabrb1|1.90377476319;Glra1|2.11628017528;Glra3|2.32648429766;Grin2a|3.38370095833;Grin2b|3.03012355699;Gsk3b|1.82336508407;Hcn4|2.30314499407;Htr1b|1.79620106671;Il18rap|3.1751520…	32	880	467	29486	http://www.ebi.ac.uk/QuickGO/GTerm?id=GO:0009636
5	5	organic substance transport	GO:0071702	1.39e-05	0.000343	Abca1|1.75138726576;Abl2|1.78882303001;Adcyap1|1.80612154389;Adra2a|1.65596464555;Agtr1|2.5630213888;Ankrd13c|1.53397634;Anxa1|1.53929538909;AP1G1|1.5708126488;Atp11c|1.66141319377;Atp8a2|2.3655007126;Bdnf|1.80314679144;Cadm1|1.70037872535;Cask|1.50579274659;Cep57|1.55920791474;Chrm5|3.41104905622;Cnr1|1.75631169464;Cnst|1.59624013602;Commd1|1.5781879616;Dhx36|1.61598277636;Efna5|1.73243975036;Em…	89	3611	467	29486	http://www.ebi.ac.uk/QuickGO/GTerm?id=GO:0071702
7	5,7	cellular ion homeostasis	GO:0006873	1.41e-05	0.000345	Abl2|1.78882303001;Ackr4|1.83856036673;Adcyap1|1.80612154389;Agtr1|2.5630213888;Atp7a|1.63065750797;Cacna1b|1.73057909521;Cacna1c|1.53263656672;Cacna1e|1.50131863359;Cacna2d1|1.50730197169;Cnr1|1.75631169464;Cp|1.56893085713;Dmd|1.81631855939;Ghrh|4.59358856457;Grin2a|3.38370095833;Grin2b|3.03012355699;Htr1b|1.79620106671;Il6st|1.80814553546;Kiss1|26.7234686203;Lrp6|1.6630209972;Lrrk2|1.726993497…	33	923	467	29486	http://www.ebi.ac.uk/QuickGO/GTerm?id=GO:0006873
6	4,5,6	positive regulation of cellular metabolic process	GO:0031325	1.44e-05	0.000351	Abca1|1.75138726576;Abl2|1.78882303001;Adcyap1|1.80612154389;Adgrg6|1.92135790069;Ago2|2.17425457931;Agtr1|2.5630213888;Anxa1|1.53929538909;Ar|3.16305156279;Asxl3|1.81811313532;Atrx|1.76810061983;Atxn1|2.04778649851;Bdnf|1.80314679144;Bmpr2|2.29316919868;Bnip2|1.68707173711;Bsx|10.2854567926;Cdh13|1.6044706784;Chrm5|3.41104905622;Cnot6l|1.84163452473;Commd1|1.5781879616;Cpeb3|1.58961904272;Creb1|…	100	4194	467	29486	http://www.ebi.ac.uk/QuickGO/GTerm?id=GO:0031325
8	6,8	central nervous system neuron differentiation	GO:0021953	1.52e-05	0.00037	Agtpbp1|1.6336847076;Atp7a|1.63065750797;Ephb2|1.53449827116;Gabrb1|1.90377476319;Mdga1|1.54825101488;Mdga2|1.93045098327;Nfib|1.55552517433;Nkx2-1|2.71359841278;Plxna4|2.27439569195;Prox1|1.94798395316;Rora|4.76576622268;Slc4a10|1.94086399342;Slit2|1.6055003616;Wnt9b|5.15451844846	14	224	467	29486	http://www.ebi.ac.uk/QuickGO/GTerm?id=GO:0021953
6	4,6	cellular chemical homeostasis	GO:0055082	1.53e-05	0.00037	Abl2|1.78882303001;Ackr4|1.83856036673;Adcyap1|1.80612154389;Adra2a|1.65596464555;Agtr1|2.5630213888;Atp7a|1.63065750797;Bcl2|1.58444755063;Cacna1b|1.73057909521;Cacna1c|1.53263656672;Cacna1e|1.50131863359;Cacna2d1|1.50730197169;Cnr1|1.75631169464;Cp|1.56893085713;Dmd|1.81631855939;Efna5|1.73243975036;Ghrh|4.59358856457;Grin2a|3.38370095833;Grin2b|3.03012355699;Htr1b|1.79620106671;Il6st|1.8081455…	39	1184	467	29486	http://www.ebi.ac.uk/QuickGO/GTerm?id=GO:0055082
6	5,6	positive regulation of nucleobase-containing compound metabolic process	GO:0045935	1.61e-05	0.000388	Abca1|1.75138726576;Adcyap1|1.80612154389;Adgrg6|1.92135790069;Ago2|2.17425457931;Ar|3.16305156279;Asxl3|1.81811313532;Atrx|1.76810061983;Atxn1|2.04778649851;Bdnf|1.80314679144;Bmpr2|2.29316919868;Bsx|10.2854567926;Cdh13|1.6044706784;Chrm5|3.41104905622;Cnot6l|1.84163452473;Cpeb3|1.58961904272;Creb1|1.60951463302;Creb3l2|1.79030353341;Crebrf|1.801913174;Csrnp3|2.38158300535;Dcc|1.94565549541;Dhx3…	69	2603	467	29486	http://www.ebi.ac.uk/QuickGO/GTerm?id=GO:0045935
2	2	cellular process	GO:0009987	1.62e-05	0.000389	Abca1|1.75138726576;Abl2|1.78882303001;Ackr4|1.83856036673;Adar|1.58844505789;Adarb2|1.79492088685;Adck1|1.91443056935;Adcyap1|1.80612154389;Adgrg6|1.92135790069;Adra2a|1.65596464555;Aff2|2.62748742201;Ago2|2.17425457931;AGRP|8.9189149962;Agtpbp1|1.6336847076;Agtr1|2.5630213888;Akap10|1.633033401;Alg11|1.63909715488;Alpk1|2.22002983685;Amot|1.67501344601;Angptl1|1.97795439129;Ankrd13c|1.53397634;…	438	25930	467	29486	http://www.ebi.ac.uk/QuickGO/GTerm?id=GO:0009987
4	4	tube development	GO:0035295	1.71e-05	0.000409	Ago2|2.17425457931;Agtr1|2.5630213888;Amot|1.67501344601;Anxa1|1.53929538909;Atp7a|1.63065750797;Atxn1|2.04778649851;Bdnf|1.80314679144;Bmpr2|2.29316919868;Ccdc40|1.87638752596;Cdh13|1.6044706784;Celsr1|1.91707138427;Cp|1.56893085713;Creb1|1.60951463302;Epb41l5|2.04199887718;Fzd3|1.60080717441;Igfbp5|1.77683665754;Lrp6|1.6630209972;Man1a2|1.90169671042;Man2a1|1.58673532817;Mib1|1.73256399352;Nf1|…	39	1190	467	29486	http://www.ebi.ac.uk/QuickGO/GTerm?id=GO:0035295
5	5	response to cocaine	GO:0042220	1.72e-05	0.000409	Cnr1|1.75631169464;Grin2a|3.38370095833;Grin2b|3.03012355699;Homer2|1.80491946919;Htr1b|1.79620106671;Oprm1|3.29578400936;Oxtr|2.07044741974;Slc18a2|2.15337279363;Tacr3|1.97193266452	9	93	467	29486	http://www.ebi.ac.uk/QuickGO/GTerm?id=GO:0042220
4	4	animal organ morphogenesis	GO:0009887	1.74e-05	0.00041	Abl2|1.78882303001;Adgrg6|1.92135790069;Agtpbp1|1.6336847076;Agtr1|2.5630213888;Asxl3|1.81811313532;Atp8a2|2.3655007126;Atrn|1.7549792312;Bdnf|1.80314679144;Bmpr2|2.29316919868;Bsx|10.2854567926;Ccdc40|1.87638752596;Celsr1|1.91707138427;Fras1|1.81033536543;Fzd3|1.60080717441;Ift80|1.54703524692;Igfbp5|1.77683665754;Lrp6|1.6630209972;Lrrk2|1.72699349797;Man2a1|1.58673532817;Mib1|1.73256399352;Myom…	38	1147	467	29486	http://www.ebi.ac.uk/QuickGO/GTerm?id=GO:0009887
2	2	rhythmic process	GO:0048511	1.74e-05	0.00041	Adcyap1|1.80612154389;Ankfn1|1.67831105915;Anxa1|1.53929538909;Bcl2|1.58444755063;Creb1|1.60951463302;Gabrb1|1.90377476319;Gfpt1|1.7693696804;Ghrh|4.59358856457;Gnrhr|12.4769642218;Grin2a|3.38370095833;Grin2b|3.03012355699;Gsk3b|1.82336508407;Kcna2|1.85876134777;Kiss1|26.7234686203;Nkx2-1|2.71359841278;Oprm1|3.29578400936;Oxtr|2.07044741974;Prokr2|2.16169567421;Prox1|1.94798395316;Rora|4.76576622…	23	534	467	29486	http://www.ebi.ac.uk/QuickGO/GTerm?id=GO:0048511
5	5	cellular response to acid chemical	GO:0071229	1.84e-05	0.000431	Abca1|1.75138726576;Abl2|1.78882303001;Atp7a|1.63065750797;Bcl2|1.58444755063;Cpeb3|1.58961904272;Cpeb4|1.61659686585;Creb1|1.60951463302;Glra1|2.11628017528;Glra3|2.32648429766;Grin2a|3.38370095833;Grin2b|3.03012355699;Kcnmb1|1.95563227546;Myog|10.907932033;Pdgfc|2.13874101301;Pdk3|1.74608219146;Rorb|2.45934549441;Ubr1|2.11106880205	17	323	467	29486	http://www.ebi.ac.uk/QuickGO/GTerm?id=GO:0071229
4	4	telencephalon development	GO:0021537	1.93e-05	0.000452	Agtpbp1|1.6336847076;Bcl2|1.58444755063;Cask|1.50579274659;Dmd|1.81631855939;Dnah5|1.62260966757;Grin2a|3.38370095833;Grin2b|3.03012355699;Lrp6|1.6630209972;Lrp8|1.64174018656;Lrrk2|1.72699349797;Mdga1|1.54825101488;Nf1|1.60386550261;Nfib|1.55552517433;Nkx2-1|2.71359841278;Oxtr|2.07044741974;Plxna4|2.27439569195;Prox1|1.94798395316;Slc8a1|2.00558706033	18	358	467	29486	http://www.ebi.ac.uk/QuickGO/GTerm?id=GO:0021537
9	4,9	cellular potassium ion transport	GO:0071804	1.97e-05	0.000459	Gal|2.14052860929;Hcn4|2.30314499407;Kcna2|1.85876134777;Kcna3|1.76561016889;Kcnb1|1.94005755451;Kcnd3|2.14991305394;Kcnh5|2.71673950913;Kcnk9|1.52496864589;Kcnma1|1.89255013832;Kcnmb1|1.95563227546;Kcnn3|2.99347463702;Kcnq3|2.15099919727;Kcnt2|1.78539559162;Nalcn|1.68259410785;NPPA|5.27770095563;Slc9a7|1.8470059318	16	292	467	29486	http://www.ebi.ac.uk/QuickGO/GTerm?id=GO:0071804
5	4,5	cell surface receptor signaling pathway involved in cell-cell signaling	GO:1905114	2.16e-05	0.000501	Bdnf|1.80314679144;Cdk14|2.26095337415;Celsr1|1.91707138427;Chrna3|2.13461749154;Chrnb4|1.57813088348;Csnk1g1|1.75516132716;Fzd3|1.60080717441;Fzd5|2.45242044859;Glra1|2.11628017528;Glra3|2.32648429766;Grin2a|3.38370095833;Grin2b|3.03012355699;Gsk3b|1.82336508407;Ift80|1.54703524692;Igsf9b|2.63977545907;Lrp6|1.6630209972;Lrrk2|1.72699349797;Mcc|1.84361285239;Oprm1|3.29578400936;Ppp1r9a|1.87096248…	26	657	467	29486	http://www.ebi.ac.uk/QuickGO/GTerm?id=GO:1905114
8	6,8	cellular cation homeostasis	GO:0030003	2.31e-05	0.000532	Abl2|1.78882303001;Ackr4|1.83856036673;Adcyap1|1.80612154389;Agtr1|2.5630213888;Atp7a|1.63065750797;Cacna1b|1.73057909521;Cacna1c|1.53263656672;Cacna1e|1.50131863359;Cacna2d1|1.50730197169;Cnr1|1.75631169464;Cp|1.56893085713;Dmd|1.81631855939;Ghrh|4.59358856457;Grin2a|3.38370095833;Grin2b|3.03012355699;Htr1b|1.79620106671;Il6st|1.80814553546;Kiss1|26.7234686203;Lrp6|1.6630209972;Lrrk2|1.726993497…	32	904	467	29486	http://www.ebi.ac.uk/QuickGO/GTerm?id=GO:0030003
4	4	positive regulation of nitrogen compound metabolic process	GO:0051173	2.42e-05	0.000556	Abca1|1.75138726576;Adcyap1|1.80612154389;Adgrg6|1.92135790069;Ago2|2.17425457931;Agtr1|2.5630213888;Ar|3.16305156279;Asxl3|1.81811313532;Atrx|1.76810061983;Atxn1|2.04778649851;Bdnf|1.80314679144;Bmpr2|2.29316919868;Bnip2|1.68707173711;Bsx|10.2854567926;Cdh13|1.6044706784;Chrm5|3.41104905622;Cnot6l|1.84163452473;Commd1|1.5781879616;Cpeb3|1.58961904272;Creb1|1.60951463302;Creb3l2|1.79030353341;Cre…	93	3875	467	29486	http://www.ebi.ac.uk/QuickGO/GTerm?id=GO:0051173
5	5	cellular response to organonitrogen compound	GO:0071417	2.74e-05	0.000625	Agtr1|2.5630213888;Atp7a|1.63065750797;Bdnf|1.80314679144;Cacna1c|1.53263656672;Cpeb3|1.58961904272;Cpeb4|1.61659686585;Creb1|1.60951463302;Gabrb1|1.90377476319;Gfpt1|1.7693696804;Glra1|2.11628017528;Glra3|2.32648429766;Gnrhr|12.4769642218;Grin2a|3.38370095833;Grin2b|3.03012355699;Gsk3b|1.82336508407;Hcn4|2.30314499407;Htr1b|1.79620106671;Igfbp5|1.77683665754;Lnpep|2.63853853413;Lrrk2|1.726993497…	31	870	467	29486	http://www.ebi.ac.uk/QuickGO/GTerm?id=GO:0071417
12	10,12	positive regulation of cytosolic calcium ion concentration	GO:0007204	2.8e-05	0.000636	Abl2|1.78882303001;Ackr4|1.83856036673;Adcyap1|1.80612154389;Agtr1|2.5630213888;Cacna1b|1.73057909521;Cacna1c|1.53263656672;Cacna2d1|1.50730197169;Cnr1|1.75631169464;Dmd|1.81631855939;Ghrh|4.59358856457;Grin2a|3.38370095833;Grin2b|3.03012355699;Kiss1|26.7234686203;Lrp6|1.6630209972;Oxtr|2.07044741974;Plce1|1.54064499608;Slc8a1|2.00558706033;Trhr|3.26817163953;Trpa1|10.9584145253;Trpc5|2.914020759…	20	439	467	29486	http://www.ebi.ac.uk/QuickGO/GTerm?id=GO:0007204
11	6,7,8,11	regulation of synaptic vesicle exocytosis	GO:2000300	3.09e-05	0.000698	Cacna1b|1.73057909521;Chrna3|2.13461749154;Cnr1|1.75631169464;Htr1b|1.79620106671;Lrrk2|1.72699349797;Rims3|2.35096992668;Stxbp5l|1.99090651306;Syt4|1.68520087102;Syt9|1.91723007635	9	100	467	29486	http://www.ebi.ac.uk/QuickGO/GTerm?id=GO:2000300
6	6	vesicle fusion	GO:0006906	3.09e-05	0.000698	Anxa1|1.53929538909;Evi5|1.62211207913;Rab8b|1.55819106741;Rabgap1l|1.70616013941;Stx11|8.67158737663;Syt10|1.68946556427;Syt14|2.18387210863;Syt17|1.5536154283;Syt4|1.68520087102;Syt6|1.57552954303;Syt9|1.91723007635;Tbc1d8b|2.39447907503	12	179	467	29486	http://www.ebi.ac.uk/QuickGO/GTerm?id=GO:0006906
6	5,6	regulation of synaptic vesicle transport	GO:1902803	3.16e-05	0.00071	Cacna1b|1.73057909521;Chrna3|2.13461749154;Cnr1|1.75631169464;Fgf14|1.75380470754;Htr1b|1.79620106671;Lrrk2|1.72699349797;Rims3|2.35096992668;Stxbp5l|1.99090651306;Syt4|1.68520087102;Syt9|1.91723007635	10	125	467	29486	http://www.ebi.ac.uk/QuickGO/GTerm?id=GO:1902803
3	3	movement of cell or subcellular component	GO:0006928	3.27e-05	0.000732	Abl2|1.78882303001;Ackr4|1.83856036673;Ago2|2.17425457931;Amot|1.67501344601;Anxa1|1.53929538909;Atp7a|1.63065750797;Avl9|1.70450718714;Bdnf|1.80314679144;Bmpr2|2.29316919868;Bsn|2.25843392236;Cacna1c|1.53263656672;Ccdc40|1.87638752596;Cdh13|1.6044706784;Cdkl5|3.25315038137;Celsr1|1.91707138427;Chl1|1.68973371067;Dcc|1.94565549541;Dnah5|1.62260966757;Dnah6|1.66183945849;Dnah9|2.00539784353;Efna5|…	67	2561	467	29486	http://www.ebi.ac.uk/QuickGO/GTerm?id=GO:0006928
3	3	response to chemical	GO:0042221	3.38e-05	0.000754	Abca1|1.75138726576;Abl2|1.78882303001;Ackr4|1.83856036673;Adar|1.58844505789;Adcyap1|1.80612154389;Adra2a|1.65596464555;Ago2|2.17425457931;AGRP|8.9189149962;Agtr1|2.5630213888;Anxa1|1.53929538909;Ar|3.16305156279;Atp7a|1.63065750797;Atrx|1.76810061983;Bcl2|1.58444755063;Bdnf|1.80314679144;Bmpr2|2.29316919868;Cacna1b|1.73057909521;Cacna1c|1.53263656672;Cbl|1.66157093779;Cdh13|1.6044706784;Cep57|1…	155	7353	467	29486	http://www.ebi.ac.uk/QuickGO/GTerm?id=GO:0042221
3	3	regulation of molecular function	GO:0065009	3.59e-05	0.000796	Abl2|1.78882303001;Adar|1.58844505789;Adcyap1|1.80612154389;Adgrg6|1.92135790069;Adra2a|1.65596464555;Agtr1|2.5630213888;Anos1|1.68396888076;Anxa1|1.53929538909;Ar|3.16305156279;Arhgap26|1.98322369149;Arhgap42|1.74113680036;Arhgef12|1.73150889495;Atp7a|1.63065750797;Bdnf|1.80314679144;Bsn|2.25843392236;Cacna1c|1.53263656672;Cacna2d1|1.50730197169;Cbl|1.66157093779;Cdkl5|3.25315038137;Chrm5|3.4110…	101	4343	467	29486	http://www.ebi.ac.uk/QuickGO/GTerm?id=GO:0065009
5	5	cellular response to oxygen-containing compound	GO:1901701	3.6e-05	0.000796	Abca1|1.75138726576;Abl2|1.78882303001;Adra2a|1.65596464555;Agtr1|2.5630213888;Anxa1|1.53929538909;Atp7a|1.63065750797;Bcl2|1.58444755063;Bdnf|1.80314679144;Cacna1c|1.53263656672;Chrm5|3.41104905622;Chrna3|2.13461749154;Cpeb3|1.58961904272;Cpeb4|1.61659686585;Creb1|1.60951463302;Dhx36|1.61598277636;Efna5|1.73243975036;Gfpt1|1.7693696804;Glra1|2.11628017528;Glra3|2.32648429766;Gnrhr|12.4769642218;…	48	1644	467	29486	http://www.ebi.ac.uk/QuickGO/GTerm?id=GO:1901701
4	4	regulation of synaptic plasticity	GO:0048167	3.76e-05	0.000827	Bdnf|1.80314679144;Creb1|1.60951463302;Ephb2|1.53449827116;Fgf14|1.75380470754;Grin2a|3.38370095833;Grin2b|3.03012355699;Gsk3b|1.82336508407;Kcnb1|1.94005755451;Lnpep|2.63853853413;Ppp1r9a|1.87096248079;Rims3|2.35096992668;Shank2|2.04102231735;Slc4a10|1.94086399342;Sorcs3|1.66343796119;Syt4|1.68520087102	15	275	467	29486	http://www.ebi.ac.uk/QuickGO/GTerm?id=GO:0048167
6	6	phosphorylation	GO:0016310	3.86e-05	0.000845	Abl2|1.78882303001;Adar|1.58844505789;Adck1|1.91443056935;Adcyap1|1.80612154389;Agtr1|2.5630213888;Alpk1|2.22002983685;Ar|3.16305156279;Atp7a|1.63065750797;Atxn1|2.04778649851;Bdnf|1.80314679144;Bmpr2|2.29316919868;Bnip2|1.68707173711;Cask|1.50579274659;Cbl|1.66157093779;Cdk14|2.26095337415;Cdkl5|3.25315038137;Cit|2.19990129335;Creb1|1.60951463302;Csnk1g1|1.75516132716;Dcc|1.94565549541;Dgke|1.66…	81	3291	467	29486	http://www.ebi.ac.uk/QuickGO/GTerm?id=GO:0016310
4	4	regulation of response to drug	GO:2001023	3.87e-05	0.000845	Cnr1|1.75631169464;Gal|2.14052860929;Htr1b|1.79620106671;Kcna2|1.85876134777;Lrrk2|1.72699349797;Syt10|1.68946556427;Syt17|1.5536154283;Syt4|1.68520087102;Syt6|1.57552954303;Syt9|1.91723007635	10	128	467	29486	http://www.ebi.ac.uk/QuickGO/GTerm?id=GO:2001023
6	6	ammonium transport	GO:0015696	3.91e-05	0.000851	Adcyap1|1.80612154389;Chrm5|3.41104905622;Cnr1|1.75631169464;Htr1b|1.79620106671;Kcna2|1.85876134777;Slc18a2|2.15337279363;Syt10|1.68946556427;Syt17|1.5536154283;Syt4|1.68520087102;Syt6|1.57552954303;Syt9|1.91723007635	11	155	467	29486	http://www.ebi.ac.uk/QuickGO/GTerm?id=GO:0015696
12	6,7,9,10,11,12	positive regulation of growth hormone secretion	GO:0060124	3.97e-05	0.000858	Adcyap1|1.80612154389;Ghrh|4.59358856457;Itsn1|1.70457388454;Kiss1|26.7234686203	4	13	467	29486	http://www.ebi.ac.uk/QuickGO/GTerm?id=GO:0060124
9	8,9	synaptic transmission, GABAergic	GO:0051932	4.01e-05	0.000864	Bdnf|1.80314679144;Cnr1|1.75631169464;Gabra5|1.87970173279;Gabre|1.79434034926;Gabrg1|2.66079456688;Htr1b|1.79620106671;Oxtr|2.07044741974	7	59	467	29486	http://www.ebi.ac.uk/QuickGO/GTerm?id=GO:0051932
6	5,6	positive regulation of cellular biosynthetic process	GO:0031328	4.16e-05	0.000893	Abca1|1.75138726576;Adcyap1|1.80612154389;Adgrg6|1.92135790069;Ago2|2.17425457931;Anxa1|1.53929538909;Ar|3.16305156279;Asxl3|1.81811313532;Atrx|1.76810061983;Atxn1|2.04778649851;Bdnf|1.80314679144;Bmpr2|2.29316919868;Bsx|10.2854567926;Cdh13|1.6044706784;Chrm5|3.41104905622;Creb1|1.60951463302;Creb3l2|1.79030353341;Crebrf|1.801913174;Csrnp3|2.38158300535;Ctif|1.55281378832;Dcc|1.94565549541;Dhx36|…	69	2682	467	29486	http://www.ebi.ac.uk/QuickGO/GTerm?id=GO:0031328
3	3	exploration behavior	GO:0035640	4.3e-05	0.000919	Abl2|1.78882303001;Chl1|1.68973371067;Lrrk2|1.72699349797;Lsamp|1.53350544011;Shank2|2.04102231735;Slc4a10|1.94086399342	6	41	467	29486	http://www.ebi.ac.uk/QuickGO/GTerm?id=GO:0035640
7	6,7	cellular response to steroid hormone stimulus	GO:0071383	4.34e-05	0.000924	Adcyap1|1.80612154389;Agtr1|2.5630213888;Anxa1|1.53929538909;Ar|3.16305156279;Bdnf|1.80314679144;Crebrf|1.801913174;Grin2b|3.03012355699;Hcn4|2.30314499407;Kmt2d|1.51575760477;Med13|1.62421705179;Ncoa3|1.56952887103;Nf1|1.60386550261;Nr0b1|2.62767861887;Nr5a2|8.29939662833;Nr6a1|1.91900814119;Rbfox2|1.86946365398;Rora|4.76576622268;Rorb|2.45934549441;Sstr3|1.5577558783;Thrb|2.25269743356	20	453	467	29486	http://www.ebi.ac.uk/QuickGO/GTerm?id=GO:0071383
4	4	positive regulation of biosynthetic process	GO:0009891	4.42e-05	0.000938	Abca1|1.75138726576;Adcyap1|1.80612154389;Adgrg6|1.92135790069;Ago2|2.17425457931;Anxa1|1.53929538909;Ar|3.16305156279;Asxl3|1.81811313532;Atrx|1.76810061983;Atxn1|2.04778649851;Bdnf|1.80314679144;Bmpr2|2.29316919868;Bsx|10.2854567926;Cdh13|1.6044706784;Chrm5|3.41104905622;Creb1|1.60951463302;Creb3l2|1.79030353341;Crebrf|1.801913174;Csrnp3|2.38158300535;Ctif|1.55281378832;Dcc|1.94565549541;Dhx36|…	70	2738	467	29486	http://www.ebi.ac.uk/QuickGO/GTerm?id=GO:0009891
6	4,6	neuron recognition	GO:0008038	4.47e-05	0.000942	Bdnf|1.80314679144;Cnr1|1.75631169464;Efna5|1.73243975036;Emb|3.3262129442;Epha3|2.39174675066;Ncam2|1.506534126;Sema5a|2.07026269967	7	60	467	29486	http://www.ebi.ac.uk/QuickGO/GTerm?id=GO:0008038
3	3	cellular response to stimulus	GO:0051716	4.48e-05	0.000942	Abca1|1.75138726576;Abl2|1.78882303001;Ackr4|1.83856036673;Adcyap1|1.80612154389;Adgrg6|1.92135790069;Adra2a|1.65596464555;Ago2|2.17425457931;AGRP|8.9189149962;Agtr1|2.5630213888;Akap10|1.633033401;Alpk1|2.22002983685;Amot|1.67501344601;Angptl1|1.97795439129;Anxa1|1.53929538909;Ar|3.16305156279;Arhgap26|1.98322369149;Arhgap42|1.74113680036;Arhgef12|1.73150889495;Atp7a|1.63065750797;Atrx|1.7681006…	225	11561	467	29486	http://www.ebi.ac.uk/QuickGO/GTerm?id=GO:0051716
7	5,6,7	positive regulation of RNA metabolic process	GO:0051254	4.64e-05	0.000972	Adcyap1|1.80612154389;Ago2|2.17425457931;Ar|3.16305156279;Asxl3|1.81811313532;Atrx|1.76810061983;Atxn1|2.04778649851;Bdnf|1.80314679144;Bmpr2|2.29316919868;Bsx|10.2854567926;Cdh13|1.6044706784;Cnot6l|1.84163452473;Cpeb3|1.58961904272;Creb1|1.60951463302;Creb3l2|1.79030353341;Crebrf|1.801913174;Csrnp3|2.38158300535;Dcc|1.94565549541;Dhx36|1.61598277636;Elk4|1.64313962062;Gal|2.14052860929;Ghrh|4.5…	60	2241	467	29486	http://www.ebi.ac.uk/QuickGO/GTerm?id=GO:0051254
6	6	organelle membrane fusion	GO:0090174	4.74e-05	0.000991	Anxa1|1.53929538909;Evi5|1.62211207913;Rab8b|1.55819106741;Rabgap1l|1.70616013941;Stx11|8.67158737663;Syt10|1.68946556427;Syt14|2.18387210863;Syt17|1.5536154283;Syt4|1.68520087102;Syt6|1.57552954303;Syt9|1.91723007635;Tbc1d8b|2.39447907503	12	187	467	29486	http://www.ebi.ac.uk/QuickGO/GTerm?id=GO:0090174
6	6	cellular response to metal ion	GO:0071248	4.89e-05	0.00102	Atp7a|1.63065750797;Creb1|1.60951463302;Ghrh|4.59358856457;Glra1|2.11628017528;Glra3|2.32648429766;Grin2a|3.38370095833;Grin2b|3.03012355699;Gsk3b|1.82336508407;Lrrk2|1.72699349797;Syt10|1.68946556427;Syt17|1.5536154283;Syt4|1.68520087102;Syt6|1.57552954303;Syt9|1.91723007635	14	249	467	29486	http://www.ebi.ac.uk/QuickGO/GTerm?id=GO:0071248
9	6,7,8,9	peptide hormone secretion	GO:0030072	5.04e-05	0.00104	Adcyap1|1.80612154389;Adra2a|1.65596464555;Anxa1|1.53929538909;Cask|1.50579274659;Cnr1|1.75631169464;Efna5|1.73243975036;Ghrh|4.59358856457;Grp|2.5515392585;Itsn1|1.70457388454;Kcnb1|1.94005755451;Kiss1|26.7234686203;Rab8b|1.55819106741;Slc18a2|2.15337279363;Sstr3|1.5577558783;Stxbp4|1.50349946062;Stxbp5l|1.99090651306;Syt9|1.91723007635	17	350	467	29486	http://www.ebi.ac.uk/QuickGO/GTerm?id=GO:0030072
10	8,10	cellular calcium ion homeostasis	GO:0006874	5.17e-05	0.00107	Abl2|1.78882303001;Ackr4|1.83856036673;Adcyap1|1.80612154389;Agtr1|2.5630213888;Cacna1b|1.73057909521;Cacna1c|1.53263656672;Cacna1e|1.50131863359;Cacna2d1|1.50730197169;Cnr1|1.75631169464;Dmd|1.81631855939;Ghrh|4.59358856457;Grin2a|3.38370095833;Grin2b|3.03012355699;Htr1b|1.79620106671;Il6st|1.80814553546;Kiss1|26.7234686203;Lrp6|1.6630209972;Npy1r|1.56483289886;Oprm1|3.29578400936;Oxtr|2.0704474…	25	652	467	29486	http://www.ebi.ac.uk/QuickGO/GTerm?id=GO:0006874
5	5	regulation of peptide transport	GO:0090087	5.19e-05	0.00107	Adcyap1|1.80612154389;Adra2a|1.65596464555;Agtr1|2.5630213888;Anxa1|1.53929538909;Cask|1.50579274659;Cnr1|1.75631169464;Cnst|1.59624013602;Commd1|1.5781879616;Dhx36|1.61598277636;Efna5|1.73243975036;Ghrh|4.59358856457;Grp|2.5515392585;Hspa1l|1.64691971366;Itsn1|1.70457388454;Kcnb1|1.94005755451;Kiss1|26.7234686203;Lrrk2|1.72699349797;Nup58|1.59437843625;Oprm1|3.29578400936;Pcsk1|2.18487618504;Pki…	30	858	467	29486	http://www.ebi.ac.uk/QuickGO/GTerm?id=GO:0090087
4	4	cellular component assembly	GO:0022607	5.22e-05	0.00107	Abca1|1.75138726576;Abl2|1.78882303001;Ago2|2.17425457931;Atp7a|1.63065750797;Atrx|1.76810061983;Bdnf|1.80314679144;Bsn|2.25843392236;Cadm1|1.70037872535;Cadps2|1.72082859594;Camsap2|1.51141697152;Cask|1.50579274659;Ccdc40|1.87638752596;Cdh13|1.6044706784;Cdh6|2.38202430281;Cdkl5|3.25315038137;Cep57|1.55920791474;Chrna3|2.13461749154;Chrnb4|1.57813088348;Clstn2|3.54505558664;Cluap1|1.75209185181;…	89	3741	467	29486	http://www.ebi.ac.uk/QuickGO/GTerm?id=GO:0022607
5	5	regulation of cell morphogenesis	GO:0022604	5.63e-05	0.00115	Anxa1|1.53929538909;Bdnf|1.80314679144;Bmpr2|2.29316919868;Cask|1.50579274659;Cdkl5|3.25315038137;Chodl|1.63063376702;Csnk1g1|1.75516132716;Dhx36|1.61598277636;Epb41l5|2.04199887718;Epha3|2.39174675066;Grip1|1.91932976023;Gsk3b|1.82336508407;Lrrk2|1.72699349797;Myo9a|1.91441619272;Nkx2-1|2.71359841278;Pak3|2.61868370955;Palm2|2.39783233409;Phip|1.64151317408;Plxna4|2.27439569195;Plxnc1|1.52271834…	28	778	467	29486	http://www.ebi.ac.uk/QuickGO/GTerm?id=GO:0022604
5	5	negative regulation of cell development	GO:0010721	5.86e-05	0.00119	Adcyap1|1.80612154389;Bdnf|1.80314679144;Dmd|1.81631855939;Gal|2.14052860929;Gsk3b|1.82336508407;ENSRNOG00000014275|1.64154923921;Lrig2|1.78605277497;Lrrk2|1.72699349797;Mib1|1.73256399352;Nexmif|2.82993892569;Nf1|1.60386550261;Nkx2-1|2.71359841278;Pbx1|1.52298742469;Rap1gap2|2.38877710165;Sema5a|2.07026269967;Slit1|1.64755124;Spock1|1.79953554454;Syt4|1.68520087102;Trpc5|2.91402075935;Wnt9b|5.15…	20	463	467	29486	http://www.ebi.ac.uk/QuickGO/GTerm?id=GO:0010721
3	3	negative regulation of signaling	GO:0023057	6.72e-05	0.00136	Abl2|1.78882303001;Adra2a|1.65596464555;Akap10|1.633033401;Ar|3.16305156279;Arhgap42|1.74113680036;Arhgef12|1.73150889495;Atxn1|2.04778649851;Bcl2|1.58444755063;Bdnf|1.80314679144;Cbl|1.66157093779;Commd1|1.5781879616;Crebrf|1.801913174;Dmd|1.81631855939;Dusp18|1.76096593084;Epha3|2.39174675066;Ephb2|1.53449827116;Glra1|2.11628017528;Gsk3b|1.82336508407;Homer2|1.80491946919;Htr1b|1.79620106671;If…	47	1639	467	29486	http://www.ebi.ac.uk/QuickGO/GTerm?id=GO:0023057
7	7	calcium ion-regulated exocytosis of neurotransmitter	GO:0048791	6.81e-05	0.00137	Rims3|2.35096992668;Syt10|1.68946556427;Syt14|2.18387210863;Syt17|1.5536154283;Syt4|1.68520087102;Syt6|1.57552954303;Syt9|1.91723007635	7	64	467	29486	http://www.ebi.ac.uk/QuickGO/GTerm?id=GO:0048791
4	4	negative regulation of cell communication	GO:0010648	6.92e-05	0.00139	Abl2|1.78882303001;Adra2a|1.65596464555;Akap10|1.633033401;Ar|3.16305156279;Arhgap42|1.74113680036;Arhgef12|1.73150889495;Atxn1|2.04778649851;Bcl2|1.58444755063;Bdnf|1.80314679144;Cbl|1.66157093779;Commd1|1.5781879616;Crebrf|1.801913174;Dmd|1.81631855939;Dusp18|1.76096593084;Epha3|2.39174675066;Ephb2|1.53449827116;Glra1|2.11628017528;Gsk3b|1.82336508407;Homer2|1.80491946919;Htr1b|1.79620106671;If…	47	1641	467	29486	http://www.ebi.ac.uk/QuickGO/GTerm?id=GO:0010648
6	6	cellular response to amino acid stimulus	GO:0071230	7.04e-05	0.00141	Atp7a|1.63065750797;Cpeb3|1.58961904272;Cpeb4|1.61659686585;Glra1|2.11628017528;Glra3|2.32648429766;Grin2a|3.38370095833;Grin2b|3.03012355699;Pdgfc|2.13874101301;Ubr1|2.11106880205	9	111	467	29486	http://www.ebi.ac.uk/QuickGO/GTerm?id=GO:0071230
4	4	regulation of protein localization	GO:0032880	7.19e-05	0.00143	Abl2|1.78882303001;Adcyap1|1.80612154389;Adra2a|1.65596464555;Agtr1|2.5630213888;Ankrd13c|1.53397634;Anxa1|1.53929538909;Ar|3.16305156279;Cadm1|1.70037872535;Cask|1.50579274659;Cnr1|1.75631169464;Cnst|1.59624013602;Commd1|1.5781879616;Dhx36|1.61598277636;Efna5|1.73243975036;Epb41l5|2.04199887718;Ghrh|4.59358856457;Gsk3b|1.82336508407;Hspa1l|1.64691971366;Kalrn|1.60527276495;Kcnb1|1.94005755451;Lr…	41	1363	467	29486	http://www.ebi.ac.uk/QuickGO/GTerm?id=GO:0032880
10	5,7,8,9,10	regulation of peptide hormone secretion	GO:0090276	7.7e-05	0.00153	Adcyap1|1.80612154389;Adra2a|1.65596464555;Cask|1.50579274659;Cnr1|1.75631169464;Efna5|1.73243975036;Ghrh|4.59358856457;Grp|2.5515392585;Itsn1|1.70457388454;Kcnb1|1.94005755451;Kiss1|26.7234686203;Rab8b|1.55819106741;Sstr3|1.5577558783;Stxbp4|1.50349946062;Stxbp5l|1.99090651306;Syt9|1.91723007635	15	293	467	29486	http://www.ebi.ac.uk/QuickGO/GTerm?id=GO:0090276
5	5	cellular response to inorganic substance	GO:0071241	8e-05	0.00158	Atp7a|1.63065750797;Atrx|1.76810061983;Creb1|1.60951463302;Ghrh|4.59358856457;Glra1|2.11628017528;Glra3|2.32648429766;Grin2a|3.38370095833;Grin2b|3.03012355699;Gsk3b|1.82336508407;Lrrk2|1.72699349797;Syt10|1.68946556427;Syt17|1.5536154283;Syt4|1.68520087102;Syt6|1.57552954303;Syt9|1.91723007635	15	294	467	29486	http://www.ebi.ac.uk/QuickGO/GTerm?id=GO:0071241
9	9	calcium ion homeostasis	GO:0055074	8.35e-05	0.00165	Abl2|1.78882303001;Ackr4|1.83856036673;Adcyap1|1.80612154389;Agtr1|2.5630213888;Cacna1b|1.73057909521;Cacna1c|1.53263656672;Cacna1e|1.50131863359;Cacna2d1|1.50730197169;Cnr1|1.75631169464;Dmd|1.81631855939;Ghrh|4.59358856457;Grin2a|3.38370095833;Grin2b|3.03012355699;Htr1b|1.79620106671;Il6st|1.80814553546;Kiss1|26.7234686203;Lrp6|1.6630209972;Npy1r|1.56483289886;Oprm1|3.29578400936;Oxtr|2.0704474…	25	672	467	29486	http://www.ebi.ac.uk/QuickGO/GTerm?id=GO:0055074
9	6,7,8,9	regulation of peptide secretion	GO:0002791	8.44e-05	0.00166	Adcyap1|1.80612154389;Adra2a|1.65596464555;Agtr1|2.5630213888;Anxa1|1.53929538909;Cask|1.50579274659;Cnr1|1.75631169464;Dhx36|1.61598277636;Efna5|1.73243975036;Ghrh|4.59358856457;Grp|2.5515392585;Itsn1|1.70457388454;Kcnb1|1.94005755451;Kiss1|26.7234686203;Lrrk2|1.72699349797;Oprm1|3.29578400936;Pcsk1|2.18487618504;Rab8b|1.55819106741;Sstr3|1.5577558783;Stxbp4|1.50349946062;Stxbp5l|1.99090651306;S…	23	592	467	29486	http://www.ebi.ac.uk/QuickGO/GTerm?id=GO:0002791
5	5	response to amino acid	GO:0043200	8.56e-05	0.00168	Atp7a|1.63065750797;Bcl2|1.58444755063;Bdnf|1.80314679144;Cpeb3|1.58961904272;Cpeb4|1.61659686585;Creb1|1.60951463302;Glra1|2.11628017528;Glra3|2.32648429766;Grin2a|3.38370095833;Grin2b|3.03012355699;Gsk3b|1.82336508407;Pdgfc|2.13874101301;Ubr1|2.11106880205	13	230	467	29486	http://www.ebi.ac.uk/QuickGO/GTerm?id=GO:0043200
8	7,8	positive regulation of nucleic acid-templated transcription	GO:1903508	8.81e-05	0.00172	Adcyap1|1.80612154389;Ago2|2.17425457931;Ar|3.16305156279;Asxl3|1.81811313532;Atrx|1.76810061983;Atxn1|2.04778649851;Bdnf|1.80314679144;Bmpr2|2.29316919868;Bsx|10.2854567926;Cdh13|1.6044706784;Creb1|1.60951463302;Creb3l2|1.79030353341;Crebrf|1.801913174;Csrnp3|2.38158300535;Dcc|1.94565549541;Dhx36|1.61598277636;Elk4|1.64313962062;Gal|2.14052860929;Ghrh|4.59358856457;Hmbox1|1.60799423047;Il18rap|3…	57	2144	467	29486	http://www.ebi.ac.uk/QuickGO/GTerm?id=GO:1903508
5	5	respiratory system development	GO:0060541	8.96e-05	0.00174	Atp7a|1.63065750797;Atxn1|2.04778649851;Bmpr2|2.29316919868;Celsr1|1.91707138427;Cp|1.56893085713;Creb1|1.60951463302;Igfbp5|1.77683665754;Lrp6|1.6630209972;Man1a2|1.90169671042;Man2a1|1.58673532817;Nfib|1.55552517433;Nkx2-1|2.71359841278;Prox1|1.94798395316;Rc3h2|1.58846286042;Thrb|2.25269743356	15	297	467	29486	http://www.ebi.ac.uk/QuickGO/GTerm?id=GO:0060541
7	6,7	positive regulation of RNA biosynthetic process	GO:1902680	9.03e-05	0.00175	Adcyap1|1.80612154389;Ago2|2.17425457931;Ar|3.16305156279;Asxl3|1.81811313532;Atrx|1.76810061983;Atxn1|2.04778649851;Bdnf|1.80314679144;Bmpr2|2.29316919868;Bsx|10.2854567926;Cdh13|1.6044706784;Creb1|1.60951463302;Creb3l2|1.79030353341;Crebrf|1.801913174;Csrnp3|2.38158300535;Dcc|1.94565549541;Dhx36|1.61598277636;Elk4|1.64313962062;Gal|2.14052860929;Ghrh|4.59358856457;Hmbox1|1.60799423047;Il18rap|3…	57	2146	467	29486	http://www.ebi.ac.uk/QuickGO/GTerm?id=GO:1902680
6	6	cellular response to ammonium ion	GO:0071242	9.29e-05	0.00179	Chrm5|3.41104905622;Chrna3|2.13461749154;Gabrb1|1.90377476319;Gsk3b|1.82336508407;Kcnq3|2.15099919727;Lrrk2|1.72699349797;Oprm1|3.29578400936;Slc18a2|2.15337279363	8	90	467	29486	http://www.ebi.ac.uk/QuickGO/GTerm?id=GO:0071242
4	4	dendrite development	GO:0016358	9.31e-05	0.00179	Abl2|1.78882303001;Atp7a|1.63065750797;Bdnf|1.80314679144;Camsap2|1.51141697152;Cask|1.50579274659;Cdkl5|3.25315038137;Dhx36|1.61598277636;Grip1|1.91932976023;Gsk3b|1.82336508407;Itsn1|1.70457388454;Kalrn|1.60527276495;Lrrk2|1.72699349797;Pak3|2.61868370955;Ppp1r9a|1.87096248079;Rbfox2|1.86946365398;Shank2|2.04102231735;Trpc5|2.91402075935	17	368	467	29486	http://www.ebi.ac.uk/QuickGO/GTerm?id=GO:0016358
6	5,6	regulation of synaptic vesicle cycle	GO:0098693	9.32e-05	0.00179	Cacna1b|1.73057909521;Chrna3|2.13461749154;Cnr1|1.75631169464;Fgf14|1.75380470754;Htr1b|1.79620106671;Lrrk2|1.72699349797;Rims3|2.35096992668;Stxbp5l|1.99090651306;Syt4|1.68520087102;Syt9|1.91723007635	10	142	467	29486	http://www.ebi.ac.uk/QuickGO/GTerm?id=GO:0098693
4	4	tissue development	GO:0009888	9.56e-05	0.00183	Abl2|1.78882303001;Agtpbp1|1.6336847076;Agtr1|2.5630213888;Anxa1|1.53929538909;Atp7a|1.63065750797;Atp8a2|2.3655007126;Atrn|1.7549792312;Bdnf|1.80314679144;Bmpr2|2.29316919868;Btbd7|1.5030239782;Ccdc40|1.87638752596;Celsr1|1.91707138427;Creb1|1.60951463302;Creb3l2|1.79030353341;Dmd|1.81631855939;Epb41l5|2.04199887718;Epha3|2.39174675066;Fam172a|1.70081928722;Fras1|1.81033536543;Fzd3|1.60080717441…	60	2300	467	29486	http://www.ebi.ac.uk/QuickGO/GTerm?id=GO:0009888
8	8	divalent inorganic cation homeostasis	GO:0072507	9.78e-05	0.00186	Abl2|1.78882303001;Ackr4|1.83856036673;Adcyap1|1.80612154389;Agtr1|2.5630213888;Cacna1b|1.73057909521;Cacna1c|1.53263656672;Cacna1e|1.50131863359;Cacna2d1|1.50730197169;Cnnm2|1.53686945441;Cnr1|1.75631169464;Dmd|1.81631855939;Ghrh|4.59358856457;Grin2a|3.38370095833;Grin2b|3.03012355699;Htr1b|1.79620106671;Il6st|1.80814553546;Kiss1|26.7234686203;Lrp6|1.6630209972;Npy1r|1.56483289886;Oprm1|3.295784…	26	720	467	29486	http://www.ebi.ac.uk/QuickGO/GTerm?id=GO:0072507
5	5	regulation of neurotransmitter secretion	GO:0046928	9.88e-05	0.00187	Cacna1b|1.73057909521;Chrna3|2.13461749154;Cnr1|1.75631169464;Htr1b|1.79620106671;Lrrk2|1.72699349797;Ppp1r9a|1.87096248079;Rims3|2.35096992668;Stxbp5l|1.99090651306;Syt4|1.68520087102;Syt9|1.91723007635	10	143	467	29486	http://www.ebi.ac.uk/QuickGO/GTerm?id=GO:0046928
6	5,6	lung development	GO:0030324	9.91e-05	0.00187	Atp7a|1.63065750797;Atxn1|2.04778649851;Bmpr2|2.29316919868;Celsr1|1.91707138427;Cp|1.56893085713;Creb1|1.60951463302;Igfbp5|1.77683665754;Man1a2|1.90169671042;Man2a1|1.58673532817;Nfib|1.55552517433;Nkx2-1|2.71359841278;Prox1|1.94798395316;Rc3h2|1.58846286042;Thrb|2.25269743356	14	266	467	29486	http://www.ebi.ac.uk/QuickGO/GTerm?id=GO:0030324
5	4,5	regulation of cellular metabolic process	GO:0031323	0.000101	0.0019	Abca1|1.75138726576;Abl2|1.78882303001;Adar|1.58844505789;Adcyap1|1.80612154389;Adgrg6|1.92135790069;Adra2a|1.65596464555;Aff2|2.62748742201;Ago2|2.17425457931;Agtr1|2.5630213888;Alpk1|2.22002983685;Ankrd13c|1.53397634;Anos1|1.68396888076;Anxa1|1.53929538909;Ar|3.16305156279;Asxl3|1.81811313532;Atp7a|1.63065750797;Atrx|1.76810061983;Atxn1|2.04778649851;Bdnf|1.80314679144;Bmpr2|2.29316919868;Bnip2…	165	8089	467	29486	http://www.ebi.ac.uk/QuickGO/GTerm?id=GO:0031323
6	5,6	gland development	GO:0048732	0.000102	0.00192	Adcyap1|1.80612154389;Anxa1|1.53929538909;Ar|3.16305156279;Atp7a|1.63065750797;Bcl2|1.58444755063;Bsx|10.2854567926;Cadm1|1.70037872535;Cit|2.19990129335;Cp|1.56893085713;Creb1|1.60951463302;Ghrh|4.59358856457;Igfbp5|1.77683665754;Lrp6|1.6630209972;Man2a1|1.58673532817;Nf1|1.60386550261;Nfib|1.55552517433;Nkx2-1|2.71359841278;Nr0b1|2.62767861887;Oxtr|2.07044741974;Pbx1|1.52298742469;Pcsk1|2.18487…	26	722	467	29486	http://www.ebi.ac.uk/QuickGO/GTerm?id=GO:0048732
5	5	vesicle organization	GO:0016050	0.000104	0.00195	Abca1|1.75138726576;Anxa1|1.53929538909;AP1G1|1.5708126488;Creb1|1.60951463302;Evi5|1.62211207913;ENSRNOG00000014275|1.64154923921;Pheta2|2.12748123873;Pik3c2a|1.7478989721;Rab8b|1.55819106741;Rabgap1l|1.70616013941;Stx11|8.67158737663;Syt10|1.68946556427;Syt14|2.18387210863;Syt17|1.5536154283;Syt4|1.68520087102;Syt6|1.57552954303;Syt9|1.91723007635;Tbc1d8b|2.39447907503	18	408	467	29486	http://www.ebi.ac.uk/QuickGO/GTerm?id=GO:0016050
7	4,7	memory	GO:0007613	0.000106	0.00197	Atxn1|2.04778649851;Bdnf|1.80314679144;Cnr1|1.75631169464;Creb1|1.60951463302;Grin2a|3.38370095833;Grin2b|3.03012355699;Oxtr|2.07044741974;Scn2a|2.04269253996;Shank2|2.04102231735;Sorcs3|1.66343796119;Syt4|1.68520087102	11	173	467	29486	http://www.ebi.ac.uk/QuickGO/GTerm?id=GO:0007613
4	4	regulation of developmental growth	GO:0048638	0.000107	0.00198	Atp8a2|2.3655007126;Atrn|1.7549792312;Bdnf|1.80314679144;Bmpr2|2.29316919868;Cdkl5|3.25315038137;Creb1|1.60951463302;Gal|2.14052860929;Ghrh|4.59358856457;Gsk3b|1.82336508407;Pls1|1.54761592621;Plxna4|2.27439569195;Prox1|1.94798395316;Sema5a|2.07026269967;Slit1|1.64755124;Stk4|1.70208675615;Syt17|1.5536154283;Syt4|1.68520087102;Tll2|7.38475452603;Trpc5|2.91402075935	19	446	467	29486	http://www.ebi.ac.uk/QuickGO/GTerm?id=GO:0048638
9	9	potassium ion transmembrane transport	GO:0071805	0.000108	0.00201	Gal|2.14052860929;Hcn4|2.30314499407;Kcna2|1.85876134777;Kcna3|1.76561016889;Kcnb1|1.94005755451;Kcnd3|2.14991305394;Kcnh5|2.71673950913;Kcnk9|1.52496864589;Kcnma1|1.89255013832;Kcnmb1|1.95563227546;Kcnn3|2.99347463702;Kcnq3|2.15099919727;Kcnt2|1.78539559162;Nalcn|1.68259410785;NPPA|5.27770095563;Slc9a7|1.8470059318	16	337	467	29486	http://www.ebi.ac.uk/QuickGO/GTerm?id=GO:0071805
10	8,9,10	nuclear-transcribed mRNA catabolic process, deadenylation-dependent decay	GO:0000288	0.000111	0.00204	Ago2|2.17425457931;Cnot4|1.54647279555;Cnot6l|1.84163452473;Cpeb3|1.58961904272;Dcp2|2.35430114605;Dhx36|1.61598277636;Tnrc6b|1.90701618788	7	69	467	29486	http://www.ebi.ac.uk/QuickGO/GTerm?id=GO:0000288
5	5	respiratory tube development	GO:0030323	0.000111	0.00205	Atp7a|1.63065750797;Atxn1|2.04778649851;Bmpr2|2.29316919868;Celsr1|1.91707138427;Cp|1.56893085713;Creb1|1.60951463302;Igfbp5|1.77683665754;Man1a2|1.90169671042;Man2a1|1.58673532817;Nfib|1.55552517433;Nkx2-1|2.71359841278;Prox1|1.94798395316;Rc3h2|1.58846286042;Thrb|2.25269743356	14	269	467	29486	http://www.ebi.ac.uk/QuickGO/GTerm?id=GO:0030323
7	5,6,7	positive regulation of macromolecule biosynthetic process	GO:0010557	0.000112	0.00206	Adcyap1|1.80612154389;Ago2|2.17425457931;Ar|3.16305156279;Asxl3|1.81811313532;Atrx|1.76810061983;Atxn1|2.04778649851;Bdnf|1.80314679144;Bmpr2|2.29316919868;Bsx|10.2854567926;Cdh13|1.6044706784;Creb1|1.60951463302;Creb3l2|1.79030353341;Crebrf|1.801913174;Csrnp3|2.38158300535;Ctif|1.55281378832;Dcc|1.94565549541;Dhx36|1.61598277636;Elk4|1.64313962062;Gal|2.14052860929;Ghrh|4.59358856457;Gsk3b|1.823…	63	2465	467	29486	http://www.ebi.ac.uk/QuickGO/GTerm?id=GO:0010557
5	5	response to alcohol	GO:0097305	0.000114	0.00208	Abca1|1.75138726576;Adcyap1|1.80612154389;Agtr1|2.5630213888;Anxa1|1.53929538909;Bcl2|1.58444755063;Cacna1b|1.73057909521;Cbl|1.66157093779;Cnr1|1.75631169464;Ghrh|4.59358856457;Glra1|2.11628017528;Glra3|2.32648429766;Grin2a|3.38370095833;Grin2b|3.03012355699;Gsk3b|1.82336508407;Hcn4|2.30314499407;Htr1b|1.79620106671;Kcnmb1|1.95563227546;Lrp8|1.64174018656;Nf1|1.60386550261;Nkx2-1|2.71359841278;N…	28	811	467	29486	http://www.ebi.ac.uk/QuickGO/GTerm?id=GO:0097305
7	7	neuron projection fasciculation	GO:0106030	0.000118	0.00214	Cnr1|1.75631169464;Efna5|1.73243975036;Epha3|2.39174675066;Ncam2|1.506534126;Sema5a|2.07026269967	5	31	467	29486	http://www.ebi.ac.uk/QuickGO/GTerm?id=GO:0106030
4	4	negative regulation of nervous system development	GO:0051961	0.000118	0.00214	Adcyap1|1.80612154389;Bdnf|1.80314679144;Dmd|1.81631855939;Gsk3b|1.82336508407;ENSRNOG00000014275|1.64154923921;Lrig2|1.78605277497;Lrrk2|1.72699349797;Mdga1|1.54825101488;Mib1|1.73256399352;Nexmif|2.82993892569;Nf1|1.60386550261;Pbx1|1.52298742469;Rap1gap2|2.38877710165;Sema5a|2.07026269967;Slit1|1.64755124;Spock1|1.79953554454;Syt4|1.68520087102;Trpc5|2.91402075935	18	412	467	29486	http://www.ebi.ac.uk/QuickGO/GTerm?id=GO:0051961
9	6,7,8,9	positive regulation of transcription, DNA-templated	GO:0045893	0.00012	0.00216	Adcyap1|1.80612154389;Ago2|2.17425457931;Ar|3.16305156279;Asxl3|1.81811313532;Atrx|1.76810061983;Atxn1|2.04778649851;Bdnf|1.80314679144;Bmpr2|2.29316919868;Bsx|10.2854567926;Cdh13|1.6044706784;Creb1|1.60951463302;Creb3l2|1.79030353341;Crebrf|1.801913174;Csrnp3|2.38158300535;Dhx36|1.61598277636;Elk4|1.64313962062;Gal|2.14052860929;Ghrh|4.59358856457;Hmbox1|1.60799423047;Il18rap|3.17515207801;Jmy|1…	55	2070	467	29486	http://www.ebi.ac.uk/QuickGO/GTerm?id=GO:0045893
4	4	cerebellum morphogenesis	GO:0021587	0.00012	0.00216	Abl2|1.78882303001;Agtpbp1|1.6336847076;Atp7a|1.63065750797;Lrp6|1.6630209972;Prox1|1.94798395316;Rora|4.76576622268	6	49	467	29486	http://www.ebi.ac.uk/QuickGO/GTerm?id=GO:0021587
9	7,9	cellular divalent inorganic cation homeostasis	GO:0072503	0.000126	0.00226	Abl2|1.78882303001;Ackr4|1.83856036673;Adcyap1|1.80612154389;Agtr1|2.5630213888;Cacna1b|1.73057909521;Cacna1c|1.53263656672;Cacna1e|1.50131863359;Cacna2d1|1.50730197169;Cnr1|1.75631169464;Dmd|1.81631855939;Ghrh|4.59358856457;Grin2a|3.38370095833;Grin2b|3.03012355699;Htr1b|1.79620106671;Il6st|1.80814553546;Kiss1|26.7234686203;Lrp6|1.6630209972;Npy1r|1.56483289886;Oprm1|3.29578400936;Oxtr|2.0704474…	25	690	467	29486	http://www.ebi.ac.uk/QuickGO/GTerm?id=GO:0072503
6	6	regulation of cell morphogenesis involved in differentiation	GO:0010769	0.000126	0.00226	Bdnf|1.80314679144;Bmpr2|2.29316919868;Cask|1.50579274659;Cdkl5|3.25315038137;Chodl|1.63063376702;Dhx36|1.61598277636;Epb41l5|2.04199887718;Epha3|2.39174675066;Gsk3b|1.82336508407;Lrrk2|1.72699349797;Nkx2-1|2.71359841278;Pak3|2.61868370955;Plxna4|2.27439569195;Plxnc1|1.52271834338;Ppp1r9a|1.87096248079;Sema5a|2.07026269967;Skil|1.61940648171;Slit1|1.64755124;Trpc5|2.91402075935;Wnt9b|5.15451844846	20	490	467	29486	http://www.ebi.ac.uk/QuickGO/GTerm?id=GO:0010769
4	4	regulation of catalytic activity	GO:0050790	0.000128	0.00228	Abl2|1.78882303001;Adar|1.58844505789;Adcyap1|1.80612154389;Adgrg6|1.92135790069;Adra2a|1.65596464555;Agtr1|2.5630213888;Anos1|1.68396888076;Anxa1|1.53929538909;Arhgap26|1.98322369149;Arhgap42|1.74113680036;Arhgef12|1.73150889495;Atp7a|1.63065750797;Bdnf|1.80314679144;Bsn|2.25843392236;Cacna1c|1.53263656672;Cbl|1.66157093779;Cdkl5|3.25315038137;Chrm5|3.41104905622;Cnr1|1.75631169464;Cnst|1.596240…	76	3147	467	29486	http://www.ebi.ac.uk/QuickGO/GTerm?id=GO:0050790
5	5	muscle contraction	GO:0006936	0.000129	0.00229	Adra2a|1.65596464555;Arhgap42|1.74113680036;Atp8a2|2.3655007126;Cacna1c|1.53263656672;Chrnb4|1.57813088348;Dmd|1.81631855939;Glra1|2.11628017528;Hcn4|2.30314499407;Kcnma1|1.89255013832;Myom3|2.9627446396;NPPA|5.27770095563;Npy1r|1.56483289886;Oxtr|2.07044741974;Scn7a|1.70107267308;Slc8a1|2.00558706033;Smad5|1.60614601871;Tacr3|1.97193266452;Tmod2|2.15088559462	18	415	467	29486	http://www.ebi.ac.uk/QuickGO/GTerm?id=GO:0006936
3	3	multicellular organismal signaling	GO:0035637	0.000129	0.00229	Cacna1c|1.53263656672;Chrm5|3.41104905622;Chrnb4|1.57813088348;Glra1|2.11628017528;Hcn4|2.30314499407;Kcna2|1.85876134777;Scn2a|2.04269253996;Scn3a|1.72502260546;Scn7a|1.70107267308;Scn9a|1.73564695337;Slc8a1|2.00558706033	11	177	467	29486	http://www.ebi.ac.uk/QuickGO/GTerm?id=GO:0035637
2	2	growth	GO:0040007	0.000132	0.00233	Anxa1|1.53929538909;Ar|3.16305156279;Armc10|1.95841228057;Atp8a2|2.3655007126;Atrn|1.7549792312;Bdnf|1.80314679144;Bmpr2|2.29316919868;Cadm1|1.70037872535;Cdkl5|3.25315038137;Creb1|1.60951463302;Dmd|1.81631855939;Epb41l5|2.04199887718;Gal|2.14052860929;Ghrh|4.59358856457;Gsk3b|1.82336508407;Igfbp5|1.77683665754;Lrp6|1.6630209972;Myog|10.907932033;Ncoa3|1.56952887103;Phip|1.64151317408;Pls1|1.5476…	38	1263	467	29486	http://www.ebi.ac.uk/QuickGO/GTerm?id=GO:0040007
False	obselete	obsolete cell-type specific apoptotic process	GO:0097285	0.000138	0.00243	Abl2|1.78882303001;Adcyap1|1.80612154389;Agtr1|2.5630213888;Anxa1|1.53929538909;Atp7a|1.63065750797;Bcl2|1.58444755063;Bdnf|1.80314679144;Chl1|1.68973371067;Cpeb4|1.61659686585;Gabra5|1.87970173279;Ghrh|4.59358856457;Gsk3b|1.82336508407;Kcnb1|1.94005755451;Lifr|2.03098237146;Nf1|1.60386550261;Pak3|2.61868370955;Scg2|1.92796891336;Sema5a|2.07026269967;Stk4|1.70208675615	19	455	467	29486	http://www.ebi.ac.uk/QuickGO/GTerm?id=GO:0097285
5	5	protein complex subunit organization	GO:0071822	0.000139	0.00244	Abl2|1.78882303001;Atp7a|1.63065750797;Atrx|1.76810061983;Cadps2|1.72082859594;Camsap2|1.51141697152;Cask|1.50579274659;Cep57|1.55920791474;Chrna3|2.13461749154;Chrnb4|1.57813088348;Cit|2.19990129335;Creb1|1.60951463302;Dgkh|2.57614400031;Dmd|1.81631855939;Dnah5|1.62260966757;Dnal1|1.66273116076;Gfpt1|1.7693696804;Glra1|2.11628017528;Grin2a|3.38370095833;Grin2b|3.03012355699;ENSRNOG00000014275|1.…	55	2082	467	29486	http://www.ebi.ac.uk/QuickGO/GTerm?id=GO:0071822
5	5	synapse assembly	GO:0007416	0.000142	0.00249	Bdnf|1.80314679144;Bsn|2.25843392236;Cadm1|1.70037872535;Clstn2|3.54505558664;Ephb2|1.53449827116;Erc2|1.96328071631;Fzd5|2.45242044859;Mdga1|1.54825101488;Oxtr|2.07044741974;Pclo|2.37381684124;Ppp1r9a|1.87096248079;Shank2|2.04102231735;Slit1|1.64755124	13	242	467	29486	http://www.ebi.ac.uk/QuickGO/GTerm?id=GO:0007416
4	4	chemotaxis	GO:0006935	0.000145	0.00252	Ackr4|1.83856036673;Anxa1|1.53929538909;Bdnf|1.80314679144;Bmpr2|2.29316919868;Cdh13|1.6044706784;Chl1|1.68973371067;Creb1|1.60951463302;Dcc|1.94565549541;Efna5|1.73243975036;Emb|3.3262129442;Epha3|2.39174675066;Fzd3|1.60080717441;Itga9|1.85743261896;Nfib|1.55552517433;Nkx2-1|2.71359841278;Pik3c2a|1.7478989721;Plxna4|2.27439569195;Plxnc1|1.52271834338;Ptpro|1.7210833471;Rnf165|2.17017408103;Scg2|…	26	738	467	29486	http://www.ebi.ac.uk/QuickGO/GTerm?id=GO:0006935
4	4	regulation of anatomical structure morphogenesis	GO:0022603	0.000146	0.00253	Abl2|1.78882303001;Ago2|2.17425457931;Agtr1|2.5630213888;Anxa1|1.53929538909;Bdnf|1.80314679144;Bmpr2|2.29316919868;Cask|1.50579274659;Cdkl5|3.25315038137;Celsr1|1.91707138427;Chodl|1.63063376702;Csnk1g1|1.75516132716;Dhx36|1.61598277636;Epb41l5|2.04199887718;Epha3|2.39174675066;Fzd3|1.60080717441;Gal|2.14052860929;Grip1|1.91932976023;Gsk3b|1.82336508407;Lrrk2|1.72699349797;Myo9a|1.91441619272;My…	40	1362	467	29486	http://www.ebi.ac.uk/QuickGO/GTerm?id=GO:0022603
4	4	positive regulation of molecular function	GO:0044093	0.00015	0.00258	Abl2|1.78882303001;Adcyap1|1.80612154389;Adgrg6|1.92135790069;Agtr1|2.5630213888;Ar|3.16305156279;Arhgap26|1.98322369149;Arhgap42|1.74113680036;Arhgef12|1.73150889495;Atp7a|1.63065750797;Bdnf|1.80314679144;Cacna1c|1.53263656672;Cacna2d1|1.50730197169;Cdkl5|3.25315038137;Chrm5|3.41104905622;Dmd|1.81631855939;Dnajc10|1.55222726975;Dock3|1.57899581959;Epb41l5|2.04199887718;Evi5|1.62211207913;Fgf14|1…	61	2389	467	29486	http://www.ebi.ac.uk/QuickGO/GTerm?id=GO:0044093
5	5	cognition	GO:0050890	0.00015	0.00258	Abl2|1.78882303001;Atxn1|2.04778649851;Bdnf|1.80314679144;Chl1|1.68973371067;Cnr1|1.75631169464;Creb1|1.60951463302;Gabra5|1.87970173279;Grin2a|3.38370095833;Grin2b|3.03012355699;Nf1|1.60386550261;Oxtr|2.07044741974;Pias1|1.52533460667;Scn2a|2.04269253996;Shank2|2.04102231735;Sorcs3|1.66343796119;Syt4|1.68520087102;Tmod2|2.15088559462	17	383	467	29486	http://www.ebi.ac.uk/QuickGO/GTerm?id=GO:0050890
8	5,6,7,8	negative regulation of neurogenesis	GO:0050768	0.00015	0.00258	Adcyap1|1.80612154389;Bdnf|1.80314679144;Dmd|1.81631855939;Gsk3b|1.82336508407;ENSRNOG00000014275|1.64154923921;Lrig2|1.78605277497;Lrrk2|1.72699349797;Mib1|1.73256399352;Nexmif|2.82993892569;Nf1|1.60386550261;Pbx1|1.52298742469;Rap1gap2|2.38877710165;Sema5a|2.07026269967;Slit1|1.64755124;Spock1|1.79953554454;Syt4|1.68520087102;Trpc5|2.91402075935	17	383	467	29486	http://www.ebi.ac.uk/QuickGO/GTerm?id=GO:0050768
3	3	taxis	GO:0042330	0.000151	0.00259	Ackr4|1.83856036673;Anxa1|1.53929538909;Bdnf|1.80314679144;Bmpr2|2.29316919868;Cdh13|1.6044706784;Chl1|1.68973371067;Creb1|1.60951463302;Dcc|1.94565549541;Efna5|1.73243975036;Emb|3.3262129442;Epha3|2.39174675066;Fzd3|1.60080717441;Itga9|1.85743261896;Nfib|1.55552517433;Nkx2-1|2.71359841278;Pik3c2a|1.7478989721;Plxna4|2.27439569195;Plxnc1|1.52271834338;Ptpro|1.7210833471;Rnf165|2.17017408103;Scg2|…	26	740	467	29486	http://www.ebi.ac.uk/QuickGO/GTerm?id=GO:0042330
3	3	cell motility	GO:0048870	0.000152	0.00259	Abl2|1.78882303001;Ackr4|1.83856036673;Ago2|2.17425457931;Amot|1.67501344601;Anxa1|1.53929538909;Atp7a|1.63065750797;Avl9|1.70450718714;Bmpr2|2.29316919868;Cdh13|1.6044706784;Cdkl5|3.25315038137;Celsr1|1.91707138427;Chl1|1.68973371067;Dnah5|1.62260966757;Dnah6|1.66183945849;Epb41l5|2.04199887718;Epha3|2.39174675066;Fzd3|1.60080717441;Gfra1|1.91811888526;Gsk3b|1.82336508407;Igfbp5|1.77683665754;Il…	51	1892	467	29486	http://www.ebi.ac.uk/QuickGO/GTerm?id=GO:0048870
3	3	localization of cell	GO:0051674	0.000152	0.00259	Abl2|1.78882303001;Ackr4|1.83856036673;Ago2|2.17425457931;Amot|1.67501344601;Anxa1|1.53929538909;Atp7a|1.63065750797;Avl9|1.70450718714;Bmpr2|2.29316919868;Cdh13|1.6044706784;Cdkl5|3.25315038137;Celsr1|1.91707138427;Chl1|1.68973371067;Dnah5|1.62260966757;Dnah6|1.66183945849;Epb41l5|2.04199887718;Epha3|2.39174675066;Fzd3|1.60080717441;Gfra1|1.91811888526;Gsk3b|1.82336508407;Igfbp5|1.77683665754;Il…	51	1892	467	29486	http://www.ebi.ac.uk/QuickGO/GTerm?id=GO:0051674
6	5,6	regulation of G protein-coupled receptor signaling pathway	GO:0008277	0.000158	0.00268	Adcyap1|1.80612154389;Akap10|1.633033401;Arhgef12|1.73150889495;Grp|2.5515392585;Homer2|1.80491946919;Htr1b|1.79620106671;Lrrk2|1.72699349797;Oprm1|3.29578400936;Plce1|1.54064499608;Snx13|1.61105590621;Tmod2|2.15088559462	11	181	467	29486	http://www.ebi.ac.uk/QuickGO/GTerm?id=GO:0008277
6	5,6	regulation of establishment of protein localization	GO:0070201	0.000159	0.00269	Abl2|1.78882303001;Adra2a|1.65596464555;Agtr1|2.5630213888;Ankrd13c|1.53397634;Anxa1|1.53929538909;Ar|3.16305156279;Cadm1|1.70037872535;Cask|1.50579274659;Cnr1|1.75631169464;Cnst|1.59624013602;Commd1|1.5781879616;Dhx36|1.61598277636;Efna5|1.73243975036;Epb41l5|2.04199887718;Ghrh|4.59358856457;Gsk3b|1.82336508407;Hspa1l|1.64691971366;Kcnb1|1.94005755451;Lrrk2|1.72699349797;Nf1|1.60386550261;Nup58|…	34	1092	467	29486	http://www.ebi.ac.uk/QuickGO/GTerm?id=GO:0070201
7	7	cellular response to zinc ion	GO:0071294	0.000159	0.00269	Creb1|1.60951463302;Glra1|2.11628017528;Glra3|2.32648429766;Grin2a|3.38370095833	4	18	467	29486	http://www.ebi.ac.uk/QuickGO/GTerm?id=GO:0071294
8	5,7,8	axonal fasciculation	GO:0007413	0.000161	0.0027	Cnr1|1.75631169464;Efna5|1.73243975036;Epha3|2.39174675066;Ncam2|1.506534126;Sema5a|2.07026269967	5	33	467	29486	http://www.ebi.ac.uk/QuickGO/GTerm?id=GO:0007413
7	5,6,7	steroid hormone mediated signaling pathway	GO:0043401	0.000167	0.0028	Ar|3.16305156279;Bdnf|1.80314679144;Crebrf|1.801913174;Kmt2d|1.51575760477;Med13|1.62421705179;Ncoa3|1.56952887103;Nr0b1|2.62767861887;Nr5a2|8.29939662833;Nr6a1|1.91900814119;Rbfox2|1.86946365398;Rora|4.76576622268;Rorb|2.45934549441;Thrb|2.25269743356	13	246	467	29486	http://www.ebi.ac.uk/QuickGO/GTerm?id=GO:0043401
4	4	hindbrain morphogenesis	GO:0021575	0.000168	0.00281	Abl2|1.78882303001;Agtpbp1|1.6336847076;Atp7a|1.63065750797;Lrp6|1.6630209972;Prox1|1.94798395316;Rora|4.76576622268	6	52	467	29486	http://www.ebi.ac.uk/QuickGO/GTerm?id=GO:0021575
5	5	vesicle-mediated transport	GO:0016192	0.000169	0.00281	Abca1|1.75138726576;Abl2|1.78882303001;Ackr4|1.83856036673;Adra2a|1.65596464555;Anxa1|1.53929538909;AP1G1|1.5708126488;Cacna1b|1.73057909521;Cadps2|1.72082859594;Cbl|1.66157093779;Cdh13|1.6044706784;Chrna3|2.13461749154;Cnr1|1.75631169464;Cnst|1.59624013602;Commd1|1.5781879616;Creb3l2|1.79030353341;Csnk1g1|1.75516132716;Erc1|2.09098924531;Evi5|1.62211207913;Exoc6b|1.52468320765;Fgf14|1.7538047075…	55	2098	467	29486	http://www.ebi.ac.uk/QuickGO/GTerm?id=GO:0016192
5	3,5	cellular homeostasis	GO:0019725	0.00017	0.00282	Abl2|1.78882303001;Ackr4|1.83856036673;Adcyap1|1.80612154389;Adra2a|1.65596464555;Agtr1|2.5630213888;Atp7a|1.63065750797;Bcl2|1.58444755063;Cacna1b|1.73057909521;Cacna1c|1.53263656672;Cacna1e|1.50131863359;Cacna2d1|1.50730197169;Cnr1|1.75631169464;Cp|1.56893085713;Dmd|1.81631855939;Dnajc10|1.55222726975;Efna5|1.73243975036;Ghrh|4.59358856457;Grin2a|3.38370095833;Grin2b|3.03012355699;Htr1b|1.79620…	40	1372	467	29486	http://www.ebi.ac.uk/QuickGO/GTerm?id=GO:0019725
6	5,6	positive regulation of dendritic spine development	GO:0060999	0.000172	0.00285	Cask|1.50579274659;Cdkl5|3.25315038137;Dhx36|1.61598277636;Itsn1|1.70457388454;Pak3|2.61868370955;Ppp1r9a|1.87096248079;Shank2|2.04102231735	7	74	467	29486	http://www.ebi.ac.uk/QuickGO/GTerm?id=GO:0060999
6	3,6	learning or memory	GO:0007611	0.000173	0.00285	Abl2|1.78882303001;Atxn1|2.04778649851;Bdnf|1.80314679144;Cnr1|1.75631169464;Creb1|1.60951463302;Gabra5|1.87970173279;Grin2a|3.38370095833;Grin2b|3.03012355699;Nf1|1.60386550261;Oxtr|2.07044741974;Pias1|1.52533460667;Scn2a|2.04269253996;Shank2|2.04102231735;Sorcs3|1.66343796119;Syt4|1.68520087102;Tmod2|2.15088559462	16	351	467	29486	http://www.ebi.ac.uk/QuickGO/GTerm?id=GO:0007611
6	6	response to alkaloid	GO:0043279	0.000176	0.00289	Bcl2|1.58444755063;Chrna3|2.13461749154;Chrnb4|1.57813088348;Cnr1|1.75631169464;Creb1|1.60951463302;Grin2a|3.38370095833;Grin2b|3.03012355699;Homer2|1.80491946919;Htr1b|1.79620106671;Oprm1|3.29578400936;Oxtr|2.07044741974;Pcsk1|2.18487618504;Slc18a2|2.15337279363;Tacr3|1.97193266452	14	281	467	29486	http://www.ebi.ac.uk/QuickGO/GTerm?id=GO:0043279
5	5	regulation of neurotransmitter transport	GO:0051588	0.000182	0.00298	Cacna1b|1.73057909521;Chrna3|2.13461749154;Cnr1|1.75631169464;Htr1b|1.79620106671;Lrrk2|1.72699349797;Ppp1r9a|1.87096248079;Rims3|2.35096992668;Slc18a2|2.15337279363;Stxbp5l|1.99090651306;Syt4|1.68520087102;Syt9|1.91723007635	11	184	467	29486	http://www.ebi.ac.uk/QuickGO/GTerm?id=GO:0051588
4	4	tissue morphogenesis	GO:0048729	0.000182	0.00298	Abl2|1.78882303001;Agtr1|2.5630213888;Atp7a|1.63065750797;Atp8a2|2.3655007126;Bmpr2|2.29316919868;Btbd7|1.5030239782;Ccdc40|1.87638752596;Celsr1|1.91707138427;Epb41l5|2.04199887718;Fras1|1.81033536543;Fzd3|1.60080717441;Igfbp5|1.77683665754;Intu|2.30655995932;Lrp6|1.6630209972;Man2a1|1.58673532817;Mib1|1.73256399352;Myo9a|1.91441619272;Myom3|2.9627446396;Nkx2-1|2.71359841278;Pbx1|1.52298742469;Pr…	26	749	467	29486	http://www.ebi.ac.uk/QuickGO/GTerm?id=GO:0048729
8	8	metal ion homeostasis	GO:0055065	0.000187	0.00305	Abl2|1.78882303001;Ackr4|1.83856036673;Adcyap1|1.80612154389;Agtr1|2.5630213888;Atp7a|1.63065750797;Cacna1b|1.73057909521;Cacna1c|1.53263656672;Cacna1e|1.50131863359;Cacna2d1|1.50730197169;Cnnm2|1.53686945441;Cnr1|1.75631169464;Commd1|1.5781879616;Cp|1.56893085713;Dmd|1.81631855939;Ghrh|4.59358856457;Grin2a|3.38370095833;Grin2b|3.03012355699;Htr1b|1.79620106671;Il6st|1.80814553546;Kiss1|26.723468…	30	923	467	29486	http://www.ebi.ac.uk/QuickGO/GTerm?id=GO:0055065
6	5,6	dendritic spine organization	GO:0097061	0.000194	0.00316	Abl2|1.78882303001;Cask|1.50579274659;Dhx36|1.61598277636;Grin2a|3.38370095833;Lrrk2|1.72699349797;Pak3|2.61868370955;Ppp1r9a|1.87096248079;Shank2|2.04102231735	8	100	467	29486	http://www.ebi.ac.uk/QuickGO/GTerm?id=GO:0097061
6	6	presynaptic modulation of chemical synaptic transmission	GO:0099171	0.000199	0.00323	Cacna1b|1.73057909521;Cnr1|1.75631169464;Htr1b|1.79620106671;Syt9|1.91723007635	4	19	467	29486	http://www.ebi.ac.uk/QuickGO/GTerm?id=GO:0099171
6	6	response to zinc ion	GO:0010043	0.000204	0.00329	Atp7a|1.63065750797;Creb1|1.60951463302;Glra1|2.11628017528;Glra3|2.32648429766;Grin2a|3.38370095833;Gsk3b|1.82336508407;Slc18a2|2.15337279363	7	76	467	29486	http://www.ebi.ac.uk/QuickGO/GTerm?id=GO:0010043
6	5,6	single-organism membrane fusion	GO:0044801	0.000212	0.00341	Anxa1|1.53929538909;Evi5|1.62211207913;Rab8b|1.55819106741;Rabgap1l|1.70616013941;Stx11|8.67158737663;Syt10|1.68946556427;Syt14|2.18387210863;Syt17|1.5536154283;Syt4|1.68520087102;Syt6|1.57552954303;Syt9|1.91723007635;Tbc1d8b|2.39447907503	12	219	467	29486	http://www.ebi.ac.uk/QuickGO/GTerm?id=GO:0044801
8	8	potassium ion transport	GO:0006813	0.000222	0.00357	Adcyap1|1.80612154389;Gal|2.14052860929;Hcn4|2.30314499407;Kcna2|1.85876134777;Kcna3|1.76561016889;Kcnb1|1.94005755451;Kcnd3|2.14991305394;Kcnh5|2.71673950913;Kcnk9|1.52496864589;Kcnma1|1.89255013832;Kcnmb1|1.95563227546;Kcnn3|2.99347463702;Kcnq3|2.15099919727;Kcnt2|1.78539559162;Nalcn|1.68259410785;NPPA|5.27770095563;Slc9a7|1.8470059318	17	396	467	29486	http://www.ebi.ac.uk/QuickGO/GTerm?id=GO:0006813
6	6	neuron projection organization	GO:0106027	0.000223	0.00357	Cask|1.50579274659;Dhx36|1.61598277636;Grin2a|3.38370095833;Gsk3b|1.82336508407;Lrrk2|1.72699349797;Pak3|2.61868370955;Ppp1r9a|1.87096248079;Shank2|2.04102231735	8	102	467	29486	http://www.ebi.ac.uk/QuickGO/GTerm?id=GO:0106027
4	4	organelle localization	GO:0051640	0.000225	0.00358	AP1G1|1.5708126488;Cacna1b|1.73057909521;Cadps2|1.72082859594;Cbl|1.66157093779;Chrna3|2.13461749154;Cnr1|1.75631169464;Dmd|1.81631855939;Fgf14|1.75380470754;ENSRNOG00000014275|1.64154923921;Htr1b|1.79620106671;Kcnb1|1.94005755451;Lrrk2|1.72699349797;Pclo|2.37381684124;Rab3c|2.60904242325;Rab8b|1.55819106741;Rims3|2.35096992668;Slc18a2|2.15337279363;Ston2|1.52501411507;Stx11|8.67158737663;Stxbp5l…	27	802	467	29486	http://www.ebi.ac.uk/QuickGO/GTerm?id=GO:0051640
7	5,7	dendrite morphogenesis	GO:0048813	0.00023	0.00367	Abl2|1.78882303001;Atp7a|1.63065750797;Cask|1.50579274659;Cdkl5|3.25315038137;Dhx36|1.61598277636;Gsk3b|1.82336508407;Lrrk2|1.72699349797;Pak3|2.61868370955;Ppp1r9a|1.87096248079;Rbfox2|1.86946365398;Shank2|2.04102231735;Trpc5|2.91402075935	12	221	467	29486	http://www.ebi.ac.uk/QuickGO/GTerm?id=GO:0048813
8	6,7,8	peptide secretion	GO:0002790	0.000248	0.00393	Abca1|1.75138726576;Adcyap1|1.80612154389;Adra2a|1.65596464555;Agtr1|2.5630213888;Anxa1|1.53929538909;Cask|1.50579274659;Cnr1|1.75631169464;Dhx36|1.61598277636;Efna5|1.73243975036;Ghrh|4.59358856457;Grp|2.5515392585;Itsn1|1.70457388454;Kcnb1|1.94005755451;Kiss1|26.7234686203;Lrrk2|1.72699349797;Oprm1|3.29578400936;Pcsk1|2.18487618504;Rab3c|2.60904242325;Rab8b|1.55819106741;Slc18a2|2.15337279363;S…	26	764	467	29486	http://www.ebi.ac.uk/QuickGO/GTerm?id=GO:0002790
8	8	myo-inositol transport	GO:0015798	0.00025	0.00396	Pgap1|1.66532840004;Slc2a13|2.28177725202	2	2	467	29486	http://www.ebi.ac.uk/QuickGO/GTerm?id=GO:0015798
5	5	blood circulation	GO:0008015	0.000256	0.00403	Adcyap1|1.80612154389;Adra2a|1.65596464555;Agtr1|2.5630213888;Arhgap42|1.74113680036;Bmpr2|2.29316919868;Cacna1c|1.53263656672;Cnr1|1.75631169464;Dmd|1.81631855939;Hcn4|2.30314499407;Htr1b|1.79620106671;Kcnma1|1.89255013832;Kcnmb1|1.95563227546;Lnpep|2.63853853413;Nkx2-1|2.71359841278;NPPA|5.27770095563;Npy1r|1.56483289886;Oxtr|2.07044741974;Prokr2|2.16169567421;Ptpro|1.7210833471;Slc8a1|2.005587…	23	639	467	29486	http://www.ebi.ac.uk/QuickGO/GTerm?id=GO:0008015
9	6,9	positive regulation of regulated secretory pathway	GO:1903307	0.000259	0.00408	Cacna1b|1.73057909521;Cnr1|1.75631169464;Glra1|2.11628017528;Kcnb1|1.94005755451;Syt10|1.68946556427;Syt4|1.68520087102;Syt9|1.91723007635	7	79	467	29486	http://www.ebi.ac.uk/QuickGO/GTerm?id=GO:1903307
5	5	regulation of tube size	GO:0035150	0.000271	0.00425	Adcyap1|1.80612154389;Adra2a|1.65596464555;Agtr1|2.5630213888;Arhgap42|1.74113680036;Bmpr2|2.29316919868;Htr1b|1.79620106671;Kcnma1|1.89255013832;Kcnmb1|1.95563227546;NPPA|5.27770095563;Npy1r|1.56483289886;Oxtr|2.07044741974;Wnt9b|5.15451844846	12	225	467	29486	http://www.ebi.ac.uk/QuickGO/GTerm?id=GO:0035150
4	4	negative regulation of synaptic transmission	GO:0050805	0.000272	0.00425	Bdnf|1.80314679144;Htr1b|1.79620106671;Kcnb1|1.94005755451;Lrrk2|1.72699349797;Ppp1r9a|1.87096248079;Shank2|2.04102231735;Sorcs3|1.66343796119;Syt4|1.68520087102	8	105	467	29486	http://www.ebi.ac.uk/QuickGO/GTerm?id=GO:0050805
4	4	response to acid chemical	GO:0001101	0.000288	0.00448	Abca1|1.75138726576;Abl2|1.78882303001;Atp7a|1.63065750797;Bcl2|1.58444755063;Bdnf|1.80314679144;Cpeb3|1.58961904272;Cpeb4|1.61659686585;Creb1|1.60951463302;Dmd|1.81631855939;Glra1|2.11628017528;Glra3|2.32648429766;Grin2a|3.38370095833;Grin2b|3.03012355699;Gsk3b|1.82336508407;Kcnmb1|1.95563227546;Myog|10.907932033;Pcsk1|2.18487618504;Pdgfc|2.13874101301;Pdk3|1.74608219146;Rorb|2.45934549441;Tgfbr…	22	603	467	29486	http://www.ebi.ac.uk/QuickGO/GTerm?id=GO:0001101
9	7,8,9	positive regulation of transcription by RNA polymerase II	GO:0045944	0.000289	0.00449	Adcyap1|1.80612154389;Ago2|2.17425457931;Ar|3.16305156279;Asxl3|1.81811313532;Atrx|1.76810061983;Atxn1|2.04778649851;Bmpr2|2.29316919868;Bsx|10.2854567926;Cdh13|1.6044706784;Creb1|1.60951463302;Creb3l2|1.79030353341;Crebrf|1.801913174;Csrnp3|2.38158300535;Dhx36|1.61598277636;Elk4|1.64313962062;Gal|2.14052860929;Kmt2d|1.51575760477;Lrp6|1.6630209972;Med13|1.62421705179;Myog|10.907932033;Myt1l|1.78…	43	1552	467	29486	http://www.ebi.ac.uk/QuickGO/GTerm?id=GO:0045944
11	6,8,9,10,11	regulation of growth hormone secretion	GO:0060123	0.0003	0.00464	Adcyap1|1.80612154389;Ghrh|4.59358856457;Itsn1|1.70457388454;Kiss1|26.7234686203	4	21	467	29486	http://www.ebi.ac.uk/QuickGO/GTerm?id=GO:0060123
7	7	potassium ion export across plasma membrane	GO:0097623	0.0003	0.00464	Kcna3|1.76561016889;Kcnd3|2.14991305394;Kcnt2|1.78539559162;NPPA|5.27770095563	4	21	467	29486	http://www.ebi.ac.uk/QuickGO/GTerm?id=GO:0097623
4	4	establishment of organelle localization	GO:0051656	0.000304	0.00469	AP1G1|1.5708126488;Cacna1b|1.73057909521;Cadps2|1.72082859594;Cbl|1.66157093779;Chrna3|2.13461749154;Cnr1|1.75631169464;Fgf14|1.75380470754;Htr1b|1.79620106671;Lrrk2|1.72699349797;Pclo|2.37381684124;Rab3c|2.60904242325;Rab8b|1.55819106741;Rims3|2.35096992668;Slc18a2|2.15337279363;Ston2|1.52501411507;Stx11|8.67158737663;Stxbp5l|1.99090651306;Syt10|1.68946556427;Syt14|2.18387210863;Syt17|1.55361542…	23	647	467	29486	http://www.ebi.ac.uk/QuickGO/GTerm?id=GO:0051656
9	7,9	cellular metal ion homeostasis	GO:0006875	0.000306	0.0047	Abl2|1.78882303001;Ackr4|1.83856036673;Adcyap1|1.80612154389;Agtr1|2.5630213888;Atp7a|1.63065750797;Cacna1b|1.73057909521;Cacna1c|1.53263656672;Cacna1e|1.50131863359;Cacna2d1|1.50730197169;Cnr1|1.75631169464;Cp|1.56893085713;Dmd|1.81631855939;Ghrh|4.59358856457;Grin2a|3.38370095833;Grin2b|3.03012355699;Htr1b|1.79620106671;Il6st|1.80814553546;Kiss1|26.7234686203;Lrp6|1.6630209972;Npy1r|1.564832898…	27	818	467	29486	http://www.ebi.ac.uk/QuickGO/GTerm?id=GO:0006875
7	6,7	Ras protein signal transduction	GO:0007265	0.000308	0.00472	Abca1|1.75138726576;Abl2|1.78882303001;Arhgap42|1.74113680036;Arhgef12|1.73150889495;Bdnf|1.80314679144;Cbl|1.66157093779;Cdh13|1.6044706784;Celsr1|1.91707138427;Itsn1|1.70457388454;Kalrn|1.60527276495;Ksr2|2.93884661151;Nf1|1.60386550261;Pak3|2.61868370955;Plce1|1.54064499608;Rab22a|1.95176545289;Rab3c|2.60904242325;Rab8b|1.55819106741;Ralgps2|1.65966362156;Rasgrf2|1.8322211404;Shc3|1.7043704444…	22	606	467	29486	http://www.ebi.ac.uk/QuickGO/GTerm?id=GO:0007265
9	9	sodium ion transmembrane transport	GO:0035725	0.000319	0.00487	Commd1|1.5781879616;Dmd|1.81631855939;Hcn4|2.30314499407;Nalcn|1.68259410785;Scn2a|2.04269253996;Scn3a|1.72502260546;Scn7a|1.70107267308;Scn9a|1.73564695337;Slc4a10|1.94086399342;Slc4a8|2.42239982137;Slc8a1|2.00558706033;Slc9a7|1.8470059318	12	229	467	29486	http://www.ebi.ac.uk/QuickGO/GTerm?id=GO:0035725
4	4	regulation of primary metabolic process	GO:0080090	0.00032	0.00488	Abca1|1.75138726576;Abl2|1.78882303001;Adar|1.58844505789;Adcyap1|1.80612154389;Adgrg6|1.92135790069;Adra2a|1.65596464555;Aff2|2.62748742201;Ago2|2.17425457931;Agtr1|2.5630213888;Anos1|1.68396888076;Anxa1|1.53929538909;Ar|3.16305156279;Asxl3|1.81811313532;Atp7a|1.63065750797;Atrx|1.76810061983;Atxn1|2.04778649851;Bdnf|1.80314679144;Bmpr2|2.29316919868;Bnip2|1.68707173711;Bsn|2.25843392236;Bsx|10.…	159	7914	467	29486	http://www.ebi.ac.uk/QuickGO/GTerm?id=GO:0080090
4	4	circulatory system process	GO:0003013	0.000325	0.00493	Adcyap1|1.80612154389;Adra2a|1.65596464555;Agtr1|2.5630213888;Arhgap42|1.74113680036;Bmpr2|2.29316919868;Cacna1c|1.53263656672;Cnr1|1.75631169464;Dmd|1.81631855939;Hcn4|2.30314499407;Htr1b|1.79620106671;Kcnma1|1.89255013832;Kcnmb1|1.95563227546;Lnpep|2.63853853413;Nkx2-1|2.71359841278;NPPA|5.27770095563;Npy1r|1.56483289886;Oxtr|2.07044741974;Prokr2|2.16169567421;Ptpro|1.7210833471;Slc8a1|2.005587…	23	650	467	29486	http://www.ebi.ac.uk/QuickGO/GTerm?id=GO:0003013
6	4,5,6	cerebral cortex development	GO:0021987	0.000333	0.00505	Bcl2|1.58444755063;Cask|1.50579274659;Dmd|1.81631855939;Grin2a|3.38370095833;Grin2b|3.03012355699;Lrp6|1.6630209972;Lrp8|1.64174018656;Mdga1|1.54825101488;Nf1|1.60386550261;Nkx2-1|2.71359841278	10	166	467	29486	http://www.ebi.ac.uk/QuickGO/GTerm?id=GO:0021987
6	5,6	regulation of intracellular signal transduction	GO:1902531	0.000337	0.00509	Abca1|1.75138726576;Abl2|1.78882303001;Adcyap1|1.80612154389;Agtr1|2.5630213888;Alpk1|2.22002983685;Arhgap26|1.98322369149;Arhgap42|1.74113680036;Arhgef12|1.73150889495;Bcl2|1.58444755063;Bdnf|1.80314679144;Bnip2|1.68707173711;Cbl|1.66157093779;Cdh13|1.6044706784;Dcc|1.94565549541;Dhx36|1.61598277636;Dmd|1.81631855939;Dusp18|1.76096593084;Epha3|2.39174675066;Ephb2|1.53449827116;Ghrh|4.59358856457…	56	2208	467	29486	http://www.ebi.ac.uk/QuickGO/GTerm?id=GO:1902531
3	3	system process	GO:0003008	0.000344	0.00519	Abl2|1.78882303001;Adcyap1|1.80612154389;Adra2a|1.65596464555;Agtpbp1|1.6336847076;Agtr1|2.5630213888;Ankfn1|1.67831105915;Ar|3.16305156279;Arhgap42|1.74113680036;Atp8a2|2.3655007126;Atxn1|2.04778649851;Bdnf|1.80314679144;Bmpr2|2.29316919868;Cacna1b|1.73057909521;Cacna1c|1.53263656672;Chl1|1.68973371067;Chrm5|3.41104905622;Chrna3|2.13461749154;Chrnb4|1.57813088348;Cnr1|1.75631169464;Creb1|1.60951…	84	3679	467	29486	http://www.ebi.ac.uk/QuickGO/GTerm?id=GO:0003008
4	4	transmission of nerve impulse	GO:0019226	0.000351	0.00525	Chrm5|3.41104905622;Chrnb4|1.57813088348;Glra1|2.11628017528;Kcna2|1.85876134777;Scn2a|2.04269253996;Scn3a|1.72502260546;Scn7a|1.70107267308;Scn9a|1.73564695337	8	109	467	29486	http://www.ebi.ac.uk/QuickGO/GTerm?id=GO:0019226
5	5	regulation of dendritic spine development	GO:0060998	0.000351	0.00525	Cask|1.50579274659;Cdkl5|3.25315038137;Dhx36|1.61598277636;Itsn1|1.70457388454;Lrrk2|1.72699349797;Pak3|2.61868370955;Ppp1r9a|1.87096248079;Shank2|2.04102231735	8	109	467	29486	http://www.ebi.ac.uk/QuickGO/GTerm?id=GO:0060998
7	7	positive regulation of nuclear-transcribed mRNA catabolic process, deadenylation-dependent decay	GO:1900153	0.000362	0.00541	Ago2|2.17425457931;Cpeb3|1.58961904272;Dhx36|1.61598277636;Tnrc6b|1.90701618788	4	22	467	29486	http://www.ebi.ac.uk/QuickGO/GTerm?id=GO:1900153
4	4	response to antibiotic	GO:0046677	0.00037	0.00551	Adcyap1|1.80612154389;Anxa1|1.53929538909;Atp7a|1.63065750797;Bcl2|1.58444755063;Cacna1b|1.73057909521;Cbl|1.66157093779;Cnr1|1.75631169464;Glra1|2.11628017528;Glra3|2.32648429766;Grin2a|3.38370095833;Grin2b|3.03012355699;Gsk3b|1.82336508407;Htr1b|1.79620106671;Il18rap|3.17515207801;Kcnmb1|1.95563227546;Lrrk2|1.72699349797;Oprm1|3.29578400936;Scn3a|1.72502260546;Skil|1.61940648171;Slc8a1|2.005587…	21	573	467	29486	http://www.ebi.ac.uk/QuickGO/GTerm?id=GO:0046677
4	4	response to transition metal nanoparticle	GO:1990267	0.000373	0.00554	Atp7a|1.63065750797;Bcl2|1.58444755063;Cp|1.56893085713;Creb1|1.60951463302;Grin2a|3.38370095833;Grin2b|3.03012355699;Gsk3b|1.82336508407;Hcn4|2.30314499407;Lrrk2|1.72699349797;Mpo|5.87967826262;Slc18a2|2.15337279363	11	200	467	29486	http://www.ebi.ac.uk/QuickGO/GTerm?id=GO:1990267
6	6	anion transport	GO:0006820	0.000387	0.00573	Abca1|1.75138726576;Anxa1|1.53929538909;Atp11c|1.66141319377;Atp8a2|2.3655007126;Bdnf|1.80314679144;Clcn5|1.63062381483;Cnr1|1.75631169464;Emb|3.3262129442;Gabra5|1.87970173279;Gabrb1|1.90377476319;Gabre|1.79434034926;Gabrg1|2.66079456688;Glra1|2.11628017528;Glra3|2.32648429766;Grin2b|3.03012355699;Htr1b|1.79620106671;Kcna2|1.85876134777;Osbpl8|1.7809226174;Pcyox1|1.65147074708;Slc1a2|1.642266210…	30	964	467	29486	http://www.ebi.ac.uk/QuickGO/GTerm?id=GO:0006820
9	4,6,7,8,9	protein secretion	GO:0009306	0.000391	0.00577	Abca1|1.75138726576;Abl2|1.78882303001;Adcyap1|1.80612154389;Adra2a|1.65596464555;Agtr1|2.5630213888;Anxa1|1.53929538909;Cadm1|1.70037872535;Cask|1.50579274659;Cnr1|1.75631169464;Dhx36|1.61598277636;Efna5|1.73243975036;Ghrh|4.59358856457;Kcnb1|1.94005755451;Lrrk2|1.72699349797;Oprm1|3.29578400936;Pcsk1|2.18487618504;Rab3c|2.60904242325;Rab8b|1.55819106741;Slc18a2|2.15337279363;Sstr3|1.5577558783;…	25	744	467	29486	http://www.ebi.ac.uk/QuickGO/GTerm?id=GO:0009306
4	4	cell migration	GO:0016477	0.000395	0.00581	Abl2|1.78882303001;Ackr4|1.83856036673;Ago2|2.17425457931;Amot|1.67501344601;Anxa1|1.53929538909;Atp7a|1.63065750797;Avl9|1.70450718714;Bmpr2|2.29316919868;Cdh13|1.6044706784;Cdkl5|3.25315038137;Celsr1|1.91707138427;Chl1|1.68973371067;Epb41l5|2.04199887718;Epha3|2.39174675066;Fzd3|1.60080717441;Gfra1|1.91811888526;Gsk3b|1.82336508407;Igfbp5|1.77683665754;Il6st|1.80814553546;Itga9|1.85743261896;Lr…	46	1722	467	29486	http://www.ebi.ac.uk/QuickGO/GTerm?id=GO:0016477
6	6	cellular response to lipid	GO:0071396	0.000414	0.00608	Abca1|1.75138726576;Abl2|1.78882303001;Adcyap1|1.80612154389;Agtr1|2.5630213888;Anxa1|1.53929538909;Ar|3.16305156279;Bdnf|1.80314679144;Creb1|1.60951463302;Crebrf|1.801913174;Grin2a|3.38370095833;Grin2b|3.03012355699;Hcn4|2.30314499407;Kcnmb1|1.95563227546;Kmt2d|1.51575760477;Lrp8|1.64174018656;Med13|1.62421705179;Myog|10.907932033;Ncoa3|1.56952887103;Nf1|1.60386550261;Nr0b1|2.62767861887;Nr5a2|8…	29	923	467	29486	http://www.ebi.ac.uk/QuickGO/GTerm?id=GO:0071396
3	3	negative regulation of developmental process	GO:0051093	0.000416	0.00608	Adcyap1|1.80612154389;Anxa1|1.53929538909;Bdnf|1.80314679144;Bmpr2|2.29316919868;Dmd|1.81631855939;Fzd3|1.60080717441;Gal|2.14052860929;Gsk3b|1.82336508407;ENSRNOG00000014275|1.64154923921;Igfbp5|1.77683665754;Lrig2|1.78605277497;Lrrk2|1.72699349797;Mbnl3|3.43473465957;Mdga1|1.54825101488;Mib1|1.73256399352;Nexmif|2.82993892569;Nf1|1.60386550261;Nfib|1.55552517433;Nkx2-1|2.71359841278;Pbx1|1.5229…	35	1198	467	29486	http://www.ebi.ac.uk/QuickGO/GTerm?id=GO:0051093
7	5,6,7	positive regulation of phosphorus metabolic process	GO:0010562	0.000418	0.00608	Abca1|1.75138726576;Abl2|1.78882303001;Adcyap1|1.80612154389;Adgrg6|1.92135790069;Agtr1|2.5630213888;Ar|3.16305156279;Bdnf|1.80314679144;Bmpr2|2.29316919868;Bnip2|1.68707173711;Chrm5|3.41104905622;Dcc|1.94565549541;Efna5|1.73243975036;Epha3|2.39174675066;Ephb2|1.53449827116;Gfra1|1.91811888526;Ghrh|4.59358856457;Gucy1a2|2.6332285162;Il6st|1.80814553546;Itsn1|1.70457388454;Kiss1|26.7234686203;Klhd…	41	1483	467	29486	http://www.ebi.ac.uk/QuickGO/GTerm?id=GO:0010562
6	6	positive regulation of phosphate metabolic process	GO:0045937	0.000418	0.00608	Abca1|1.75138726576;Abl2|1.78882303001;Adcyap1|1.80612154389;Adgrg6|1.92135790069;Agtr1|2.5630213888;Ar|3.16305156279;Bdnf|1.80314679144;Bmpr2|2.29316919868;Bnip2|1.68707173711;Chrm5|3.41104905622;Dcc|1.94565549541;Efna5|1.73243975036;Epha3|2.39174675066;Ephb2|1.53449827116;Gfra1|1.91811888526;Ghrh|4.59358856457;Gucy1a2|2.6332285162;Il6st|1.80814553546;Itsn1|1.70457388454;Kiss1|26.7234686203;Klhd…	41	1483	467	29486	http://www.ebi.ac.uk/QuickGO/GTerm?id=GO:0045937
4	4	hindbrain development	GO:0030902	0.000423	0.00614	Abl2|1.78882303001;Agtpbp1|1.6336847076;Atp7a|1.63065750797;Atrn|1.7549792312;Lrp6|1.6630209972;Nfib|1.55552517433;Prox1|1.94798395316;Rbfox2|1.86946365398;Rora|4.76576622268;Sez6l|1.82405881389;Sstr3|1.5577558783	11	203	467	29486	http://www.ebi.ac.uk/QuickGO/GTerm?id=GO:0030902
5	4,5	establishment of protein localization	GO:0045184	0.000442	0.00641	Abca1|1.75138726576;Abl2|1.78882303001;Adcyap1|1.80612154389;Adra2a|1.65596464555;Agtr1|2.5630213888;Ankrd13c|1.53397634;Anxa1|1.53929538909;AP1G1|1.5708126488;Ar|3.16305156279;Cadm1|1.70037872535;Cask|1.50579274659;Cep57|1.55920791474;Cnr1|1.75631169464;Cnst|1.59624013602;Commd1|1.5781879616;Dhx36|1.61598277636;Efna5|1.73243975036;Epb41l5|2.04199887718;Erc1|2.09098924531;Evi5|1.62211207913;Fras1…	63	2593	467	29486	http://www.ebi.ac.uk/QuickGO/GTerm?id=GO:0045184
7	7	anion transmembrane transport	GO:0098656	0.000459	0.00662	Abca1|1.75138726576;Clcn5|1.63062381483;Emb|3.3262129442;Gabra5|1.87970173279;Gabrb1|1.90377476319;Gabre|1.79434034926;Gabrg1|2.66079456688;Glra1|2.11628017528;Glra3|2.32648429766;Pcyox1|1.65147074708;Slc1a2|1.64226621029;Slc26a4|2.45498262715;Slc38a1|2.62169412679;Slc4a10|1.94086399342;Slc4a8|2.42239982137;Slc7a14|2.3361032262;Slc9a7|1.8470059318;Xpr1|1.76796108157	18	461	467	29486	http://www.ebi.ac.uk/QuickGO/GTerm?id=GO:0098656
6	6	response to calcium ion	GO:0051592	0.000459	0.00662	Ghrh|4.59358856457;Grin2a|3.38370095833;Grin2b|3.03012355699;Kcnma1|1.89255013832;Kcnmb1|1.95563227546;Pcsk1|2.18487618504;Syt10|1.68946556427;Syt17|1.5536154283;Syt4|1.68520087102;Syt6|1.57552954303;Syt9|1.91723007635	11	205	467	29486	http://www.ebi.ac.uk/QuickGO/GTerm?id=GO:0051592
6	6	sensory perception of pain	GO:0019233	0.000462	0.00662	Adcyap1|1.80612154389;Cacna1b|1.73057909521;Cnr1|1.75631169464;Kcna2|1.85876134777;Npvf|131.112684661;Npy1r|1.56483289886;Oprm1|3.29578400936;Scn3a|1.72502260546;Scn9a|1.73564695337;Trpa1|10.9584145253	10	173	467	29486	http://www.ebi.ac.uk/QuickGO/GTerm?id=GO:0019233
5	5	endocrine system development	GO:0035270	0.000462	0.00662	Adcyap1|1.80612154389;Anxa1|1.53929538909;Creb1|1.60951463302;Ghrh|4.59358856457;Nf1|1.60386550261;Nkx2-1|2.71359841278;Nr0b1|2.62767861887;Pbx1|1.52298742469;Pcsk1|2.18487618504;Thrb|2.25269743356	10	173	467	29486	http://www.ebi.ac.uk/QuickGO/GTerm?id=GO:0035270
5	5	organelle fusion	GO:0048284	0.000468	0.00669	Anxa1|1.53929538909;Evi5|1.62211207913;Rab8b|1.55819106741;Rabgap1l|1.70616013941;Stx11|8.67158737663;Syt10|1.68946556427;Syt14|2.18387210863;Syt17|1.5536154283;Syt4|1.68520087102;Syt6|1.57552954303;Syt9|1.91723007635;Tbc1d8b|2.39447907503	12	239	467	29486	http://www.ebi.ac.uk/QuickGO/GTerm?id=GO:0048284
6	4,5,6	positive regulation of macromolecule metabolic process	GO:0010604	0.00047	0.0067	Abl2|1.78882303001;Adcyap1|1.80612154389;Ago2|2.17425457931;Agtr1|2.5630213888;Ar|3.16305156279;Asxl3|1.81811313532;Atrx|1.76810061983;Atxn1|2.04778649851;Bdnf|1.80314679144;Bmpr2|2.29316919868;Bnip2|1.68707173711;Bsx|10.2854567926;Cdh13|1.6044706784;Cnot6l|1.84163452473;Commd1|1.5781879616;Cpeb3|1.58961904272;Creb1|1.60951463302;Creb3l2|1.79030353341;Crebrf|1.801913174;Csrnp3|2.38158300535;Ctif|…	91	4097	467	29486	http://www.ebi.ac.uk/QuickGO/GTerm?id=GO:0010604
9	8,9	neuron-neuron synaptic transmission	GO:0007270	0.000478	0.00679	Adcyap1|1.80612154389;Bdnf|1.80314679144;Cnr1|1.75631169464;Glra1|2.11628017528;Glra3|2.32648429766;Grin2a|3.38370095833;Grin2b|3.03012355699;Htr1b|1.79620106671;Lrrk2|1.72699349797;Oxtr|2.07044741974;Tmod2|2.15088559462	11	206	467	29486	http://www.ebi.ac.uk/QuickGO/GTerm?id=GO:0007270
8	4,5,8	signal transduction by protein phosphorylation	GO:0023014	0.000479	0.00679	Abl2|1.78882303001;Adcyap1|1.80612154389;Bdnf|1.80314679144;Bmpr2|2.29316919868;Bnip2|1.68707173711;Dcc|1.94565549541;Dmd|1.81631855939;Dusp18|1.76096593084;Epha3|2.39174675066;Ephb2|1.53449827116;Fgf14|1.75380470754;Grin2b|3.03012355699;Gsk3b|1.82336508407;Kcnh5|2.71673950913;Kiss1|26.7234686203;Klhdc10|1.88311810278;Ksr2|2.93884661151;Lrrk2|1.72699349797;Map3k9|2.1819315995;Nf1|1.60386550261;Op…	32	1068	467	29486	http://www.ebi.ac.uk/QuickGO/GTerm?id=GO:0023014
7	6,7	non-canonical Wnt signaling pathway	GO:0035567	0.000484	0.00683	Abl2|1.78882303001;Celsr1|1.91707138427;Fzd3|1.60080717441;Fzd5|2.45242044859;Ift80|1.54703524692;Wnt9b|5.15451844846	6	63	467	29486	http://www.ebi.ac.uk/QuickGO/GTerm?id=GO:0035567
5	5	negative chemotaxis	GO:0050919	0.000484	0.00683	Plxna4|2.27439569195;Sema5a|2.07026269967;Slit1|1.64755124;Slit2|1.6055003616;Slit3|1.73442564348;Unc5c|1.84534096417	6	63	467	29486	http://www.ebi.ac.uk/QuickGO/GTerm?id=GO:0050919
7	6,7	regulation of protein transport	GO:0051223	0.000485	0.00683	Abl2|1.78882303001;Adra2a|1.65596464555;Agtr1|2.5630213888;Ankrd13c|1.53397634;Anxa1|1.53929538909;Cadm1|1.70037872535;Cask|1.50579274659;Cnr1|1.75631169464;Cnst|1.59624013602;Commd1|1.5781879616;Dhx36|1.61598277636;Efna5|1.73243975036;Ghrh|4.59358856457;Gsk3b|1.82336508407;Hspa1l|1.64691971366;Kcnb1|1.94005755451;Lrrk2|1.72699349797;Nf1|1.60386550261;Nup58|1.59437843625;Oprm1|3.29578400936;Pcsk1…	31	1023	467	29486	http://www.ebi.ac.uk/QuickGO/GTerm?id=GO:0051223
3	3	response to abiotic stimulus	GO:0009628	0.000495	0.00694	Abl2|1.78882303001;Agtr1|2.5630213888;Anxa1|1.53929538909;Atp7a|1.63065750797;Atp8a2|2.3655007126;Atxn1|2.04778649851;Bcl2|1.58444755063;Bdnf|1.80314679144;Cbl|1.66157093779;Commd1|1.5781879616;Cpeb4|1.61659686585;Creb1|1.60951463302;Dhx36|1.61598277636;Dmd|1.81631855939;Fzd3|1.60080717441;Ghrh|4.59358856457;Grin2a|3.38370095833;Grin2b|3.03012355699;Gsk3b|1.82336508407;Hspa1l|1.64691971366;Htr1b|…	45	1691	467	29486	http://www.ebi.ac.uk/QuickGO/GTerm?id=GO:0009628
5	5	regulation of dendrite development	GO:0050773	0.000504	0.00705	Camsap2|1.51141697152;Cask|1.50579274659;Cdkl5|3.25315038137;Dhx36|1.61598277636;Gsk3b|1.82336508407;Itsn1|1.70457388454;Kalrn|1.60527276495;Lrrk2|1.72699349797;Pak3|2.61868370955;Ppp1r9a|1.87096248079;Shank2|2.04102231735;Trpc5|2.91402075935	12	241	467	29486	http://www.ebi.ac.uk/QuickGO/GTerm?id=GO:0050773
6	5,6	gamma-aminobutyric acid signaling pathway	GO:0007214	0.000512	0.00711	Bdnf|1.80314679144;Gabra5|1.87970173279;Gabrb1|1.90377476319;Gabre|1.79434034926;Gabrg1|2.66079456688	5	42	467	29486	http://www.ebi.ac.uk/QuickGO/GTerm?id=GO:0007214
12	5,7,10,12	regulation of presynaptic cytosolic calcium ion concentration	GO:0099509	0.000513	0.00711	Cacna1b|1.73057909521;Cacna1e|1.50131863359;Cnr1|1.75631169464;Htr1b|1.79620106671	4	24	467	29486	http://www.ebi.ac.uk/QuickGO/GTerm?id=GO:0099509
11	7,8,9,10,11	positive regulation of mRNA 3'-end processing	GO:0031442	0.000513	0.00711	Ago2|2.17425457931;Cpeb3|1.58961904272;Dhx36|1.61598277636;Tnrc6b|1.90701618788	4	24	467	29486	http://www.ebi.ac.uk/QuickGO/GTerm?id=GO:0031442
10	7,8,9,10	regulation of nuclear-transcribed mRNA catabolic process, deadenylation-dependent decay	GO:1900151	0.000513	0.00711	Ago2|2.17425457931;Cpeb3|1.58961904272;Dhx36|1.61598277636;Tnrc6b|1.90701618788	4	24	467	29486	http://www.ebi.ac.uk/QuickGO/GTerm?id=GO:1900151
4	4	response to inorganic substance	GO:0010035	0.000517	0.00715	Anxa1|1.53929538909;Atp7a|1.63065750797;Atrx|1.76810061983;Bcl2|1.58444755063;Bdnf|1.80314679144;Chrna3|2.13461749154;Cp|1.56893085713;Creb1|1.60951463302;Dhx36|1.61598277636;Dmd|1.81631855939;Ghrh|4.59358856457;Glra1|2.11628017528;Glra3|2.32648429766;Grin2a|3.38370095833;Grin2b|3.03012355699;Gsk3b|1.82336508407;Il18rap|3.17515207801;Kcnma1|1.89255013832;Kcnmb1|1.95563227546;Lrrk2|1.72699349797;P…	29	936	467	29486	http://www.ebi.ac.uk/QuickGO/GTerm?id=GO:0010035
7	5,6,7	positive regulation of intracellular signal transduction	GO:1902533	0.000527	0.00725	Abl2|1.78882303001;Adcyap1|1.80612154389;Agtr1|2.5630213888;Alpk1|2.22002983685;Bdnf|1.80314679144;Bnip2|1.68707173711;Cbl|1.66157093779;Cdh13|1.6044706784;Dcc|1.94565549541;Dhx36|1.61598277636;Epha3|2.39174675066;Ephb2|1.53449827116;Ghrh|4.59358856457;Gucy1a2|2.6332285162;Igfbp5|1.77683665754;Il6st|1.80814553546;Itsn1|1.70457388454;Kiss1|26.7234686203;Klhdc10|1.88311810278;Ksr2|2.93884661151;Lrr…	36	1261	467	29486	http://www.ebi.ac.uk/QuickGO/GTerm?id=GO:1902533
9	9	chloride transmembrane transport	GO:1902476	0.000527	0.00725	Clcn5|1.63062381483;Gabra5|1.87970173279;Gabrb1|1.90377476319;Gabre|1.79434034926;Gabrg1|2.66079456688;Glra1|2.11628017528;Glra3|2.32648429766;Pcyox1|1.65147074708;Slc26a4|2.45498262715	9	145	467	29486	http://www.ebi.ac.uk/QuickGO/GTerm?id=GO:1902476
5	5	regulation of muscle system process	GO:0090257	0.000538	0.00738	Adra2a|1.65596464555;Arhgap42|1.74113680036;Cacna1c|1.53263656672;Chrnb4|1.57813088348;Dmd|1.81631855939;Hcn4|2.30314499407;Igfbp5|1.77683665754;Kcnma1|1.89255013832;Mtmr4|1.5018062416;Myog|10.907932033;NPPA|5.27770095563;Oxtr|2.07044741974;Slc8a1|2.00558706033;Tacr3|1.97193266452	14	314	467	29486	http://www.ebi.ac.uk/QuickGO/GTerm?id=GO:0090257
4	4	cerebellum development	GO:0021549	0.000554	0.00758	Abl2|1.78882303001;Agtpbp1|1.6336847076;Atp7a|1.63065750797;Atrn|1.7549792312;Lrp6|1.6630209972;Prox1|1.94798395316;Rora|4.76576622268;Sez6l|1.82405881389;Sstr3|1.5577558783	9	146	467	29486	http://www.ebi.ac.uk/QuickGO/GTerm?id=GO:0021549
8	7,8	regulation of transcription by RNA polymerase II	GO:0006357	0.000567	0.00773	Adcyap1|1.80612154389;Ago2|2.17425457931;Ar|3.16305156279;Asxl3|1.81811313532;Atrx|1.76810061983;Atxn1|2.04778649851;Bmpr2|2.29316919868;Bsx|10.2854567926;Cask|1.50579274659;Cdh13|1.6044706784;Cpeb3|1.58961904272;Creb1|1.60951463302;Creb3l2|1.79030353341;Crebrf|1.801913174;Csrnp3|2.38158300535;Dhx36|1.61598277636;Elk4|1.64313962062;Gal|2.14052860929;Jmy|1.97166883317;Klf8|1.85983934575;Kmt2d|1.51…	63	2618	467	29486	http://www.ebi.ac.uk/QuickGO/GTerm?id=GO:0006357
5	5	response to peptide hormone	GO:0043434	0.00058	0.00789	Agtr1|2.5630213888;Anxa1|1.53929538909;Ar|3.16305156279;Bcl2|1.58444755063;Creb1|1.60951463302;Gal|2.14052860929;Gfpt1|1.7693696804;Gnrhr|12.4769642218;Grin2b|3.03012355699;Gsk3b|1.82336508407;Igfbp5|1.77683665754;Lnpep|2.63853853413;Lrp6|1.6630209972;Nr0b1|2.62767861887;Osbpl8|1.7809226174;Oxtr|2.07044741974;Pcsk1|2.18487618504;Phip|1.64151317408;Rab8b|1.55819106741;Sorbs1|1.50679239466;Sstr3|1.…	24	721	467	29486	http://www.ebi.ac.uk/QuickGO/GTerm?id=GO:0043434
6	5,6	regulation of blood circulation	GO:1903522	0.000586	0.00795	Adcyap1|1.80612154389;Adra2a|1.65596464555;Agtr1|2.5630213888;Arhgap42|1.74113680036;Bmpr2|2.29316919868;Cacna1c|1.53263656672;Dmd|1.81631855939;Hcn4|2.30314499407;Kcnma1|1.89255013832;NPPA|5.27770095563;Npy1r|1.56483289886;Oxtr|2.07044741974;Slc8a1|2.00558706033;Sp4|1.56607219267;Tacr3|1.97193266452	15	354	467	29486	http://www.ebi.ac.uk/QuickGO/GTerm?id=GO:1903522
5	5	regulation of presynaptic membrane potential	GO:0099505	0.000593	0.008	Grin2a|3.38370095833;Kcnma1|1.89255013832;Scn2a|2.04269253996	3	11	467	29486	http://www.ebi.ac.uk/QuickGO/GTerm?id=GO:0099505
8	7,8	type I pneumocyte differentiation	GO:0060509	0.000593	0.008	Creb1|1.60951463302;Nfib|1.55552517433;Thrb|2.25269743356	3	11	467	29486	http://www.ebi.ac.uk/QuickGO/GTerm?id=GO:0060509
6	5,6	enzyme linked receptor protein signaling pathway	GO:0007167	0.000594	0.008	Abl2|1.78882303001;Angptl1|1.97795439129;Atxn1|2.04778649851;Bdnf|1.80314679144;Bmpr2|2.29316919868;Cbl|1.66157093779;Cdh13|1.6044706784;Cep57|1.55920791474;Creb1|1.60951463302;Efna5|1.73243975036;Epha3|2.39174675066;Ephb2|1.53449827116;Gsk3b|1.82336508407;Igfbp5|1.77683665754;Il6st|1.80814553546;Lifr|2.03098237146;Lrig2|1.78605277497;Mtmr4|1.5018062416;Nkx2-1|2.71359841278;NPPA|5.27770095563;Osb…	34	1175	467	29486	http://www.ebi.ac.uk/QuickGO/GTerm?id=GO:0007167
8	8	inorganic anion transmembrane transport	GO:0098661	0.000603	0.0081	Clcn5|1.63062381483;Gabra5|1.87970173279;Gabrb1|1.90377476319;Gabre|1.79434034926;Gabrg1|2.66079456688;Glra1|2.11628017528;Glra3|2.32648429766;Pcyox1|1.65147074708;Slc26a4|2.45498262715;Xpr1|1.76796108157	10	179	467	29486	http://www.ebi.ac.uk/QuickGO/GTerm?id=GO:0098661
6	5,6	protein transport	GO:0015031	0.000619	0.00829	Abca1|1.75138726576;Abl2|1.78882303001;Adcyap1|1.80612154389;Adra2a|1.65596464555;Agtr1|2.5630213888;Ankrd13c|1.53397634;Anxa1|1.53929538909;AP1G1|1.5708126488;Cadm1|1.70037872535;Cask|1.50579274659;Cep57|1.55920791474;Cnr1|1.75631169464;Cnst|1.59624013602;Commd1|1.5781879616;Dhx36|1.61598277636;Efna5|1.73243975036;Erc1|2.09098924531;Evi5|1.62211207913;Fras1|1.81033536543;Ghrh|4.59358856457;Glg1|…	59	2419	467	29486	http://www.ebi.ac.uk/QuickGO/GTerm?id=GO:0015031
6	5,6	small GTPase mediated signal transduction	GO:0007264	0.000623	0.00833	Abca1|1.75138726576;Abl2|1.78882303001;Arhgap26|1.98322369149;Arhgap42|1.74113680036;Arhgef12|1.73150889495;Bdnf|1.80314679144;Bnip2|1.68707173711;Cbl|1.66157093779;Cdh13|1.6044706784;Celsr1|1.91707138427;Dock3|1.57899581959;Itsn1|1.70457388454;Kalrn|1.60527276495;Ksr2|2.93884661151;Lrrk2|1.72699349797;Nf1|1.60386550261;Pak3|2.61868370955;Plce1|1.54064499608;Rab22a|1.95176545289;Rab3c|2.609042423…	27	857	467	29486	http://www.ebi.ac.uk/QuickGO/GTerm?id=GO:0007264
6	6	cellular response to decreased oxygen levels	GO:0036294	0.000632	0.00843	Atp7a|1.63065750797;Bcl2|1.58444755063;Cbl|1.66157093779;Commd1|1.5781879616;Cpeb4|1.61659686585;Kcnmb1|1.95563227546;Mdm4|1.6163153265;Pdk3|1.74608219146;Rora|4.76576622268;Scn2a|2.04269253996;Slc8a1|2.00558706033	11	213	467	29486	http://www.ebi.ac.uk/QuickGO/GTerm?id=GO:0036294
4	4	single-organism cellular localization	GO:1902580	0.000656	0.00872	Ar|3.16305156279;Cadps2|1.72082859594;Cask|1.50579274659;Cep57|1.55920791474;Cnst|1.59624013602;Fgf14|1.75380470754;Grin2b|3.03012355699;Gsk3b|1.82336508407;Hspa1l|1.64691971366;Kalrn|1.60527276495;Kcnb1|1.94005755451;Lrrk2|1.72699349797;Nf1|1.60386550261;Osbpl8|1.7809226174;Pclo|2.37381684124;Phip|1.64151317408;Pkia|1.65413401903;Pls1|1.54761592621;Rab3c|2.60904242325;Rab8b|1.55819106741;Rims3|2…	35	1229	467	29486	http://www.ebi.ac.uk/QuickGO/GTerm?id=GO:1902580
6	6	regulation of muscle contraction	GO:0006937	0.000657	0.00872	Adra2a|1.65596464555;Arhgap42|1.74113680036;Cacna1c|1.53263656672;Chrnb4|1.57813088348;Dmd|1.81631855939;Hcn4|2.30314499407;Kcnma1|1.89255013832;NPPA|5.27770095563;Oxtr|2.07044741974;Slc8a1|2.00558706033;Tacr3|1.97193266452	11	214	467	29486	http://www.ebi.ac.uk/QuickGO/GTerm?id=GO:0006937
5	5	nitrogen compound transport	GO:0071705	0.000673	0.00891	Abca1|1.75138726576;Adcyap1|1.80612154389;Adra2a|1.65596464555;Agtr1|2.5630213888;Anxa1|1.53929538909;AP1G1|1.5708126488;Bdnf|1.80314679144;Cask|1.50579274659;Cep57|1.55920791474;Chrm5|3.41104905622;Cnr1|1.75631169464;Cnst|1.59624013602;Commd1|1.5781879616;Dhx36|1.61598277636;Efna5|1.73243975036;Erc1|2.09098924531;Evi5|1.62211207913;Fras1|1.81033536543;Ghrh|4.59358856457;Glg1|1.6141651276;Grin2b|…	68	2899	467	29486	http://www.ebi.ac.uk/QuickGO/GTerm?id=GO:0071705
5	5	cellular protein metabolic process	GO:0044267	0.000683	0.00901	Abca1|1.75138726576;Abl2|1.78882303001;Adar|1.58844505789;Adck1|1.91443056935;Adcyap1|1.80612154389;Ago2|2.17425457931;Agtpbp1|1.6336847076;Agtr1|2.5630213888;Alg11|1.63909715488;Alpk1|2.22002983685;Anos1|1.68396888076;Anxa1|1.53929538909;Ate1|1.5006717176;Atp7a|1.63065750797;Atrx|1.76810061983;Bdnf|1.80314679144;Bmpr2|2.29316919868;Bnip2|1.68707173711;Bsn|2.25843392236;Cask|1.50579274659;Cbl|1.6…	147	7333	467	29486	http://www.ebi.ac.uk/QuickGO/GTerm?id=GO:0044267
3	3	negative regulation of multicellular organismal process	GO:0051241	0.000684	0.00901	Adcyap1|1.80612154389;Adra2a|1.65596464555;Anxa1|1.53929538909;Arhgap42|1.74113680036;Bdnf|1.80314679144;Bmpr2|2.29316919868;Dmd|1.81631855939;Fzd3|1.60080717441;Gal|2.14052860929;Glra1|2.11628017528;Gsk3b|1.82336508407;Homer2|1.80491946919;ENSRNOG00000014275|1.64154923921;Igfbp5|1.77683665754;Kcnma1|1.89255013832;Lnpep|2.63853853413;Lrig2|1.78605277497;Lrrk2|1.72699349797;Mcc|1.84361285239;Mdga1…	40	1472	467	29486	http://www.ebi.ac.uk/QuickGO/GTerm?id=GO:0051241
7	6,7	positive regulation of axonogenesis	GO:0050772	0.000705	0.00926	Bmpr2|2.29316919868;Cdkl5|3.25315038137;Chodl|1.63063376702;Plxna4|2.27439569195;Plxnc1|1.52271834338;Sema5a|2.07026269967;Skil|1.61940648171;Trpc5|2.91402075935	8	121	467	29486	http://www.ebi.ac.uk/QuickGO/GTerm?id=GO:0050772
4	4	negative regulation of cell differentiation	GO:0045596	0.000726	0.0095	Adcyap1|1.80612154389;Anxa1|1.53929538909;Bdnf|1.80314679144;Dmd|1.81631855939;Gal|2.14052860929;Gsk3b|1.82336508407;ENSRNOG00000014275|1.64154923921;Igfbp5|1.77683665754;Lrig2|1.78605277497;Lrrk2|1.72699349797;Mbnl3|3.43473465957;Mib1|1.73256399352;Nexmif|2.82993892569;Nf1|1.60386550261;Nkx2-1|2.71359841278;Pbx1|1.52298742469;Prox1|1.94798395316;Rap1gap2|2.38877710165;Rc3h2|1.58846286042;Rora|4.…	28	911	467	29486	http://www.ebi.ac.uk/QuickGO/GTerm?id=GO:0045596
5	5	response to nutrient levels	GO:0031667	0.000727	0.0095	Abca1|1.75138726576;Adcyap1|1.80612154389;Alpk1|2.22002983685;Bcl2|1.58444755063;Bdnf|1.80314679144;Bmpr2|2.29316919868;Cadps2|1.72082859594;Cbl|1.66157093779;Cnr1|1.75631169464;Cp|1.56893085713;Cpeb4|1.61659686585;Creb1|1.60951463302;Gabra5|1.87970173279;Grin2b|3.03012355699;Gsk3b|1.82336508407;Il6st|1.80814553546;Kcnb1|1.94005755451;Lrrk2|1.72699349797;Mpo|5.87967826262;Oprm1|3.29578400936;Pcsk…	32	1095	467	29486	http://www.ebi.ac.uk/QuickGO/GTerm?id=GO:0031667
3	3	aging	GO:0007568	0.000729	0.00951	Agtr1|2.5630213888;Atp8a2|2.3655007126;Bcl2|1.58444755063;Bdnf|1.80314679144;Cnr1|1.75631169464;Cp|1.56893085713;Creb1|1.60951463302;Dmd|1.81631855939;Gfra1|1.91811888526;Gsk3b|1.82336508407;Igfbp5|1.77683665754;Kcnma1|1.89255013832;Kcnmb1|1.95563227546;Lrrk2|1.72699349797;Mpo|5.87967826262;Npy1r|1.56483289886;Ppp1r9a|1.87096248079;Rnf165|2.17017408103;Slc18a2|2.15337279363;Tacr3|1.97193266452	20	562	467	29486	http://www.ebi.ac.uk/QuickGO/GTerm?id=GO:0007568
4	4	response to xenobiotic stimulus	GO:0009410	0.000735	0.00956	Agtr1|2.5630213888;Bcl2|1.58444755063;Cnr1|1.75631169464;Dcc|1.94565549541;Ghrh|4.59358856457;Grin2a|3.38370095833;Grin2b|3.03012355699;Homer2|1.80491946919;Htr1b|1.79620106671;Nf1|1.60386550261;Oprm1|3.29578400936;Oxtr|2.07044741974;Pcsk1|2.18487618504;Prkar2a|1.5354216248;Rora|4.76576622268;Slc18a2|2.15337279363;Tacr3|1.97193266452	17	440	467	29486	http://www.ebi.ac.uk/QuickGO/GTerm?id=GO:0009410
7	7	regulation of axonogenesis	GO:0050770	0.000747	0.00969	Bdnf|1.80314679144;Bmpr2|2.29316919868;Cdkl5|3.25315038137;Chodl|1.63063376702;Gsk3b|1.82336508407;Pak3|2.61868370955;Plxna4|2.27439569195;Plxnc1|1.52271834338;Sema5a|2.07026269967;Skil|1.61940648171;Slit1|1.64755124;Trpc5|2.91402075935	12	252	467	29486	http://www.ebi.ac.uk/QuickGO/GTerm?id=GO:0050770
4	4	developmental growth involved in morphogenesis	GO:0060560	0.000753	0.00975	Bdnf|1.80314679144;Bmpr2|2.29316919868;Cadm1|1.70037872535;Cdkl5|3.25315038137;Epb41l5|2.04199887718;Gal|2.14052860929;Gsk3b|1.82336508407;Lrp6|1.6630209972;Plxna4|2.27439569195;Sema5a|2.07026269967;Slit1|1.64755124;Syt17|1.5536154283;Syt4|1.68520087102;Trpc5|2.91402075935	14	325	467	29486	http://www.ebi.ac.uk/QuickGO/GTerm?id=GO:0060560
4	4	protein localization	GO:0008104	0.000766	0.0099	Abca1|1.75138726576;Abl2|1.78882303001;Adcyap1|1.80612154389;Adra2a|1.65596464555;Agtr1|2.5630213888;Akap10|1.633033401;Ankrd13c|1.53397634;Anxa1|1.53929538909;AP1G1|1.5708126488;Ar|3.16305156279;Cadm1|1.70037872535;Cask|1.50579274659;Celsr1|1.91707138427;Cep57|1.55920791474;Cep68|1.76730621833;Cnr1|1.75631169464;Cnst|1.59624013602;Commd1|1.5781879616;Dhx36|1.61598277636;Dmd|1.81631855939;Efna5|1…	76	3341	467	29486	http://www.ebi.ac.uk/QuickGO/GTerm?id=GO:0008104
5	5	response to decreased oxygen levels	GO:0036293	0.00077	0.00992	Atp7a|1.63065750797;Bcl2|1.58444755063;Bdnf|1.80314679144;Cbl|1.66157093779;Commd1|1.5781879616;Cpeb4|1.61659686585;Creb1|1.60951463302;Ghrh|4.59358856457;Grin2b|3.03012355699;Kcnma1|1.89255013832;Kcnmb1|1.95563227546;Mdm4|1.6163153265;Nf1|1.60386550261;Oxtr|2.07044741974;Pdk3|1.74608219146;Rora|4.76576622268;Scn2a|2.04269253996;Slc8a1|2.00558706033;Tgfbr3|1.65560805773	19	523	467	29486	http://www.ebi.ac.uk/QuickGO/GTerm?id=GO:0036293
6	6	regulation of adenylate cyclase activity	GO:0045761	0.000785	0.0101	Adcyap1|1.80612154389;Adgrg6|1.92135790069;Adra2a|1.65596464555;Cacna1c|1.53263656672;Chrm5|3.41104905622;Nf1|1.60386550261;Oprm1|3.29578400936;Tshr|7.45591939912	8	123	467	29486	http://www.ebi.ac.uk/QuickGO/GTerm?id=GO:0045761
5	5	response to metal ion	GO:0010038	0.000793	0.0102	Atp7a|1.63065750797;Bcl2|1.58444755063;Bdnf|1.80314679144;Cp|1.56893085713;Creb1|1.60951463302;Ghrh|4.59358856457;Glra1|2.11628017528;Glra3|2.32648429766;Grin2a|3.38370095833;Grin2b|3.03012355699;Gsk3b|1.82336508407;Kcnma1|1.89255013832;Kcnmb1|1.95563227546;Lrrk2|1.72699349797;Pcsk1|2.18487618504;Slc18a2|2.15337279363;Syt10|1.68946556427;Syt17|1.5536154283;Syt4|1.68520087102;Syt6|1.57552954303;Sy…	21	608	467	29486	http://www.ebi.ac.uk/QuickGO/GTerm?id=GO:0010038
4	4	nerve development	GO:0021675	0.000797	0.0102	Bdnf|1.80314679144;Dmd|1.81631855939;Gabra5|1.87970173279;Kcna2|1.85876134777;Lrig2|1.78605277497;Plxna4|2.27439569195;Rnf165|2.17017408103	7	95	467	29486	http://www.ebi.ac.uk/QuickGO/GTerm?id=GO:0021675
10	5,7,8,9,10	insulin secretion	GO:0030073	0.0008	0.0102	Adcyap1|1.80612154389;Adra2a|1.65596464555;Anxa1|1.53929538909;Cask|1.50579274659;Cnr1|1.75631169464;Efna5|1.73243975036;Ghrh|4.59358856457;Kcnb1|1.94005755451;Slc18a2|2.15337279363;Sstr3|1.5577558783;Stxbp4|1.50349946062;Stxbp5l|1.99090651306;Syt9|1.91723007635	13	290	467	29486	http://www.ebi.ac.uk/QuickGO/GTerm?id=GO:0030073
7	7	regulation of phosphorylation	GO:0042325	0.000812	0.0103	Abl2|1.78882303001;Adar|1.58844505789;Adcyap1|1.80612154389;Agtr1|2.5630213888;Ar|3.16305156279;Atp7a|1.63065750797;Atxn1|2.04778649851;Bdnf|1.80314679144;Bmpr2|2.29316919868;Bnip2|1.68707173711;Cbl|1.66157093779;Dcc|1.94565549541;Dmd|1.81631855939;Dnajc10|1.55222726975;Dusp18|1.76096593084;Efna5|1.73243975036;Epha3|2.39174675066;Ephb2|1.53449827116;Gfra1|1.91811888526;Grin2b|3.03012355699;Gsk3b|…	49	1933	467	29486	http://www.ebi.ac.uk/QuickGO/GTerm?id=GO:0042325
6	5,6	glutamate receptor signaling pathway	GO:0007215	0.000813	0.0103	Cpeb4|1.61659686585;Frrs1l|2.74400078227;Grin2a|3.38370095833;Grin2b|3.03012355699;Homer2|1.80491946919;Kalrn|1.60527276495;Kcnb1|1.94005755451;Oprm1|3.29578400936;Shank2|2.04102231735	9	154	467	29486	http://www.ebi.ac.uk/QuickGO/GTerm?id=GO:0007215
10	7,8,9,10	growth hormone secretion	GO:0030252	0.000817	0.0103	Adcyap1|1.80612154389;Ghrh|4.59358856457;Itsn1|1.70457388454;Kiss1|26.7234686203	4	27	467	29486	http://www.ebi.ac.uk/QuickGO/GTerm?id=GO:0030252
8	5,8	positive regulation of exocytosis	GO:0045921	0.000828	0.0105	Cacna1b|1.73057909521;Cadps2|1.72082859594;Cnr1|1.75631169464;Glra1|2.11628017528;Kcnb1|1.94005755451;Syt10|1.68946556427;Syt4|1.68520087102;Syt9|1.91723007635	8	124	467	29486	http://www.ebi.ac.uk/QuickGO/GTerm?id=GO:0045921
6	5,6	morphogenesis of an epithelium	GO:0002009	0.000848	0.0107	Abl2|1.78882303001;Agtr1|2.5630213888;Atp7a|1.63065750797;Btbd7|1.5030239782;Ccdc40|1.87638752596;Celsr1|1.91707138427;Epb41l5|2.04199887718;Fras1|1.81033536543;Fzd3|1.60080717441;Igfbp5|1.77683665754;Intu|2.30655995932;Lrp6|1.6630209972;Mib1|1.73256399352;Myo9a|1.91441619272;Nkx2-1|2.71359841278;Pbx1|1.52298742469;Prox1|1.94798395316;Stk4|1.70208675615;Traf6|2.06858868901;Wnt9b|5.15451844846	20	569	467	29486	http://www.ebi.ac.uk/QuickGO/GTerm?id=GO:0002009
7	7	negative regulation of muscle cell apoptotic process	GO:0010656	0.000852	0.0107	Adcyap1|1.80612154389;Agtr1|2.5630213888;Bcl2|1.58444755063;Ghrh|4.59358856457;Gsk3b|1.82336508407;Lifr|2.03098237146	6	70	467	29486	http://www.ebi.ac.uk/QuickGO/GTerm?id=GO:0010656
7	6,7	regulation of purine nucleotide metabolic process	GO:1900542	0.000873	0.011	Abca1|1.75138726576;Adcyap1|1.80612154389;Adgrg6|1.92135790069;Adra2a|1.65596464555;Atp7a|1.63065750797;Chrm5|3.41104905622;Ghrh|4.59358856457;Gucy1a2|2.6332285162;Htr1b|1.79620106671;Myog|10.907932033;Nf1|1.60386550261;Oprm1|3.29578400936;Pdk3|1.74608219146;Tshr|7.45591939912	14	330	467	29486	http://www.ebi.ac.uk/QuickGO/GTerm?id=GO:1900542
4	3,4	regulation of behavior	GO:0050795	0.000885	0.0111	Bmpr2|2.29316919868;Cdh13|1.6044706784;Cnr1|1.75631169464;Ghrh|4.59358856457;Htr1b|1.79620106671;Kcna2|1.85876134777;Plxna4|2.27439569195;Scg2|1.92796891336;Sema5a|2.07026269967;Slit1|1.64755124;Slit2|1.6055003616;Tacr3|1.97193266452	12	257	467	29486	http://www.ebi.ac.uk/QuickGO/GTerm?id=GO:0050795
5	5	regulation of neuronal synaptic plasticity	GO:0048168	0.000902	0.0112	Bdnf|1.80314679144;Grin2a|3.38370095833;Grin2b|3.03012355699;Gsk3b|1.82336508407;Lnpep|2.63853853413;Slc4a10|1.94086399342;Syt4|1.68520087102	7	97	467	29486	http://www.ebi.ac.uk/QuickGO/GTerm?id=GO:0048168
4	4	diencephalon development	GO:0021536	0.000902	0.0112	Adcyap1|1.80612154389;Creb1|1.60951463302;Ghrh|4.59358856457;Lrp6|1.6630209972;Nkx2-1|2.71359841278;Pcsk1|2.18487618504;Sema5a|2.07026269967	7	97	467	29486	http://www.ebi.ac.uk/QuickGO/GTerm?id=GO:0021536
6	5,6	positive regulation of cell morphogenesis involved in differentiation	GO:0010770	0.000916	0.0114	Bmpr2|2.29316919868;Cask|1.50579274659;Cdkl5|3.25315038137;Chodl|1.63063376702;Dhx36|1.61598277636;Epb41l5|2.04199887718;Pak3|2.61868370955;Plxna4|2.27439569195;Plxnc1|1.52271834338;Sema5a|2.07026269967;Skil|1.61940648171;Trpc5|2.91402075935	12	258	467	29486	http://www.ebi.ac.uk/QuickGO/GTerm?id=GO:0010770
3	3	adult behavior	GO:0030534	0.000916	0.0114	Agtpbp1|1.6336847076;Atxn1|2.04778649851;Chl1|1.68973371067;Chrnb4|1.57813088348;Fgf14|1.75380470754;Glra1|2.11628017528;Homer2|1.80491946919;Oprm1|3.29578400936;Sez6l|1.82405881389;Shank2|2.04102231735	10	189	467	29486	http://www.ebi.ac.uk/QuickGO/GTerm?id=GO:0030534
6	5,6	regulation of cell-matrix adhesion	GO:0001952	0.000919	0.0114	Cdh13|1.6044706784;Dmd|1.81631855939;Efna5|1.73243975036;Epb41l5|2.04199887718;Epha3|2.39174675066;Nexmif|2.82993892569;Nf1|1.60386550261;Peak1|1.68125787159	8	126	467	29486	http://www.ebi.ac.uk/QuickGO/GTerm?id=GO:0001952
6	5,6	MAPK cascade	GO:0000165	0.000927	0.0115	Abl2|1.78882303001;Adcyap1|1.80612154389;Bdnf|1.80314679144;Bnip2|1.68707173711;Dcc|1.94565549541;Dmd|1.81631855939;Dusp18|1.76096593084;Epha3|2.39174675066;Ephb2|1.53449827116;Fgf14|1.75380470754;Grin2b|3.03012355699;Gsk3b|1.82336508407;Kiss1|26.7234686203;Klhdc10|1.88311810278;Ksr2|2.93884661151;Lrrk2|1.72699349797;Map3k9|2.1819315995;Nf1|1.60386550261;Oprm1|3.29578400936;Oxtr|2.07044741974;Pak…	30	1018	467	29486	http://www.ebi.ac.uk/QuickGO/GTerm?id=GO:0000165
4	4	metencephalon development	GO:0022037	0.000932	0.0115	Abl2|1.78882303001;Agtpbp1|1.6336847076;Atp7a|1.63065750797;Atrn|1.7549792312;Lrp6|1.6630209972;Prox1|1.94798395316;Rora|4.76576622268;Sez6l|1.82405881389;Sstr3|1.5577558783	9	157	467	29486	http://www.ebi.ac.uk/QuickGO/GTerm?id=GO:0022037
4	4	regulation of nitrogen compound metabolic process	GO:0051171	0.00094	0.0115	Abca1|1.75138726576;Adar|1.58844505789;Adcyap1|1.80612154389;Adgrg6|1.92135790069;Adra2a|1.65596464555;Aff2|2.62748742201;Ago2|2.17425457931;Agtr1|2.5630213888;Anos1|1.68396888076;Ar|3.16305156279;Asxl3|1.81811313532;Atp7a|1.63065750797;Atrx|1.76810061983;Atxn1|2.04778649851;Bdnf|1.80314679144;Bmpr2|2.29316919868;Bnip2|1.68707173711;Bsn|2.25843392236;Bsx|10.2854567926;Cask|1.50579274659;Cbl|1.661…	147	7386	467	29486	http://www.ebi.ac.uk/QuickGO/GTerm?id=GO:0051171
6	4,6	negative regulation of neurotransmitter transport	GO:0051589	0.000941	0.0115	Htr1b|1.79620106671;Ppp1r9a|1.87096248079;Slc18a2|2.15337279363;Syt4|1.68520087102	4	28	467	29486	http://www.ebi.ac.uk/QuickGO/GTerm?id=GO:0051589
8	8	central nervous system projection neuron axonogenesis	GO:0021952	0.000941	0.0115	Ephb2|1.53449827116;Nfib|1.55552517433;Plxna4|2.27439569195;Slit2|1.6055003616	4	28	467	29486	http://www.ebi.ac.uk/QuickGO/GTerm?id=GO:0021952
7	7	regulation of blood vessel diameter	GO:0097746	0.000954	0.0116	Adcyap1|1.80612154389;Adra2a|1.65596464555;Agtr1|2.5630213888;Arhgap42|1.74113680036;Bmpr2|2.29316919868;Htr1b|1.79620106671;Kcnma1|1.89255013832;Kcnmb1|1.95563227546;Npy1r|1.56483289886;Oxtr|2.07044741974	10	190	467	29486	http://www.ebi.ac.uk/QuickGO/GTerm?id=GO:0097746
6	6	regulation of tube diameter	GO:0035296	0.000954	0.0116	Adcyap1|1.80612154389;Adra2a|1.65596464555;Agtr1|2.5630213888;Arhgap42|1.74113680036;Bmpr2|2.29316919868;Htr1b|1.79620106671;Kcnma1|1.89255013832;Kcnmb1|1.95563227546;Npy1r|1.56483289886;Oxtr|2.07044741974	10	190	467	29486	http://www.ebi.ac.uk/QuickGO/GTerm?id=GO:0035296
6	6	regulation of blood vessel size	GO:0050880	0.000955	0.0116	Adcyap1|1.80612154389;Adra2a|1.65596464555;Agtr1|2.5630213888;Arhgap42|1.74113680036;Bmpr2|2.29316919868;Htr1b|1.79620106671;Kcnma1|1.89255013832;Kcnmb1|1.95563227546;NPPA|5.27770095563;Npy1r|1.56483289886;Oxtr|2.07044741974	11	224	467	29486	http://www.ebi.ac.uk/QuickGO/GTerm?id=GO:0050880
6	6	central nervous system neuron development	GO:0021954	0.000958	0.0116	Atp7a|1.63065750797;Ephb2|1.53449827116;Gabrb1|1.90377476319;Nfib|1.55552517433;Plxna4|2.27439569195;Slc4a10|1.94086399342;Slit2|1.6055003616	7	98	467	29486	http://www.ebi.ac.uk/QuickGO/GTerm?id=GO:0021954
5	4,5	regulation of oxidoreductase activity	GO:0051341	0.000958	0.0116	Abl2|1.78882303001;Atp7a|1.63065750797;Cnr1|1.75631169464;Gsk3b|1.82336508407;Lrrk2|1.72699349797;Pdp2|1.614204341;Ppm1h|1.78544834885	7	98	467	29486	http://www.ebi.ac.uk/QuickGO/GTerm?id=GO:0051341
False	obselete	obsolete regulation of cyclic nucleotide metabolic process	GO:0030799	0.00099	0.012	Abca1|1.75138726576;Adcyap1|1.80612154389;Adgrg6|1.92135790069;Adra2a|1.65596464555;Chrm5|3.41104905622;Ghrh|4.59358856457;Gucy1a2|2.6332285162;Htr1b|1.79620106671;Nf1|1.60386550261;Oprm1|3.29578400936;Tshr|7.45591939912	11	225	467	29486	http://www.ebi.ac.uk/QuickGO/GTerm?id=GO:0030799
False	obselete	obsolete regulation of cAMP metabolic process	GO:0030814	0.000993	0.012	Abca1|1.75138726576;Adcyap1|1.80612154389;Adgrg6|1.92135790069;Adra2a|1.65596464555;Chrm5|3.41104905622;Ghrh|4.59358856457;Htr1b|1.79620106671;Nf1|1.60386550261;Oprm1|3.29578400936;Tshr|7.45591939912	10	191	467	29486	http://www.ebi.ac.uk/QuickGO/GTerm?id=GO:0030814
4	4	cranial nerve structural organization	GO:0021604	0.001	0.0121	Dmd|1.81631855939;Kcna2|1.85876134777;Plxna4|2.27439569195	3	13	467	29486	http://www.ebi.ac.uk/QuickGO/GTerm?id=GO:0021604
3	3	cellular component biogenesis	GO:0044085	0.00101	0.0121	Abca1|1.75138726576;Abl2|1.78882303001;Ago2|2.17425457931;Atp7a|1.63065750797;Atrx|1.76810061983;Bdnf|1.80314679144;Bsn|2.25843392236;Cadm1|1.70037872535;Cadps2|1.72082859594;Camsap2|1.51141697152;Cask|1.50579274659;Ccdc40|1.87638752596;Cdh13|1.6044706784;Cdh6|2.38202430281;Cdkl5|3.25315038137;Cep57|1.55920791474;Chrna3|2.13461749154;Chrnb4|1.57813088348;Clstn2|3.54505558664;Cluap1|1.75209185181;…	90	4141	467	29486	http://www.ebi.ac.uk/QuickGO/GTerm?id=GO:0044085
8	8	sodium ion transport	GO:0006814	0.00104	0.0124	Commd1|1.5781879616;Dmd|1.81631855939;Fgf14|1.75380470754;Hcn4|2.30314499407;Nalcn|1.68259410785;Scn2a|2.04269253996;Scn3a|1.72502260546;Scn7a|1.70107267308;Scn9a|1.73564695337;Slc38a1|2.62169412679;Slc4a10|1.94086399342;Slc4a8|2.42239982137;Slc8a1|2.00558706033;Slc9a7|1.8470059318	14	336	467	29486	http://www.ebi.ac.uk/QuickGO/GTerm?id=GO:0006814
5	5	response to ethanol	GO:0045471	0.00106	0.0126	Adcyap1|1.80612154389;Bcl2|1.58444755063;Cacna1b|1.73057909521;Cbl|1.66157093779;Cnr1|1.75631169464;Glra1|2.11628017528;Glra3|2.32648429766;Grin2a|3.38370095833;Grin2b|3.03012355699;Htr1b|1.79620106671;Kcnmb1|1.95563227546;Nkx2-1|2.71359841278;Oprm1|3.29578400936	13	299	467	29486	http://www.ebi.ac.uk/QuickGO/GTerm?id=GO:0045471
5	5	cell differentiation in hindbrain	GO:0021533	0.00108	0.0128	Agtpbp1|1.6336847076;Atp7a|1.63065750797;Prox1|1.94798395316;Rora|4.76576622268	4	29	467	29486	http://www.ebi.ac.uk/QuickGO/GTerm?id=GO:0021533
7	7	peptidyl-amino acid modification	GO:0018193	0.00109	0.013	Abl2|1.78882303001;Agtpbp1|1.6336847076;Agtr1|2.5630213888;Atp7a|1.63065750797;Atrx|1.76810061983;Bdnf|1.80314679144;Cbl|1.66157093779;Cit|2.19990129335;Csnk1g1|1.75516132716;Dmd|1.81631855939;Efna5|1.73243975036;Epha3|2.39174675066;Ephb2|1.53449827116;Gfra1|1.91811888526;Gsk3b|1.82336508407;Hipk3|1.79649033882;Il6st|1.80814553546;Kmt2d|1.51575760477;Lrrk2|1.72699349797;Mgat5|2.03558529585;Ncoa3|…	42	1608	467	29486	http://www.ebi.ac.uk/QuickGO/GTerm?id=GO:0018193
6	5,6	regulation of nucleotide metabolic process	GO:0006140	0.0011	0.013	Abca1|1.75138726576;Adcyap1|1.80612154389;Adgrg6|1.92135790069;Adra2a|1.65596464555;Atp7a|1.63065750797;Chrm5|3.41104905622;Ghrh|4.59358856457;Gucy1a2|2.6332285162;Htr1b|1.79620106671;Myog|10.907932033;Nf1|1.60386550261;Oprm1|3.29578400936;Pdk3|1.74608219146;Tshr|7.45591939912	14	338	467	29486	http://www.ebi.ac.uk/QuickGO/GTerm?id=GO:0006140
3	3	negative regulation of transport	GO:0051051	0.00111	0.0131	Adcyap1|1.80612154389;Adra2a|1.65596464555;Ankrd13c|1.53397634;Anxa1|1.53929538909;Atp7a|1.63065750797;Cnr1|1.75631169464;Commd1|1.5781879616;Gsk3b|1.82336508407;Htr1b|1.79620106671;Kcnb1|1.94005755451;Lrrk2|1.72699349797;Nf1|1.60386550261;Npy1r|1.56483289886;Oprm1|3.29578400936;Oxtr|2.07044741974;Pik3c2a|1.7478989721;Pkia|1.65413401903;Ppp1r9a|1.87096248079;Slc18a2|2.15337279363;Stxbp5l|1.990906…	22	668	467	29486	http://www.ebi.ac.uk/QuickGO/GTerm?id=GO:0051051
7	7	cyclic nucleotide metabolic process	GO:0009187	0.00112	0.0132	Abca1|1.75138726576;Adcyap1|1.80612154389;Adgrg6|1.92135790069;Adra2a|1.65596464555;Chrm5|3.41104905622;Ghrh|4.59358856457;Gucy1a2|2.6332285162;Htr1b|1.79620106671;Nf1|1.60386550261;NPPA|5.27770095563;Oprm1|3.29578400936;Rora|4.76576622268;Tshr|7.45591939912	13	301	467	29486	http://www.ebi.ac.uk/QuickGO/GTerm?id=GO:0009187
5	4,5	single-organism membrane organization	GO:0044802	0.00113	0.0133	Abca1|1.75138726576;Anxa1|1.53929538909;Ar|3.16305156279;Atp11c|1.66141319377;Atp8a2|2.3655007126;Bcl2|1.58444755063;Cask|1.50579274659;Cnst|1.59624013602;Evi5|1.62211207913;Grin2b|3.03012355699;Gsk3b|1.82336508407;Kalrn|1.60527276495;Kcnb1|1.94005755451;Osbpl8|1.7809226174;Pls1|1.54761592621;Rab3c|2.60904242325;Rab8b|1.55819106741;Rabgap1l|1.70616013941;Rtp1|3.16366480996;Slc25a46|2.04160895567;…	30	1031	467	29486	http://www.ebi.ac.uk/QuickGO/GTerm?id=GO:0044802
6	5,6	regulation of vesicle fusion	GO:0031338	0.00114	0.0134	Anxa1|1.53929538909;Evi5|1.62211207913;Rabgap1l|1.70616013941;Syt4|1.68520087102;Syt9|1.91723007635;Tbc1d8b|2.39447907503	6	74	467	29486	http://www.ebi.ac.uk/QuickGO/GTerm?id=GO:0031338
5	5	pituitary gland development	GO:0021983	0.00115	0.0135	Adcyap1|1.80612154389;Creb1|1.60951463302;Ghrh|4.59358856457;Nkx2-1|2.71359841278;Pcsk1|2.18487618504	5	50	467	29486	http://www.ebi.ac.uk/QuickGO/GTerm?id=GO:0021983
3	3	macromolecule localization	GO:0033036	0.00115	0.0135	Abca1|1.75138726576;Abl2|1.78882303001;Adcyap1|1.80612154389;Adra2a|1.65596464555;Agtr1|2.5630213888;Akap10|1.633033401;Ankrd13c|1.53397634;Anxa1|1.53929538909;AP1G1|1.5708126488;Ar|3.16305156279;Atp11c|1.66141319377;Atp8a2|2.3655007126;Cadm1|1.70037872535;Cask|1.50579274659;Celsr1|1.91707138427;Cep57|1.55920791474;Cep68|1.76730621833;Cnr1|1.75631169464;Cnst|1.59624013602;Commd1|1.5781879616;Dhx3…	84	3827	467	29486	http://www.ebi.ac.uk/QuickGO/GTerm?id=GO:0033036
7	4,7	learning	GO:0007612	0.00116	0.0136	Abl2|1.78882303001;Atxn1|2.04778649851;Bdnf|1.80314679144;Creb1|1.60951463302;Gabra5|1.87970173279;Grin2b|3.03012355699;Nf1|1.60386550261;Pias1|1.52533460667;Shank2|2.04102231735;Sorcs3|1.66343796119	10	195	467	29486	http://www.ebi.ac.uk/QuickGO/GTerm?id=GO:0007612
7	6,7	regulation of calcium-mediated signaling	GO:0050848	0.00121	0.0141	Cdh13|1.6044706784;Dmd|1.81631855939;Gsk3b|1.82336508407;Homer2|1.80491946919;Lrrk2|1.72699349797;Nfat5|1.5781526225;Rcan3|1.84678551981	7	102	467	29486	http://www.ebi.ac.uk/QuickGO/GTerm?id=GO:0050848
4	4	response to extracellular stimulus	GO:0009991	0.00121	0.0141	Abca1|1.75138726576;Adcyap1|1.80612154389;Alpk1|2.22002983685;Bcl2|1.58444755063;Bdnf|1.80314679144;Bmpr2|2.29316919868;Cadps2|1.72082859594;Cbl|1.66157093779;Cnr1|1.75631169464;Cp|1.56893085713;Cpeb4|1.61659686585;Creb1|1.60951463302;Gabra5|1.87970173279;Grin2b|3.03012355699;Gsk3b|1.82336508407;Il6st|1.80814553546;Kcnb1|1.94005755451;Lrrk2|1.72699349797;Mpo|5.87967826262;Oprm1|3.29578400936;Pcsk…	32	1130	467	29486	http://www.ebi.ac.uk/QuickGO/GTerm?id=GO:0009991
4	4	regulation of hormone levels	GO:0010817	0.00122	0.0142	Adcyap1|1.80612154389;Adra2a|1.65596464555;Agtr1|2.5630213888;Anxa1|1.53929538909;Cask|1.50579274659;Cnr1|1.75631169464;Creb1|1.60951463302;Efna5|1.73243975036;Gal|2.14052860929;Ghrh|4.59358856457;Grp|2.5515392585;Il6st|1.80814553546;Itsn1|1.70457388454;Kcnb1|1.94005755451;Kiss1|26.7234686203;Npy1r|1.56483289886;Pcsk1|2.18487618504;Rab8b|1.55819106741;Slc18a2|2.15337279363;Sstr3|1.5577558783;Stxb…	23	717	467	29486	http://www.ebi.ac.uk/QuickGO/GTerm?id=GO:0010817
3	3	tissue remodeling	GO:0048771	0.00122	0.0142	Anxa1|1.53929538909;Atp7a|1.63065750797;Bmpr2|2.29316919868;Bsx|10.2854567926;Gsk3b|1.82336508407;Htr1b|1.79620106671;Igfbp5|1.77683665754;Lrp6|1.6630209972;Nf1|1.60386550261;Tnfrsf11a|1.89899131125;Traf6|2.06858868901	11	231	467	29486	http://www.ebi.ac.uk/QuickGO/GTerm?id=GO:0048771
5	4,5	cerebellar cortex formation	GO:0021697	0.00123	0.0142	Agtpbp1|1.6336847076;Atp7a|1.63065750797;Prox1|1.94798395316;Rora|4.76576622268	4	30	467	29486	http://www.ebi.ac.uk/QuickGO/GTerm?id=GO:0021697
10	7,8,9,10	regulation of cardiac muscle contraction by regulation of the release of sequestered calcium ion	GO:0010881	0.00126	0.0144	Cacna1c|1.53263656672;Dmd|1.81631855939;Slc8a1|2.00558706033	3	14	467	29486	http://www.ebi.ac.uk/QuickGO/GTerm?id=GO:0010881
8	8	regulation of uterine smooth muscle contraction	GO:0070472	0.00126	0.0144	Adra2a|1.65596464555;Oxtr|2.07044741974;Tacr3|1.97193266452	3	14	467	29486	http://www.ebi.ac.uk/QuickGO/GTerm?id=GO:0070472
7	7	regulation of modification of postsynaptic structure	GO:0099159	0.00126	0.0144	Gsk3b|1.82336508407;Itsn1|1.70457388454;Kalrn|1.60527276495	3	14	467	29486	http://www.ebi.ac.uk/QuickGO/GTerm?id=GO:0099159
10	7,10	dense core granule exocytosis	GO:1990504	0.00126	0.0144	Cadps2|1.72082859594;Syt4|1.68520087102;Syt6|1.57552954303	3	14	467	29486	http://www.ebi.ac.uk/QuickGO/GTerm?id=GO:1990504
5	4,5	regulation of penile erection	GO:0060405	0.00126	0.0144	Ar|3.16305156279;Cnr1|1.75631169464;Oxtr|2.07044741974	3	14	467	29486	http://www.ebi.ac.uk/QuickGO/GTerm?id=GO:0060405
7	7	inorganic anion transport	GO:0015698	0.00127	0.0145	Clcn5|1.63062381483;Gabra5|1.87970173279;Gabrb1|1.90377476319;Gabre|1.79434034926;Gabrg1|2.66079456688;Glra1|2.11628017528;Glra3|2.32648429766;Pcyox1|1.65147074708;Slc26a4|2.45498262715;Slc4a10|1.94086399342;Slc4a8|2.42239982137;Xpr1|1.76796108157	12	268	467	29486	http://www.ebi.ac.uk/QuickGO/GTerm?id=GO:0015698
3	3	exocytic process	GO:0140029	0.00128	0.0146	Cadps2|1.72082859594;Kcnb1|1.94005755451;Pclo|2.37381684124;Rab3c|2.60904242325;Rab8b|1.55819106741;Stx11|8.67158737663;Syt9|1.91723007635	7	103	467	29486	http://www.ebi.ac.uk/QuickGO/GTerm?id=GO:0140029
3	3	regulation of growth	GO:0040008	0.0013	0.0148	Armc10|1.95841228057;Atp8a2|2.3655007126;Atrn|1.7549792312;Bdnf|1.80314679144;Bmpr2|2.29316919868;Cdkl5|3.25315038137;Creb1|1.60951463302;Gal|2.14052860929;Ghrh|4.59358856457;Gsk3b|1.82336508407;Igfbp5|1.77683665754;Ncoa3|1.56952887103;Phip|1.64151317408;Pls1|1.54761592621;Plxna4|2.27439569195;Prox1|1.94798395316;Sema5a|2.07026269967;Slit1|1.64755124;Slit2|1.6055003616;Stk4|1.70208675615;Syt17|1.…	25	810	467	29486	http://www.ebi.ac.uk/QuickGO/GTerm?id=GO:0040008
False	obselete	obsolete regulation of cyclic nucleotide biosynthetic process	GO:0030802	0.0013	0.0148	Abca1|1.75138726576;Adcyap1|1.80612154389;Adgrg6|1.92135790069;Adra2a|1.65596464555;Chrm5|3.41104905622;Gucy1a2|2.6332285162;Htr1b|1.79620106671;Nf1|1.60386550261;Oprm1|3.29578400936;Tshr|7.45591939912	10	198	467	29486	http://www.ebi.ac.uk/QuickGO/GTerm?id=GO:0030802
7	7	transcription by RNA polymerase II	GO:0006366	0.00131	0.0148	Adcyap1|1.80612154389;Ago2|2.17425457931;Ar|3.16305156279;Asxl3|1.81811313532;Atrx|1.76810061983;Atxn1|2.04778649851;Bmpr2|2.29316919868;Bsx|10.2854567926;Cask|1.50579274659;Cdh13|1.6044706784;Cpeb3|1.58961904272;Creb1|1.60951463302;Creb3l2|1.79030353341;Crebrf|1.801913174;Csrnp3|2.38158300535;Dhx36|1.61598277636;Elk4|1.64313962062;Gal|2.14052860929;Jmy|1.97166883317;Klf8|1.85983934575;Kmt2d|1.51…	63	2707	467	29486	http://www.ebi.ac.uk/QuickGO/GTerm?id=GO:0006366
8	8	positive regulation of blood vessel diameter	GO:0097755	0.00131	0.0148	Adcyap1|1.80612154389;Adra2a|1.65596464555;Arhgap42|1.74113680036;Bmpr2|2.29316919868;Kcnma1|1.89255013832;Kcnmb1|1.95563227546	6	76	467	29486	http://www.ebi.ac.uk/QuickGO/GTerm?id=GO:0097755
3	3	anatomical structure formation involved in morphogenesis	GO:0048646	0.00131	0.0148	Adgrg6|1.92135790069;Ago2|2.17425457931;Agtpbp1|1.6336847076;Amot|1.67501344601;Anxa1|1.53929538909;Atp7a|1.63065750797;Atp8a2|2.3655007126;Bmpr2|2.29316919868;Cdh13|1.6044706784;Cdkl5|3.25315038137;Celsr1|1.91707138427;Cluap1|1.75209185181;Dnah5|1.62260966757;Dnal1|1.66273116076;Epb41l5|2.04199887718;Fzd3|1.60080717441;Ift80|1.54703524692;Intu|2.30655995932;Lrp6|1.6630209972;Lrp8|1.64174018656;M…	39	1475	467	29486	http://www.ebi.ac.uk/QuickGO/GTerm?id=GO:0048646
6	6	positive regulation of mRNA catabolic process	GO:0061014	0.00137	0.0154	Ago2|2.17425457931;Cnot6l|1.84163452473;Cpeb3|1.58961904272;Dhx36|1.61598277636;Tnrc6b|1.90701618788	5	52	467	29486	http://www.ebi.ac.uk/QuickGO/GTerm?id=GO:0061014
8	7,8	calcineurin-mediated signaling	GO:0097720	0.00137	0.0154	Gsk3b|1.82336508407;Homer2|1.80491946919;Nfat5|1.5781526225;Nr5a2|8.29939662833;Rcan3|1.84678551981	5	52	467	29486	http://www.ebi.ac.uk/QuickGO/GTerm?id=GO:0097720
10	5,7,8,9,10	regulation of protein secretion	GO:0050708	0.00139	0.0155	Abl2|1.78882303001;Adra2a|1.65596464555;Agtr1|2.5630213888;Anxa1|1.53929538909;Cadm1|1.70037872535;Cask|1.50579274659;Cnr1|1.75631169464;Dhx36|1.61598277636;Efna5|1.73243975036;Ghrh|4.59358856457;Kcnb1|1.94005755451;Lrrk2|1.72699349797;Oprm1|3.29578400936;Pcsk1|2.18487618504;Sstr3|1.5577558783;Stxbp4|1.50349946062;Stxbp5l|1.99090651306;Syt4|1.68520087102;Syt9|1.91723007635;Traf6|2.06858868901	20	593	467	29486	http://www.ebi.ac.uk/QuickGO/GTerm?id=GO:0050708
7	5,6,7	positive regulation of synaptic vesicle transport	GO:1902805	0.00139	0.0155	Cacna1b|1.73057909521;Cnr1|1.75631169464;Lrrk2|1.72699349797;Syt9|1.91723007635	4	31	467	29486	http://www.ebi.ac.uk/QuickGO/GTerm?id=GO:1902805
7	4,6,7	negative regulation of protein transport	GO:0051224	0.00139	0.0155	Adra2a|1.65596464555;Ankrd13c|1.53397634;Anxa1|1.53929538909;Gsk3b|1.82336508407;Kcnb1|1.94005755451;Lrrk2|1.72699349797;Nf1|1.60386550261;Oprm1|3.29578400936;Pkia|1.65413401903;Stxbp5l|1.99090651306;Syt4|1.68520087102;Yod1|1.75638360272	12	271	467	29486	http://www.ebi.ac.uk/QuickGO/GTerm?id=GO:0051224
5	5	cellular response to oxygen levels	GO:0071453	0.0014	0.0156	Atp7a|1.63065750797;Bcl2|1.58444755063;Cbl|1.66157093779;Commd1|1.5781879616;Cpeb4|1.61659686585;Kcnmb1|1.95563227546;Mdm4|1.6163153265;Pdk3|1.74608219146;Rora|4.76576622268;Scn2a|2.04269253996;Slc8a1|2.00558706033	11	235	467	29486	http://www.ebi.ac.uk/QuickGO/GTerm?id=GO:0071453
6	6	protein complex assembly	GO:0006461	0.00147	0.0162	Atrx|1.76810061983;Cadps2|1.72082859594;Camsap2|1.51141697152;Cask|1.50579274659;Cep57|1.55920791474;Chrna3|2.13461749154;Chrnb4|1.57813088348;Creb1|1.60951463302;Dgkh|2.57614400031;Dmd|1.81631855939;Dnah5|1.62260966757;Dnal1|1.66273116076;Gfpt1|1.7693696804;Glra1|2.11628017528;Grin2a|3.38370095833;Grin2b|3.03012355699;Jmy|1.97166883317;Kcna2|1.85876134777;Kcna3|1.76561016889;Kcnb1|1.94005755451;…	44	1734	467	29486	http://www.ebi.ac.uk/QuickGO/GTerm?id=GO:0006461
10	8,9,10	positive regulation of high voltage-gated calcium channel activity	GO:1901843	0.00147	0.0162	Cacna2d1|1.50730197169;Fgf14|1.75380470754	2	4	467	29486	http://www.ebi.ac.uk/QuickGO/GTerm?id=GO:1901843
8	7,8	Clara cell differentiation	GO:0060486	0.00147	0.0162	Nfib|1.55552517433;Nkx2-1|2.71359841278	2	4	467	29486	http://www.ebi.ac.uk/QuickGO/GTerm?id=GO:0060486
8	7,8	NMDA selective glutamate receptor signaling pathway	GO:0098989	0.00147	0.0162	Grin2b|3.03012355699;Kalrn|1.60527276495	2	4	467	29486	http://www.ebi.ac.uk/QuickGO/GTerm?id=GO:0098989
False	obselete	obsolete protein complex biogenesis	GO:0070271	0.00149	0.0164	Atrx|1.76810061983;Cadps2|1.72082859594;Camsap2|1.51141697152;Cask|1.50579274659;Cep57|1.55920791474;Chrna3|2.13461749154;Chrnb4|1.57813088348;Creb1|1.60951463302;Dgkh|2.57614400031;Dmd|1.81631855939;Dnah5|1.62260966757;Dnal1|1.66273116076;Gfpt1|1.7693696804;Glra1|2.11628017528;Grin2a|3.38370095833;Grin2b|3.03012355699;Jmy|1.97166883317;Kcna2|1.85876134777;Kcna3|1.76561016889;Kcnb1|1.94005755451;…	44	1735	467	29486	http://www.ebi.ac.uk/QuickGO/GTerm?id=GO:0070271
7	6,7	morphogenesis of a polarized epithelium	GO:0001738	0.0015	0.0164	Abl2|1.78882303001;Celsr1|1.91707138427;Fzd3|1.60080717441;Intu|2.30655995932;Myo9a|1.91441619272;Wnt9b|5.15451844846	6	78	467	29486	http://www.ebi.ac.uk/QuickGO/GTerm?id=GO:0001738
7	5,6,7	dendritic spine morphogenesis	GO:0060997	0.0015	0.0164	Cask|1.50579274659;Dhx36|1.61598277636;Lrrk2|1.72699349797;Pak3|2.61868370955;Ppp1r9a|1.87096248079;Shank2|2.04102231735	6	78	467	29486	http://www.ebi.ac.uk/QuickGO/GTerm?id=GO:0060997
7	6,7	regulation of protein modification process	GO:0031399	0.00152	0.0166	Abl2|1.78882303001;Adar|1.58844505789;Adcyap1|1.80612154389;Agtr1|2.5630213888;Atrx|1.76810061983;Bdnf|1.80314679144;Bmpr2|2.29316919868;Bnip2|1.68707173711;Bsn|2.25843392236;Cbl|1.66157093779;Cnst|1.59624013602;Commd1|1.5781879616;Csrnp3|2.38158300535;Dcc|1.94565549541;Dmd|1.81631855939;Dnajc10|1.55222726975;Dusp18|1.76096593084;Efna5|1.73243975036;Epha3|2.39174675066;Ephb2|1.53449827116;Gfra1|1…	55	2302	467	29486	http://www.ebi.ac.uk/QuickGO/GTerm?id=GO:0031399
2	2	response to stimulus	GO:0050896	0.00154	0.0168	Abca1|1.75138726576;Abl2|1.78882303001;Ackr4|1.83856036673;Adar|1.58844505789;Adcyap1|1.80612154389;Adgrg6|1.92135790069;Adra2a|1.65596464555;Ago2|2.17425457931;AGRP|8.9189149962;Agtr1|2.5630213888;Akap10|1.633033401;Alpk1|2.22002983685;Amot|1.67501344601;Angptl1|1.97795439129;Ankfn1|1.67831105915;Anxa1|1.53929538909;Ar|3.16305156279;Arhgap26|1.98322369149;Arhgap42|1.74113680036;Arhgef12|1.731508…	255	14067	467	29486	http://www.ebi.ac.uk/QuickGO/GTerm?id=GO:0050896
7	5,6,7	cerebellar Purkinje cell differentiation	GO:0021702	0.00156	0.0168	Agtpbp1|1.6336847076;Atp7a|1.63065750797;Rora|4.76576622268	3	15	467	29486	http://www.ebi.ac.uk/QuickGO/GTerm?id=GO:0021702
7	6,7	trans-synaptic signaling, modulating synaptic transmission	GO:0099550	0.00156	0.0168	Cnr1|1.75631169464;Ephb2|1.53449827116;Syt4|1.68520087102	3	15	467	29486	http://www.ebi.ac.uk/QuickGO/GTerm?id=GO:0099550
7	6,7	positive regulation of synaptic vesicle exocytosis	GO:2000302	0.00156	0.0168	Cacna1b|1.73057909521;Cnr1|1.75631169464;Syt9|1.91723007635	3	15	467	29486	http://www.ebi.ac.uk/QuickGO/GTerm?id=GO:2000302
7	7	uterine smooth muscle contraction	GO:0070471	0.00156	0.0168	Adra2a|1.65596464555;Oxtr|2.07044741974;Tacr3|1.97193266452	3	15	467	29486	http://www.ebi.ac.uk/QuickGO/GTerm?id=GO:0070471
8	8	chloride transport	GO:0006821	0.00156	0.0168	Clcn5|1.63062381483;Gabra5|1.87970173279;Gabrb1|1.90377476319;Gabre|1.79434034926;Gabrg1|2.66079456688;Glra1|2.11628017528;Glra3|2.32648429766;Pcyox1|1.65147074708;Slc26a4|2.45498262715	9	169	467	29486	http://www.ebi.ac.uk/QuickGO/GTerm?id=GO:0006821
6	6	positive regulation of protein binding	GO:0032092	0.0016	0.0172	Abl2|1.78882303001;Bdnf|1.80314679144;Epb41l5|2.04199887718;Gsk3b|1.82336508407;Lrrk2|1.72699349797;Stk4|1.70208675615;Trhr|3.26817163953	7	107	467	29486	http://www.ebi.ac.uk/QuickGO/GTerm?id=GO:0032092
6	6	regulation of GTPase activity	GO:0043087	0.00162	0.0174	Adcyap1|1.80612154389;Arhgap26|1.98322369149;Arhgap42|1.74113680036;Arhgef12|1.73150889495;Cdkl5|3.25315038137;Dock3|1.57899581959;Efna5|1.73243975036;Epha3|2.39174675066;Evi5|1.62211207913;Kalrn|1.60527276495;Lrrk2|1.72699349797;Myo9a|1.91441619272;Nf1|1.60386550261;Ocrl|1.73057475702;Plce1|1.54064499608;Plxna4|2.27439569195;Plxnc1|1.52271834338;Rabgap1l|1.70616013941;Ralgps2|1.65966362156;Rap1g…	26	869	467	29486	http://www.ebi.ac.uk/QuickGO/GTerm?id=GO:0043087
6	6	response to corticosteroid	GO:0031960	0.00162	0.0174	Adcyap1|1.80612154389;Agtr1|2.5630213888;Anxa1|1.53929538909;Bcl2|1.58444755063;Crebrf|1.801913174;Ghrh|4.59358856457;Grin2b|3.03012355699;Hcn4|2.30314499407;Htr1b|1.79620106671;Kcnma1|1.89255013832;Nf1|1.60386550261;Pappa1|2.88056617197;Pcsk1|2.18487618504;Slc18a2|2.15337279363;Sstr3|1.5577558783	15	392	467	29486	http://www.ebi.ac.uk/QuickGO/GTerm?id=GO:0031960
5	5	membrane fusion	GO:0061025	0.00167	0.0179	Anxa1|1.53929538909;Evi5|1.62211207913;Rab8b|1.55819106741;Rabgap1l|1.70616013941;Stx11|8.67158737663;Syt10|1.68946556427;Syt14|2.18387210863;Syt17|1.5536154283;Syt4|1.68520087102;Syt6|1.57552954303;Syt9|1.91723007635;Tbc1d8b|2.39447907503	12	277	467	29486	http://www.ebi.ac.uk/QuickGO/GTerm?id=GO:0061025
5	4,5	intracellular receptor signaling pathway	GO:0030522	0.00168	0.018	Alpk1|2.22002983685;Ar|3.16305156279;Bdnf|1.80314679144;Kmt2d|1.51575760477;Med13|1.62421705179;Ncoa3|1.56952887103;Nr0b1|2.62767861887;Nr5a2|8.29939662833;Pdk3|1.74608219146;Rbfox2|1.86946365398;Rora|4.76576622268;Rorb|2.45934549441;Thrb|2.25269743356	13	315	467	29486	http://www.ebi.ac.uk/QuickGO/GTerm?id=GO:0030522
4	4	dendritic spine development	GO:0060996	0.00173	0.0184	Cask|1.50579274659;Cdkl5|3.25315038137;Dhx36|1.61598277636;Itsn1|1.70457388454;Lrrk2|1.72699349797;Pak3|2.61868370955;Ppp1r9a|1.87096248079;Shank2|2.04102231735	8	139	467	29486	http://www.ebi.ac.uk/QuickGO/GTerm?id=GO:0060996
False	obselete	obsolete regulation of cAMP biosynthetic process	GO:0030817	0.00176	0.0187	Abca1|1.75138726576;Adcyap1|1.80612154389;Adgrg6|1.92135790069;Adra2a|1.65596464555;Chrm5|3.41104905622;Htr1b|1.79620106671;Nf1|1.60386550261;Oprm1|3.29578400936;Tshr|7.45591939912	9	172	467	29486	http://www.ebi.ac.uk/QuickGO/GTerm?id=GO:0030817
6	5,6	cartilage development	GO:0051216	0.00177	0.0188	Atp7a|1.63065750797;Bmpr2|2.29316919868;Creb3l2|1.79030353341;Ift80|1.54703524692;Lrp6|1.6630209972;Nfib|1.55552517433;Smad5|1.60614601871;Sox5|1.64963406667;Sox6|1.83143297762;Thrb|2.25269743356;Vit|1.65240557001	11	242	467	29486	http://www.ebi.ac.uk/QuickGO/GTerm?id=GO:0051216
5	4,5	positive regulation of developmental growth	GO:0048639	0.00177	0.0188	Atp8a2|2.3655007126;Bmpr2|2.29316919868;Cdkl5|3.25315038137;Creb1|1.60951463302;Ghrh|4.59358856457;Pls1|1.54761592621;Prox1|1.94798395316;Sema5a|2.07026269967;Syt17|1.5536154283;Syt4|1.68520087102;Trpc5|2.91402075935	11	242	467	29486	http://www.ebi.ac.uk/QuickGO/GTerm?id=GO:0048639
6	6	protein localization to cell periphery	GO:1990778	0.00179	0.0189	Ar|3.16305156279;Cask|1.50579274659;Cnst|1.59624013602;Commd1|1.5781879616;Fam126b|2.17602615195;Grip1|1.91932976023;Gsk3b|1.82336508407;Kalrn|1.60527276495;Kcnb1|1.94005755451;Nhlrc1|1.61752827946;Nptx2|1.65112602638;Pls1|1.54761592621;Rab3c|2.60904242325;Rab8b|1.55819106741;Zdhhc23|1.66008741869	15	396	467	29486	http://www.ebi.ac.uk/QuickGO/GTerm?id=GO:1990778
7	7	regulation of smooth muscle contraction	GO:0006940	0.00182	0.0192	Adra2a|1.65596464555;Arhgap42|1.74113680036;Chrnb4|1.57813088348;Kcnma1|1.89255013832;Oxtr|2.07044741974;Tacr3|1.97193266452	6	81	467	29486	http://www.ebi.ac.uk/QuickGO/GTerm?id=GO:0006940
5	5	positive regulation of catalytic activity	GO:0043085	0.00182	0.0192	Abl2|1.78882303001;Adcyap1|1.80612154389;Adgrg6|1.92135790069;Agtr1|2.5630213888;Arhgap26|1.98322369149;Arhgap42|1.74113680036;Arhgef12|1.73150889495;Atp7a|1.63065750797;Bdnf|1.80314679144;Cacna1c|1.53263656672;Cdkl5|3.25315038137;Chrm5|3.41104905622;Dnajc10|1.55222726975;Dock3|1.57899581959;Evi5|1.62211207913;Grin2b|3.03012355699;Itsn1|1.70457388454;Kalrn|1.60527276495;Lrp8|1.64174018656;Lrrk2|1…	48	1958	467	29486	http://www.ebi.ac.uk/QuickGO/GTerm?id=GO:0043085
5	4,5	regulation of cell-substrate adhesion	GO:0010810	0.00183	0.0192	Cdh13|1.6044706784;Dmd|1.81631855939;Efna5|1.73243975036;Egfl6|2.54179440766;Epb41l5|2.04199887718;Epha3|2.39174675066;Nexmif|2.82993892569;Nf1|1.60386550261;Peak1|1.68125787159;Spock1|1.79953554454;Vit|1.65240557001	11	243	467	29486	http://www.ebi.ac.uk/QuickGO/GTerm?id=GO:0010810
9	8,9	cyclic purine nucleotide metabolic process	GO:0052652	0.00183	0.0192	Abca1|1.75138726576;Adcyap1|1.80612154389;Adgrg6|1.92135790069;Adra2a|1.65596464555;Chrm5|3.41104905622;Gucy1a2|2.6332285162;Htr1b|1.79620106671;Nf1|1.60386550261;NPPA|5.27770095563;Oprm1|3.29578400936;Tshr|7.45591939912	11	243	467	29486	http://www.ebi.ac.uk/QuickGO/GTerm?id=GO:0052652
3	3	circadian rhythm	GO:0007623	0.00183	0.0192	Ankfn1|1.67831105915;Creb1|1.60951463302;Gfpt1|1.7693696804;Ghrh|4.59358856457;Gnrhr|12.4769642218;Gsk3b|1.82336508407;Kcna2|1.85876134777;Nkx2-1|2.71359841278;Prokr2|2.16169567421;Prox1|1.94798395316;Rora|4.76576622268;Rorb|2.45934549441;Tnfrsf11a|1.89899131125	13	318	467	29486	http://www.ebi.ac.uk/QuickGO/GTerm?id=GO:0007623
5	5	drug transport	GO:0015893	0.00183	0.0192	Chrm5|3.41104905622;Cnr1|1.75631169464;Gal|2.14052860929;Htr1b|1.79620106671;Kcna2|1.85876134777;Slc18a2|2.15337279363;Slc1a2|1.64226621029;Syt10|1.68946556427;Syt17|1.5536154283;Syt4|1.68520087102;Syt6|1.57552954303;Syt9|1.91723007635	12	280	467	29486	http://www.ebi.ac.uk/QuickGO/GTerm?id=GO:0015893
6	4,5,6	cerebellar Purkinje cell layer formation	GO:0021694	0.0019	0.0198	Agtpbp1|1.6336847076;Atp7a|1.63065750797;Rora|4.76576622268	3	16	467	29486	http://www.ebi.ac.uk/QuickGO/GTerm?id=GO:0021694
6	5,6	positive regulation of gene expression	GO:0010628	0.0019	0.0198	Adcyap1|1.80612154389;Ago2|2.17425457931;Ar|3.16305156279;Asxl3|1.81811313532;Atrx|1.76810061983;Atxn1|2.04778649851;Bdnf|1.80314679144;Bmpr2|2.29316919868;Bsx|10.2854567926;Cdh13|1.6044706784;Cpeb3|1.58961904272;Creb1|1.60951463302;Creb3l2|1.79030353341;Crebrf|1.801913174;Csrnp3|2.38158300535;Ctif|1.55281378832;Dhx36|1.61598277636;Elk4|1.64313962062;Gal|2.14052860929;Ghrh|4.59358856457;Hmbox1|1.…	59	2537	467	29486	http://www.ebi.ac.uk/QuickGO/GTerm?id=GO:0010628
8	5,7,8	establishment of planar polarity	GO:0001736	0.00192	0.02	Abl2|1.78882303001;Celsr1|1.91707138427;Fzd3|1.60080717441;Intu|2.30655995932;Wnt9b|5.15451844846	5	56	467	29486	http://www.ebi.ac.uk/QuickGO/GTerm?id=GO:0001736
7	7	response to mineralocorticoid	GO:0051385	0.00194	0.0201	Agtr1|2.5630213888;Bcl2|1.58444755063;Grin2b|3.03012355699;Hcn4|2.30314499407;Htr1b|1.79620106671;Slc18a2|2.15337279363	6	82	467	29486	http://www.ebi.ac.uk/QuickGO/GTerm?id=GO:0051385
5	5	response to peptide	GO:1901652	0.00196	0.0203	Agtr1|2.5630213888;Anxa1|1.53929538909;Ar|3.16305156279;Bcl2|1.58444755063;Cacna1c|1.53263656672;Creb1|1.60951463302;Gal|2.14052860929;Gfpt1|1.7693696804;Gnrhr|12.4769642218;Grin2b|3.03012355699;Gsk3b|1.82336508407;Igfbp5|1.77683665754;Lnpep|2.63853853413;Lrp6|1.6630209972;Nr0b1|2.62767861887;Osbpl8|1.7809226174;Oxtr|2.07044741974;Pcsk1|2.18487618504;Phip|1.64151317408;Rab8b|1.55819106741;Sorbs1|…	25	835	467	29486	http://www.ebi.ac.uk/QuickGO/GTerm?id=GO:1901652
5	4,5	regulation of macromolecule metabolic process	GO:0060255	0.00196	0.0203	Abl2|1.78882303001;Adar|1.58844505789;Adcyap1|1.80612154389;Aff2|2.62748742201;Ago2|2.17425457931;Agtr1|2.5630213888;Ankrd13c|1.53397634;Anos1|1.68396888076;Ar|3.16305156279;Asxl3|1.81811313532;Atp7a|1.63065750797;Atrx|1.76810061983;Atxn1|2.04778649851;Bdnf|1.80314679144;Bmpr2|2.29316919868;Bnip2|1.68707173711;Bsn|2.25843392236;Bsx|10.2854567926;Cask|1.50579274659;Cbl|1.66157093779;Cdh13|1.604470…	154	7929	467	29486	http://www.ebi.ac.uk/QuickGO/GTerm?id=GO:0060255
5	5	chondrocyte differentiation	GO:0002062	0.00197	0.0203	Bmpr2|2.29316919868;Creb3l2|1.79030353341;Ift80|1.54703524692;Nfib|1.55552517433;Sox5|1.64963406667;Sox6|1.83143297762;Thrb|2.25269743356;Vit|1.65240557001	8	142	467	29486	http://www.ebi.ac.uk/QuickGO/GTerm?id=GO:0002062
7	7	regulation of muscle cell apoptotic process	GO:0010660	0.00197	0.0203	Adcyap1|1.80612154389;Agtr1|2.5630213888;Bcl2|1.58444755063;Ghrh|4.59358856457;Gsk3b|1.82336508407;Lifr|2.03098237146;Stk4|1.70208675615	7	111	467	29486	http://www.ebi.ac.uk/QuickGO/GTerm?id=GO:0010660
6	4,5,6	cerebellar Purkinje cell layer development	GO:0021680	0.00198	0.0203	Agtpbp1|1.6336847076;Atp7a|1.63065750797;Rora|4.76576622268;Sez6l|1.82405881389	4	34	467	29486	http://www.ebi.ac.uk/QuickGO/GTerm?id=GO:0021680
5	5	regulation of cyclase activity	GO:0031279	0.00206	0.0212	Adcyap1|1.80612154389;Adgrg6|1.92135790069;Adra2a|1.65596464555;Cacna1c|1.53263656672;Chrm5|3.41104905622;Nf1|1.60386550261;Oprm1|3.29578400936;Tshr|7.45591939912	8	143	467	29486	http://www.ebi.ac.uk/QuickGO/GTerm?id=GO:0031279
4	4	response to oxygen levels	GO:0070482	0.00207	0.0212	Atp7a|1.63065750797;Bcl2|1.58444755063;Bdnf|1.80314679144;Cbl|1.66157093779;Commd1|1.5781879616;Cpeb4|1.61659686585;Creb1|1.60951463302;Ghrh|4.59358856457;Grin2b|3.03012355699;Kcnma1|1.89255013832;Kcnmb1|1.95563227546;Mdm4|1.6163153265;Nf1|1.60386550261;Oxtr|2.07044741974;Pdk3|1.74608219146;Rora|4.76576622268;Scn2a|2.04269253996;Slc8a1|2.00558706033;Tgfbr3|1.65560805773	19	570	467	29486	http://www.ebi.ac.uk/QuickGO/GTerm?id=GO:0070482
7	6,7	regulation of dendritic spine morphogenesis	GO:0061001	0.00208	0.0212	Cask|1.50579274659;Dhx36|1.61598277636;Lrrk2|1.72699349797;Pak3|2.61868370955;Ppp1r9a|1.87096248079	5	57	467	29486	http://www.ebi.ac.uk/QuickGO/GTerm?id=GO:0061001
4	3,4	multicellular organismal response to stress	GO:0033555	0.00208	0.0212	Adcyap1|1.80612154389;Ankfn1|1.67831105915;Bdnf|1.80314679144;Gabra5|1.87970173279;Grin2b|3.03012355699;Scn9a|1.73564695337;Trpa1|10.9584145253	7	112	467	29486	http://www.ebi.ac.uk/QuickGO/GTerm?id=GO:0033555
4	4	regulation of cellular component size	GO:0032535	0.00211	0.0215	Atp7a|1.63065750797;Bdnf|1.80314679144;Bmpr2|2.29316919868;Cdkl5|3.25315038137;Cit|2.19990129335;Creb1|1.60951463302;Gsk3b|1.82336508407;Jmy|1.97166883317;Pak3|2.61868370955;Pls1|1.54761592621;Plxna4|2.27439569195;Ppp1r9a|1.87096248079;Rab22a|1.95176545289;Rap1gap2|2.38877710165;Sema5a|2.07026269967;Slit1|1.64755124;Tmod2|2.15088559462;Trpc5|2.91402075935	18	528	467	29486	http://www.ebi.ac.uk/QuickGO/GTerm?id=GO:0032535
8	8	cyclic nucleotide biosynthetic process	GO:0009190	0.00214	0.0218	Abca1|1.75138726576;Adcyap1|1.80612154389;Adgrg6|1.92135790069;Adra2a|1.65596464555;Chrm5|3.41104905622;Gucy1a2|2.6332285162;Htr1b|1.79620106671;Nf1|1.60386550261;NPPA|5.27770095563;Oprm1|3.29578400936;Tshr|7.45591939912	11	248	467	29486	http://www.ebi.ac.uk/QuickGO/GTerm?id=GO:0009190
4	4	regulation of lipid localization	GO:1905952	0.00215	0.0219	Abca1|1.75138726576;Agtr1|2.5630213888;Atp8a2|2.3655007126;Commd1|1.5781879616;Gal|2.14052860929;Osbpl8|1.7809226174;Tnfrsf11a|1.89899131125;Ttc39b|2.58594835027	8	144	467	29486	http://www.ebi.ac.uk/QuickGO/GTerm?id=GO:1905952
7	7	Wnt signaling pathway, planar cell polarity pathway	GO:0060071	0.00221	0.0222	Abl2|1.78882303001;Celsr1|1.91707138427;Fzd3|1.60080717441;Wnt9b|5.15451844846	4	35	467	29486	http://www.ebi.ac.uk/QuickGO/GTerm?id=GO:0060071
8	7,8	regulation of calcineurin-mediated signaling	GO:0106056	0.00221	0.0222	Gsk3b|1.82336508407;Homer2|1.80491946919;Nfat5|1.5781526225;Rcan3|1.84678551981	4	35	467	29486	http://www.ebi.ac.uk/QuickGO/GTerm?id=GO:0106056
7	6,7	lung epithelial cell differentiation	GO:0060487	0.00221	0.0222	Creb1|1.60951463302;Nfib|1.55552517433;Nkx2-1|2.71359841278;Thrb|2.25269743356	4	35	467	29486	http://www.ebi.ac.uk/QuickGO/GTerm?id=GO:0060487
6	4,6	behavioral fear response	GO:0001662	0.00224	0.0225	Adcyap1|1.80612154389;Ankfn1|1.67831105915;Bdnf|1.80314679144;Gabra5|1.87970173279;Grin2b|3.03012355699	5	58	467	29486	http://www.ebi.ac.uk/QuickGO/GTerm?id=GO:0001662
4	4	establishment of tissue polarity	GO:0007164	0.00224	0.0225	Abl2|1.78882303001;Celsr1|1.91707138427;Fzd3|1.60080717441;Intu|2.30655995932;Wnt9b|5.15451844846	5	58	467	29486	http://www.ebi.ac.uk/QuickGO/GTerm?id=GO:0007164
5	3,5	behavioral defense response	GO:0002209	0.00224	0.0225	Adcyap1|1.80612154389;Ankfn1|1.67831105915;Bdnf|1.80314679144;Gabra5|1.87970173279;Grin2b|3.03012355699	5	58	467	29486	http://www.ebi.ac.uk/QuickGO/GTerm?id=GO:0002209
7	5,7	regulation of axon extension	GO:0030516	0.00225	0.0225	Bdnf|1.80314679144;Bmpr2|2.29316919868;Cdkl5|3.25315038137;Gsk3b|1.82336508407;Plxna4|2.27439569195;Sema5a|2.07026269967;Slit1|1.64755124;Trpc5|2.91402075935	8	145	467	29486	http://www.ebi.ac.uk/QuickGO/GTerm?id=GO:0030516
12	8,9,10,11,12	positive regulation of nuclear-transcribed mRNA poly(A) tail shortening	GO:0060213	0.00228	0.0227	Ago2|2.17425457931;Cpeb3|1.58961904272;Tnrc6b|1.90701618788	3	17	467	29486	http://www.ebi.ac.uk/QuickGO/GTerm?id=GO:0060213
5	5	adherens junction organization	GO:0034332	0.00235	0.0234	Cdh13|1.6044706784;Cdh6|2.38202430281;Efna5|1.73243975036;Epb41l5|2.04199887718;Epha3|2.39174675066;Peak1|1.68125787159;Rab8b|1.55819106741;Sorbs1|1.50679239466	8	146	467	29486	http://www.ebi.ac.uk/QuickGO/GTerm?id=GO:0034332
4	3,4	regulation of circadian rhythm	GO:0042752	0.00235	0.0234	Creb1|1.60951463302;Ghrh|4.59358856457;Gsk3b|1.82336508407;Kcna2|1.85876134777;Nkx2-1|2.71359841278;Prox1|1.94798395316;Rora|4.76576622268;Rorb|2.45934549441	8	146	467	29486	http://www.ebi.ac.uk/QuickGO/GTerm?id=GO:0042752
5	3,4,5	positive regulation of cell proliferation	GO:0008284	0.00236	0.0234	Adcyap1|1.80612154389;Agtr1|2.5630213888;Anxa1|1.53929538909;Ar|3.16305156279;Atp7a|1.63065750797;Atxn1|2.04778649851;Bmpr2|2.29316919868;Cdh13|1.6044706784;Cip2a|1.85384251962;Cnot6l|1.84163452473;Dmd|1.81631855939;Fzd3|1.60080717441;Ghrh|4.59358856457;Gsk3b|1.82336508407;Htr1b|1.79620106671;Igfbp5|1.77683665754;Il6st|1.80814553546;Kmt2d|1.51575760477;Lifr|2.03098237146;Mdm4|1.6163153265;Pbx1|1.…	32	1179	467	29486	http://www.ebi.ac.uk/QuickGO/GTerm?id=GO:0008284
8	7,8	regulation of cation transmembrane transport	GO:1904062	0.00238	0.0236	Agtr1|2.5630213888;Atp7a|1.63065750797;Cacna1c|1.53263656672;Cacna2d1|1.50730197169;Commd1|1.5781879616;Dmd|1.81631855939;Fgf14|1.75380470754;Gal|2.14052860929;Grin2a|3.38370095833;Kcnmb1|1.95563227546;NPPA|5.27770095563;Oprm1|3.29578400936;Pik3c2a|1.7478989721;Shank2|2.04102231735;Slc8a1|2.00558706033	15	408	467	29486	http://www.ebi.ac.uk/QuickGO/GTerm?id=GO:1904062
5	4,5	unidimensional cell growth	GO:0009826	0.00243	0.0237	Cadm1|1.70037872535;Epb41l5|2.04199887718	2	5	467	29486	http://www.ebi.ac.uk/QuickGO/GTerm?id=GO:0009826
7	6,7	skeletal muscle hypertrophy	GO:0014734	0.00243	0.0237	Ar|3.16305156279;Igfbp5|1.77683665754	2	5	467	29486	http://www.ebi.ac.uk/QuickGO/GTerm?id=GO:0014734
7	7	thermoception	GO:0050955	0.00243	0.0237	Adra2a|1.65596464555;Trpa1|10.9584145253	2	5	467	29486	http://www.ebi.ac.uk/QuickGO/GTerm?id=GO:0050955
7	5,6,7	positive regulation of pyruvate dehydrogenase activity	GO:1904184	0.00243	0.0237	Pdp2|1.614204341;Ppm1h|1.78544834885	2	5	467	29486	http://www.ebi.ac.uk/QuickGO/GTerm?id=GO:1904184
10	10	plasma membrane copper ion transport	GO:0015679	0.00243	0.0237	Atp7a|1.63065750797;Cp|1.56893085713	2	5	467	29486	http://www.ebi.ac.uk/QuickGO/GTerm?id=GO:0015679
5	5	pancreas morphogenesis	GO:0061113	0.00243	0.0237	Nr5a2|8.29939662833;Prox1|1.94798395316	2	5	467	29486	http://www.ebi.ac.uk/QuickGO/GTerm?id=GO:0061113
6	5,6	regulation of phosphatidylinositol dephosphorylation	GO:0060304	0.00243	0.0237	Chrm5|3.41104905622;Mtmr4|1.5018062416	2	5	467	29486	http://www.ebi.ac.uk/QuickGO/GTerm?id=GO:0060304
8	7,8	regulation of protein phosphorylation	GO:0001932	0.00244	0.0238	Abl2|1.78882303001;Adar|1.58844505789;Adcyap1|1.80612154389;Agtr1|2.5630213888;Bdnf|1.80314679144;Bmpr2|2.29316919868;Bnip2|1.68707173711;Cbl|1.66157093779;Dcc|1.94565549541;Dmd|1.81631855939;Dnajc10|1.55222726975;Dusp18|1.76096593084;Efna5|1.73243975036;Epha3|2.39174675066;Ephb2|1.53449827116;Gfra1|1.91811888526;Grin2b|3.03012355699;Gsk3b|1.82336508407;Il6st|1.80814553546;Kiss1|26.7234686203;Klh…	44	1781	467	29486	http://www.ebi.ac.uk/QuickGO/GTerm?id=GO:0001932
5	5	regulation of lyase activity	GO:0051339	0.00245	0.0238	Adcyap1|1.80612154389;Adgrg6|1.92135790069;Adra2a|1.65596464555;Cacna1c|1.53263656672;Chrm5|3.41104905622;Nf1|1.60386550261;Oprm1|3.29578400936;Tshr|7.45591939912	8	147	467	29486	http://www.ebi.ac.uk/QuickGO/GTerm?id=GO:0051339
5	5	lung cell differentiation	GO:0060479	0.00245	0.0238	Creb1|1.60951463302;Nfib|1.55552517433;Nkx2-1|2.71359841278;Thrb|2.25269743356	4	36	467	29486	http://www.ebi.ac.uk/QuickGO/GTerm?id=GO:0060479
10	8,9,10	nuclear-transcribed mRNA poly(A) tail shortening	GO:0000289	0.00245	0.0238	Ago2|2.17425457931;Cnot6l|1.84163452473;Cpeb3|1.58961904272;Tnrc6b|1.90701618788	4	36	467	29486	http://www.ebi.ac.uk/QuickGO/GTerm?id=GO:0000289
7	7	positive regulation of adenylate cyclase activity	GO:0045762	0.00247	0.024	Adcyap1|1.80612154389;Adgrg6|1.92135790069;Cacna1c|1.53263656672;Chrm5|3.41104905622;Nf1|1.60386550261;Tshr|7.45591939912	6	86	467	29486	http://www.ebi.ac.uk/QuickGO/GTerm?id=GO:0045762
5	5	epithelium development	GO:0060429	0.00249	0.0241	Abl2|1.78882303001;Agtr1|2.5630213888;Anxa1|1.53929538909;Atp7a|1.63065750797;Bdnf|1.80314679144;Bmpr2|2.29316919868;Btbd7|1.5030239782;Ccdc40|1.87638752596;Celsr1|1.91707138427;Creb1|1.60951463302;Dmd|1.81631855939;Epb41l5|2.04199887718;Fras1|1.81033536543;Fzd3|1.60080717441;Gal|2.14052860929;Igfbp5|1.77683665754;Intu|2.30655995932;Lrp6|1.6630209972;Mib1|1.73256399352;Myo9a|1.91441619272;Nfib|1.…	34	1281	467	29486	http://www.ebi.ac.uk/QuickGO/GTerm?id=GO:0060429
9	8,9	synaptic transmission, glutamatergic	GO:0035249	0.00255	0.0246	Adcyap1|1.80612154389;Cnr1|1.75631169464;Grin2a|3.38370095833;Grin2b|3.03012355699;Htr1b|1.79620106671;Lrrk2|1.72699349797;Oxtr|2.07044741974;Shank2|2.04102231735	8	148	467	29486	http://www.ebi.ac.uk/QuickGO/GTerm?id=GO:0035249
6	5,6	spinal cord development	GO:0021510	0.00255	0.0246	Grin2a|3.38370095833;Mdga1|1.54825101488;Mdga2|1.93045098327;Nf1|1.60386550261;Slit1|1.64755124;Slit2|1.6055003616;Slit3|1.73442564348;Vit|1.65240557001	8	148	467	29486	http://www.ebi.ac.uk/QuickGO/GTerm?id=GO:0021510
8	6,8	regulation of dendrite morphogenesis	GO:0048814	0.00255	0.0246	Cask|1.50579274659;Cdkl5|3.25315038137;Dhx36|1.61598277636;Gsk3b|1.82336508407;Lrrk2|1.72699349797;Pak3|2.61868370955;Ppp1r9a|1.87096248079;Trpc5|2.91402075935	8	148	467	29486	http://www.ebi.ac.uk/QuickGO/GTerm?id=GO:0048814
7	7	cellular response to corticosteroid stimulus	GO:0071384	0.00255	0.0246	Adcyap1|1.80612154389;Agtr1|2.5630213888;Anxa1|1.53929538909;Crebrf|1.801913174;Grin2b|3.03012355699;Hcn4|2.30314499407;Nf1|1.60386550261;Sstr3|1.5577558783	8	148	467	29486	http://www.ebi.ac.uk/QuickGO/GTerm?id=GO:0071384
6	3,5,6	negative regulation of establishment of protein localization	GO:1904950	0.00258	0.0248	Adra2a|1.65596464555;Anxa1|1.53929538909;Gsk3b|1.82336508407;Kcnb1|1.94005755451;Lrrk2|1.72699349797;Nf1|1.60386550261;Oprm1|3.29578400936;Pkia|1.65413401903;Stxbp5l|1.99090651306;Syt4|1.68520087102;Yod1|1.75638360272	11	254	467	29486	http://www.ebi.ac.uk/QuickGO/GTerm?id=GO:1904950
6	5,6	neuronal action potential	GO:0019228	0.0026	0.025	Kcna2|1.85876134777;Scn2a|2.04269253996;Scn3a|1.72502260546;Scn7a|1.70107267308;Scn9a|1.73564695337	5	60	467	29486	http://www.ebi.ac.uk/QuickGO/GTerm?id=GO:0019228
4	3,4	regulation of cell proliferation	GO:0042127	0.00261	0.025	Abl2|1.78882303001;Adcyap1|1.80612154389;Agtr1|2.5630213888;Anxa1|1.53929538909;Ar|3.16305156279;Atp7a|1.63065750797;Atxn1|2.04778649851;Bdnf|1.80314679144;Bmpr2|2.29316919868;Cdh13|1.6044706784;Cip2a|1.85384251962;Cnot6l|1.84163452473;Creb1|1.60951463302;Dmd|1.81631855939;Fzd3|1.60080717441;Gal|2.14052860929;Ghrh|4.59358856457;Gnrhr|12.4769642218;Gsk3b|1.82336508407;Htr1b|1.79620106671;Ift80|1.5…	49	2046	467	29486	http://www.ebi.ac.uk/QuickGO/GTerm?id=GO:0042127
7	6,7	canonical Wnt signaling pathway	GO:0060070	0.00266	0.0253	Cdk14|2.26095337415;Csnk1g1|1.75516132716;Fzd3|1.60080717441;Fzd5|2.45242044859;Gsk3b|1.82336508407;Lrp6|1.6630209972;Lrrk2|1.72699349797;Mcc|1.84361285239;Ptpro|1.7210833471;Sema5a|2.07026269967;Stk4|1.70208675615;Tnks|1.86377403683;Wnt9b|5.15451844846	13	332	467	29486	http://www.ebi.ac.uk/QuickGO/GTerm?id=GO:0060070
5	5	long-term synaptic potentiation	GO:0060291	0.00266	0.0253	Creb1|1.60951463302;Ephb2|1.53449827116;Grin2a|3.38370095833;Grin2b|3.03012355699;Gsk3b|1.82336508407;Ppp1r9a|1.87096248079;Shank2|2.04102231735	7	117	467	29486	http://www.ebi.ac.uk/QuickGO/GTerm?id=GO:0060291
6	6	protein complex oligomerization	GO:0051259	0.00266	0.0253	Cep57|1.55920791474;Chrna3|2.13461749154;Chrnb4|1.57813088348;Dgkh|2.57614400031;G3bp2|1.70010953284;Gfpt1|1.7693696804;Glra1|2.11628017528;Grin2a|3.38370095833;Grin2b|3.03012355699;Kcna2|1.85876134777;Kcna3|1.76561016889;Kcnb1|1.94005755451;Kcnd3|2.14991305394;Kcnma1|1.89255013832;Nup58|1.59437843625;Prkar2a|1.5354216248;Samhd1|1.58813784861;Scube1|1.64232660614;Skil|1.61940648171;Slc1a2|1.64226…	22	717	467	29486	http://www.ebi.ac.uk/QuickGO/GTerm?id=GO:0051259
8	7,8	positive regulation of phosphorylation	GO:0042327	0.00268	0.0254	Abl2|1.78882303001;Adcyap1|1.80612154389;Agtr1|2.5630213888;Ar|3.16305156279;Bdnf|1.80314679144;Bmpr2|2.29316919868;Bnip2|1.68707173711;Dcc|1.94565549541;Efna5|1.73243975036;Epha3|2.39174675066;Ephb2|1.53449827116;Gfra1|1.91811888526;Il6st|1.80814553546;Itsn1|1.70457388454;Kiss1|26.7234686203;Klhdc10|1.88311810278;Ksr2|2.93884661151;Lrp8|1.64174018656;Lrrk2|1.72699349797;Map3k9|2.1819315995;Myog|…	34	1287	467	29486	http://www.ebi.ac.uk/QuickGO/GTerm?id=GO:0042327
3	3	negative regulation of response to stimulus	GO:0048585	0.00269	0.0255	Abl2|1.78882303001;Adcyap1|1.80612154389;Adra2a|1.65596464555;Akap10|1.633033401;Anxa1|1.53929538909;Ar|3.16305156279;Arhgap42|1.74113680036;Arhgef12|1.73150889495;Atxn1|2.04778649851;Bcl2|1.58444755063;Cbl|1.66157093779;Cnr1|1.75631169464;Commd1|1.5781879616;Crebrf|1.801913174;Dmd|1.81631855939;Dusp18|1.76096593084;Epha3|2.39174675066;Ephb2|1.53449827116;Gsk3b|1.82336508407;Homer2|1.80491946919;…	47	1945	467	29486	http://www.ebi.ac.uk/QuickGO/GTerm?id=GO:0048585
6	6	regulation of modification of synaptic structure	GO:1905244	0.0027	0.0255	Gsk3b|1.82336508407;Itsn1|1.70457388454;Kalrn|1.60527276495	3	18	467	29486	http://www.ebi.ac.uk/QuickGO/GTerm?id=GO:1905244
7	5,6,7	lymph node development	GO:0048535	0.0027	0.0255	Rc3h2|1.58846286042;Tnfrsf11a|1.89899131125;Tox|1.6793170253	3	18	467	29486	http://www.ebi.ac.uk/QuickGO/GTerm?id=GO:0048535
10	8,9,10	regulation of calcineurin-NFAT signaling cascade	GO:0070884	0.00271	0.0255	Gsk3b|1.82336508407;Homer2|1.80491946919;Nfat5|1.5781526225;Rcan3|1.84678551981	4	37	467	29486	http://www.ebi.ac.uk/QuickGO/GTerm?id=GO:0070884
6	6	regulation of establishment of planar polarity	GO:0090175	0.00271	0.0255	Abl2|1.78882303001;Celsr1|1.91707138427;Fzd3|1.60080717441;Wnt9b|5.15451844846	4	37	467	29486	http://www.ebi.ac.uk/QuickGO/GTerm?id=GO:0090175
7	6,7	peptide transport	GO:0015833	0.00276	0.026	Abca1|1.75138726576;Adcyap1|1.80612154389;Adra2a|1.65596464555;Agtr1|2.5630213888;Anxa1|1.53929538909;AP1G1|1.5708126488;Cask|1.50579274659;Cep57|1.55920791474;Cnr1|1.75631169464;Cnst|1.59624013602;Commd1|1.5781879616;Dhx36|1.61598277636;Efna5|1.73243975036;Erc1|2.09098924531;Evi5|1.62211207913;Fras1|1.81033536543;Ghrh|4.59358856457;Glg1|1.6141651276;Grip1|1.91932976023;Grp|2.5515392585;Gsk3b|1.8…	55	2367	467	29486	http://www.ebi.ac.uk/QuickGO/GTerm?id=GO:0015833
8	5,8	associative learning	GO:0008306	0.00279	0.0261	Abl2|1.78882303001;Atxn1|2.04778649851;Creb1|1.60951463302;Gabra5|1.87970173279;Grin2b|3.03012355699;Nf1|1.60386550261;Pias1|1.52533460667	7	118	467	29486	http://www.ebi.ac.uk/QuickGO/GTerm?id=GO:0008306
6	6	muscle cell apoptotic process	GO:0010657	0.00279	0.0261	Adcyap1|1.80612154389;Agtr1|2.5630213888;Bcl2|1.58444755063;Ghrh|4.59358856457;Gsk3b|1.82336508407;Lifr|2.03098237146;Stk4|1.70208675615	7	118	467	29486	http://www.ebi.ac.uk/QuickGO/GTerm?id=GO:0010657
5	4,5	cerebellar cortex development	GO:0021695	0.0028	0.0262	Agtpbp1|1.6336847076;Atp7a|1.63065750797;Prox1|1.94798395316;Rora|4.76576622268;Sez6l|1.82405881389	5	61	467	29486	http://www.ebi.ac.uk/QuickGO/GTerm?id=GO:0021695
5	5	vascular process in circulatory system	GO:0003018	0.00282	0.0263	Adcyap1|1.80612154389;Adra2a|1.65596464555;Agtr1|2.5630213888;Arhgap42|1.74113680036;Bmpr2|2.29316919868;Htr1b|1.79620106671;Kcnma1|1.89255013832;Kcnmb1|1.95563227546;NPPA|5.27770095563;Npy1r|1.56483289886;Oxtr|2.07044741974	11	257	467	29486	http://www.ebi.ac.uk/QuickGO/GTerm?id=GO:0003018
5	4,5	regulation of neural precursor cell proliferation	GO:2000177	0.00292	0.0272	Adcyap1|1.80612154389;Bdnf|1.80314679144;Cip2a|1.85384251962;Fzd3|1.60080717441;Lrrk2|1.72699349797;Nf1|1.60386550261;Prox1|1.94798395316	7	119	467	29486	http://www.ebi.ac.uk/QuickGO/GTerm?id=GO:2000177
7	7	cellular response to calcium ion	GO:0071277	0.00294	0.0273	Ghrh|4.59358856457;Syt10|1.68946556427;Syt17|1.5536154283;Syt4|1.68520087102;Syt6|1.57552954303;Syt9|1.91723007635	6	89	467	29486	http://www.ebi.ac.uk/QuickGO/GTerm?id=GO:0071277
5	5	skeletal system development	GO:0001501	0.00296	0.0275	Atp7a|1.63065750797;Bbx|1.88388811504;Bmpr2|2.29316919868;Cadm1|1.70037872535;Creb3l2|1.79030353341;Ift80|1.54703524692;Impad1|1.83136247976;Lrp6|1.6630209972;Mmp16|1.53583759564;Nfib|1.55552517433;Pappa2|3.11835447753;Pbx1|1.52298742469;Pdgfc|2.13874101301;Smad5|1.60614601871;Sox5|1.64963406667;Sox6|1.83143297762;Thrb|2.25269743356;Vit|1.65240557001;Wnt9b|5.15451844846	19	589	467	29486	http://www.ebi.ac.uk/QuickGO/GTerm?id=GO:0001501
5	4,5	fear response	GO:0042596	0.00301	0.0279	Adcyap1|1.80612154389;Ankfn1|1.67831105915;Bdnf|1.80314679144;Gabra5|1.87970173279;Grin2b|3.03012355699	5	62	467	29486	http://www.ebi.ac.uk/QuickGO/GTerm?id=GO:0042596
3	3	positive regulation of response to stimulus	GO:0048584	0.00304	0.0281	Abl2|1.78882303001;Adcyap1|1.80612154389;Agtr1|2.5630213888;Alpk1|2.22002983685;Anxa1|1.53929538909;Atp7a|1.63065750797;Bdnf|1.80314679144;Bmpr2|2.29316919868;Bnip2|1.68707173711;Cadm1|1.70037872535;Cbl|1.66157093779;Cdh13|1.6044706784;Cnr1|1.75631169464;Crebrf|1.801913174;Csnk1g1|1.75516132716;Dcc|1.94565549541;Dhx36|1.61598277636;Epha3|2.39174675066;Ephb2|1.53449827116;Gal|2.14052860929;Ghrh|4.…	64	2860	467	29486	http://www.ebi.ac.uk/QuickGO/GTerm?id=GO:0048584
5	4,5	pallium development	GO:0021543	0.00308	0.0285	Bcl2|1.58444755063;Cask|1.50579274659;Dmd|1.81631855939;Grin2a|3.38370095833;Grin2b|3.03012355699;Lrp6|1.6630209972;Lrp8|1.64174018656;Mdga1|1.54825101488;Nf1|1.60386550261;Nkx2-1|2.71359841278;Prox1|1.94798395316	11	260	467	29486	http://www.ebi.ac.uk/QuickGO/GTerm?id=GO:0021543
4	4	regulation of biosynthetic process	GO:0009889	0.00313	0.0288	Abca1|1.75138726576;Adar|1.58844505789;Adcyap1|1.80612154389;Adgrg6|1.92135790069;Adra2a|1.65596464555;Aff2|2.62748742201;Ago2|2.17425457931;Ankrd13c|1.53397634;Anxa1|1.53929538909;Ar|3.16305156279;Asxl3|1.81811313532;Atrx|1.76810061983;Atxn1|2.04778649851;Bdnf|1.80314679144;Bmpr2|2.29316919868;Bsx|10.2854567926;Cask|1.50579274659;Cdh13|1.6044706784;Chrm5|3.41104905622;Cnot6l|1.84163452473;Commd1…	113	5612	467	29486	http://www.ebi.ac.uk/QuickGO/GTerm?id=GO:0009889
4	4	developmental cell growth	GO:0048588	0.00313	0.0288	Bdnf|1.80314679144;Bmpr2|2.29316919868;Cdkl5|3.25315038137;Gal|2.14052860929;Gsk3b|1.82336508407;Plxna4|2.27439569195;Sema5a|2.07026269967;Slit1|1.64755124;Sorbs2|1.58176659972;Syt17|1.5536154283;Syt4|1.68520087102;Trpc5|2.91402075935	12	299	467	29486	http://www.ebi.ac.uk/QuickGO/GTerm?id=GO:0048588
4	4	membrane organization	GO:0061024	0.00315	0.0289	Abca1|1.75138726576;Anxa1|1.53929538909;AP1G1|1.5708126488;Ar|3.16305156279;Atp11c|1.66141319377;Atp8a2|2.3655007126;Bcl2|1.58444755063;Cask|1.50579274659;Cnst|1.59624013602;Ephb2|1.53449827116;Evi5|1.62211207913;Grin2b|3.03012355699;Grip1|1.91932976023;Gsk3b|1.82336508407;Kalrn|1.60527276495;Kcnb1|1.94005755451;Osbpl8|1.7809226174;Pik3c2a|1.7478989721;Pls1|1.54761592621;Rab3c|2.60904242325;Rab8b…	35	1350	467	29486	http://www.ebi.ac.uk/QuickGO/GTerm?id=GO:0061024
11	8,9,10,11	regulation of nuclear-transcribed mRNA poly(A) tail shortening	GO:0060211	0.00317	0.029	Ago2|2.17425457931;Cpeb3|1.58961904272;Tnrc6b|1.90701618788	3	19	467	29486	http://www.ebi.ac.uk/QuickGO/GTerm?id=GO:0060211
7	4,6,7	positive regulation of hormone secretion	GO:0046887	0.0032	0.0293	Adcyap1|1.80612154389;Cask|1.50579274659;Creb1|1.60951463302;Gal|2.14052860929;Ghrh|4.59358856457;Grp|2.5515392585;Itsn1|1.70457388454;Kiss1|26.7234686203;Rab8b|1.55819106741	9	188	467	29486	http://www.ebi.ac.uk/QuickGO/GTerm?id=GO:0046887
7	5,7	positive regulation of blood pressure	GO:0045777	0.00323	0.0295	Agtr1|2.5630213888;Cnr1|1.75631169464;Lnpep|2.63853853413;Oxtr|2.07044741974;Tacr3|1.97193266452	5	63	467	29486	http://www.ebi.ac.uk/QuickGO/GTerm?id=GO:0045777
3	3	regulation of locomotion	GO:0040012	0.00323	0.0295	Ago2|2.17425457931;Amot|1.67501344601;Anxa1|1.53929538909;Atp7a|1.63065750797;Bmpr2|2.29316919868;Cdh13|1.6044706784;Epb41l5|2.04199887718;Gsk3b|1.82336508407;Igfbp5|1.77683665754;Il6st|1.80814553546;Lrig2|1.78605277497;Lrrk2|1.72699349797;Mcc|1.84361285239;Mgat5|2.03558529585;Nexmif|2.82993892569;Nkx2-1|2.71359841278;Osbpl8|1.7809226174;Pak3|2.61868370955;Pdgfc|2.13874101301;Pik3c2a|1.7478989721…	32	1204	467	29486	http://www.ebi.ac.uk/QuickGO/GTerm?id=GO:0040012
7	7	protein localization to plasma membrane	GO:0072659	0.00325	0.0296	Ar|3.16305156279;Cask|1.50579274659;Cnst|1.59624013602;Commd1|1.5781879616;Fam126b|2.17602615195;Grip1|1.91932976023;Kalrn|1.60527276495;Kcnb1|1.94005755451;Nhlrc1|1.61752827946;Pls1|1.54761592621;Rab3c|2.60904242325;Rab8b|1.55819106741;Zdhhc23|1.66008741869	13	340	467	29486	http://www.ebi.ac.uk/QuickGO/GTerm?id=GO:0072659
7	4,5,6,7	hair follicle development	GO:0001942	0.00328	0.0298	Atp7a|1.63065750797;Celsr1|1.91707138427;Fzd3|1.60080717441;Gal|2.14052860929;Igfbp5|1.77683665754;Zdhhc21|1.94170403704	6	91	467	29486	http://www.ebi.ac.uk/QuickGO/GTerm?id=GO:0001942
6	4,5,6	positive regulation of multicellular organism growth	GO:0040018	0.0033	0.0298	Atp8a2|2.3655007126;Creb1|1.60951463302;Ghrh|4.59358856457;Pls1|1.54761592621	4	39	467	29486	http://www.ebi.ac.uk/QuickGO/GTerm?id=GO:0040018
5	5	long-term synaptic depression	GO:0060292	0.0033	0.0298	Kcnb1|1.94005755451;Ppp1r9a|1.87096248079;Shank2|2.04102231735;Sorcs3|1.66343796119	4	39	467	29486	http://www.ebi.ac.uk/QuickGO/GTerm?id=GO:0060292
6	6	response to manganese ion	GO:0010042	0.0033	0.0298	Atp7a|1.63065750797;Grin2a|3.38370095833;Grin2b|3.03012355699;Lrrk2|1.72699349797	4	39	467	29486	http://www.ebi.ac.uk/QuickGO/GTerm?id=GO:0010042
6	5,6	G protein-coupled receptor signaling pathway, coupled to cyclic nucleotide second messenger	GO:0007187	0.00342	0.0309	Abca1|1.75138726576;Adcyap1|1.80612154389;Adgrg6|1.92135790069;Adra2a|1.65596464555;Anxa1|1.53929538909;Chrm5|3.41104905622;Cnr1|1.75631169464;Ghrh|4.59358856457;Gpr101|2.68152136207;Htr1b|1.79620106671;Oprm1|3.29578400936;Sstr3|1.5577558783;Tshr|7.45591939912	13	342	467	29486	http://www.ebi.ac.uk/QuickGO/GTerm?id=GO:0007187
6	6	protein localization to membrane	GO:0072657	0.00345	0.0311	Ar|3.16305156279;Cask|1.50579274659;Cnst|1.59624013602;Commd1|1.5781879616;Fam126b|2.17602615195;Grin2b|3.03012355699;Grip1|1.91932976023;Gsk3b|1.82336508407;Kalrn|1.60527276495;Kcnb1|1.94005755451;Nhlrc1|1.61752827946;Nptx2|1.65112602638;Osbpl8|1.7809226174;Pls1|1.54761592621;Rab3c|2.60904242325;Rab8b|1.55819106741;Rtp1|3.16366480996;Synj2bp|1.51368913503;Zdhhc21|1.94170403704;Zdhhc23|1.66008741…	20	642	467	29486	http://www.ebi.ac.uk/QuickGO/GTerm?id=GO:0072657
5	5	neuron projection extension	GO:1990138	0.00352	0.0317	Bdnf|1.80314679144;Bmpr2|2.29316919868;Cdkl5|3.25315038137;Gsk3b|1.82336508407;Plxna4|2.27439569195;Sema5a|2.07026269967;Slit1|1.64755124;Syt17|1.5536154283;Syt4|1.68520087102;Trpc5|2.91402075935	10	227	467	29486	http://www.ebi.ac.uk/QuickGO/GTerm?id=GO:1990138
6	5,6	regulation of cellular protein metabolic process	GO:0032268	0.00356	0.0319	Abl2|1.78882303001;Adar|1.58844505789;Adcyap1|1.80612154389;Ago2|2.17425457931;Agtr1|2.5630213888;Anos1|1.68396888076;Atrx|1.76810061983;Bdnf|1.80314679144;Bmpr2|2.29316919868;Bnip2|1.68707173711;Bsn|2.25843392236;Cbl|1.66157093779;Cnot6l|1.84163452473;Cnst|1.59624013602;Commd1|1.5781879616;Cpeb3|1.58961904272;Cpeb4|1.61659686585;Csrnp3|2.38158300535;Ctif|1.55281378832;Dcc|1.94565549541;Dhx36|1.6…	73	3372	467	29486	http://www.ebi.ac.uk/QuickGO/GTerm?id=GO:0032268
6	4,5,6	negative regulation of signal transduction	GO:0009968	0.00356	0.0319	Abl2|1.78882303001;Akap10|1.633033401;Ar|3.16305156279;Arhgap42|1.74113680036;Arhgef12|1.73150889495;Atxn1|2.04778649851;Bcl2|1.58444755063;Cbl|1.66157093779;Commd1|1.5781879616;Crebrf|1.801913174;Dmd|1.81631855939;Dusp18|1.76096593084;Epha3|2.39174675066;Ephb2|1.53449827116;Gsk3b|1.82336508407;Homer2|1.80491946919;Htr1b|1.79620106671;Ift80|1.54703524692;Igfbp5|1.77683665754;Lrrk2|1.72699349797;M…	37	1461	467	29486	http://www.ebi.ac.uk/QuickGO/GTerm?id=GO:0009968
7	7	induction of synaptic vesicle exocytosis by positive regulation of presynaptic cytosolic calcium ion concentration	GO:0099703	0.0036	0.0319	Cacna1b|1.73057909521;Cnr1|1.75631169464	2	6	467	29486	http://www.ebi.ac.uk/QuickGO/GTerm?id=GO:0099703
9	6,9	positive regulation of norepinephrine secretion	GO:0010701	0.0036	0.0319	Kcnb1|1.94005755451;Oxtr|2.07044741974	2	6	467	29486	http://www.ebi.ac.uk/QuickGO/GTerm?id=GO:0010701
13	6,8,11,13	positive regulation of presynaptic cytosolic calcium concentration	GO:0099533	0.0036	0.0319	Cacna1b|1.73057909521;Cnr1|1.75631169464	2	6	467	29486	http://www.ebi.ac.uk/QuickGO/GTerm?id=GO:0099533
9	8,9	type II pneumocyte differentiation	GO:0060510	0.0036	0.0319	Nfib|1.55552517433;Nkx2-1|2.71359841278	2	6	467	29486	http://www.ebi.ac.uk/QuickGO/GTerm?id=GO:0060510
6	5,6	negative regulation of synapse assembly	GO:0051964	0.0036	0.0319	Mdga1|1.54825101488;Slit1|1.64755124	2	6	467	29486	http://www.ebi.ac.uk/QuickGO/GTerm?id=GO:0051964
6	5,6	regulation of pyruvate dehydrogenase activity	GO:1904182	0.0036	0.0319	Pdp2|1.614204341;Ppm1h|1.78544834885	2	6	467	29486	http://www.ebi.ac.uk/QuickGO/GTerm?id=GO:1904182
11	8,9,10,11	ubiquitin-dependent protein catabolic process via the N-end rule pathway	GO:0071596	0.0036	0.0319	Ubr1|2.11106880205;Ubr3|1.53204633891	2	6	467	29486	http://www.ebi.ac.uk/QuickGO/GTerm?id=GO:0071596
5	5	anterior commissure morphogenesis	GO:0021960	0.0036	0.0319	Nfib|1.55552517433;Plxna4|2.27439569195	2	6	467	29486	http://www.ebi.ac.uk/QuickGO/GTerm?id=GO:0021960
5	5	regulation of cellular biosynthetic process	GO:0031326	0.00361	0.0319	Abca1|1.75138726576;Adar|1.58844505789;Adcyap1|1.80612154389;Adgrg6|1.92135790069;Adra2a|1.65596464555;Aff2|2.62748742201;Ago2|2.17425457931;Anxa1|1.53929538909;Ar|3.16305156279;Asxl3|1.81811313532;Atrx|1.76810061983;Atxn1|2.04778649851;Bdnf|1.80314679144;Bmpr2|2.29316919868;Bsx|10.2854567926;Cask|1.50579274659;Cdh13|1.6044706784;Chrm5|3.41104905622;Cnot6l|1.84163452473;Commd1|1.5781879616;Cpeb3|…	111	5521	467	29486	http://www.ebi.ac.uk/QuickGO/GTerm?id=GO:0031326
6	4,6	neuron cellular homeostasis	GO:0070050	0.00362	0.0319	Cacna1b|1.73057909521;Cacna1e|1.50131863359;Cnr1|1.75631169464;Htr1b|1.79620106671	4	40	467	29486	http://www.ebi.ac.uk/QuickGO/GTerm?id=GO:0070050
4	4	cerebellar cortex morphogenesis	GO:0021696	0.00362	0.0319	Agtpbp1|1.6336847076;Atp7a|1.63065750797;Prox1|1.94798395316;Rora|4.76576622268	4	40	467	29486	http://www.ebi.ac.uk/QuickGO/GTerm?id=GO:0021696
9	6,7,8,9	regulation of MAPK cascade	GO:0043408	0.00363	0.0319	Abl2|1.78882303001;Adcyap1|1.80612154389;Bdnf|1.80314679144;Bnip2|1.68707173711;Dcc|1.94565549541;Dmd|1.81631855939;Dusp18|1.76096593084;Epha3|2.39174675066;Ephb2|1.53449827116;Grin2b|3.03012355699;Gsk3b|1.82336508407;Kiss1|26.7234686203;Klhdc10|1.88311810278;Ksr2|2.93884661151;Lrrk2|1.72699349797;Map3k9|2.1819315995;Nf1|1.60386550261;Oprm1|3.29578400936;Pak3|2.61868370955;Pdgfc|2.13874101301;Plc…	26	923	467	29486	http://www.ebi.ac.uk/QuickGO/GTerm?id=GO:0043408
3	3	molting cycle process	GO:0022404	0.00365	0.032	Atp7a|1.63065750797;Celsr1|1.91707138427;Fzd3|1.60080717441;Gal|2.14052860929;Igfbp5|1.77683665754;Zdhhc21|1.94170403704	6	93	467	29486	http://www.ebi.ac.uk/QuickGO/GTerm?id=GO:0022404
5	4,5	hair cycle process	GO:0022405	0.00365	0.032	Atp7a|1.63065750797;Celsr1|1.91707138427;Fzd3|1.60080717441;Gal|2.14052860929;Igfbp5|1.77683665754;Zdhhc21|1.94170403704	6	93	467	29486	http://www.ebi.ac.uk/QuickGO/GTerm?id=GO:0022405
6	6	transforming growth factor beta receptor signaling pathway	GO:0007179	0.00368	0.0321	Bmpr2|2.29316919868;Creb1|1.60951463302;Mtmr4|1.5018062416;Nkx2-1|2.71359841278;Skil|1.61940648171;Smad5|1.60614601871;Tgfbr3|1.65560805773;Trim33|1.59098227729;Veph1|1.56479309476	9	192	467	29486	http://www.ebi.ac.uk/QuickGO/GTerm?id=GO:0007179
5	5	regulation of long-term synaptic depression	GO:1900452	0.00368	0.0321	Kcnb1|1.94005755451;Ppp1r9a|1.87096248079;Sorcs3|1.66343796119	3	20	467	29486	http://www.ebi.ac.uk/QuickGO/GTerm?id=GO:1900452
3	3	anatomical structure arrangement	GO:0048532	0.00368	0.0321	Dmd|1.81631855939;Kcna2|1.85876134777;Plxna4|2.27439569195	3	20	467	29486	http://www.ebi.ac.uk/QuickGO/GTerm?id=GO:0048532
4	4	penile erection	GO:0043084	0.00368	0.0321	Ar|3.16305156279;Cnr1|1.75631169464;Oxtr|2.07044741974	3	20	467	29486	http://www.ebi.ac.uk/QuickGO/GTerm?id=GO:0043084
4	4	retina morphogenesis in camera-type eye	GO:0060042	0.00369	0.0321	Atp8a2|2.3655007126;Lrp6|1.6630209972;Man2a1|1.58673532817;Prox1|1.94798395316;Rorb|2.45934549441	5	65	467	29486	http://www.ebi.ac.uk/QuickGO/GTerm?id=GO:0060042
5	5	regulation of cell size	GO:0008361	0.00377	0.0327	Atp7a|1.63065750797;Bdnf|1.80314679144;Bmpr2|2.29316919868;Cdkl5|3.25315038137;Creb1|1.60951463302;Gsk3b|1.82336508407;Plxna4|2.27439569195;Rap1gap2|2.38877710165;Sema5a|2.07026269967;Slit1|1.64755124;Trpc5|2.91402075935	11	267	467	29486	http://www.ebi.ac.uk/QuickGO/GTerm?id=GO:0008361
4	4	regulation of cellular component movement	GO:0051270	0.00379	0.0329	Ago2|2.17425457931;Amot|1.67501344601;Anxa1|1.53929538909;Atp7a|1.63065750797;Bmpr2|2.29316919868;Cacna1c|1.53263656672;Cdh13|1.6044706784;Epb41l5|2.04199887718;Gsk3b|1.82336508407;Igfbp5|1.77683665754;Il6st|1.80814553546;Lrig2|1.78605277497;Mcc|1.84361285239;Mgat5|2.03558529585;Nexmif|2.82993892569;Nkx2-1|2.71359841278;Osbpl8|1.7809226174;Pak3|2.61868370955;Pdgfc|2.13874101301;Pik3c2a|1.74789897…	32	1217	467	29486	http://www.ebi.ac.uk/QuickGO/GTerm?id=GO:0051270
6	6	skin epidermis development	GO:0098773	0.00385	0.0333	Atp7a|1.63065750797;Celsr1|1.91707138427;Fzd3|1.60080717441;Gal|2.14052860929;Igfbp5|1.77683665754;Zdhhc21|1.94170403704	6	94	467	29486	http://www.ebi.ac.uk/QuickGO/GTerm?id=GO:0098773
3	3	cell adhesion	GO:0007155	0.00395	0.034	Abl2|1.78882303001;Anxa1|1.53929538909;Atp7a|1.63065750797;Cadm1|1.70037872535;Cadm2|1.74511442625;Cdh13|1.6044706784;Cdh6|2.38202430281;Celsr1|1.91707138427;Clstn2|3.54505558664;Cntn5|1.89131122989;Dmd|1.81631855939;Efna5|1.73243975036;Egfl6|2.54179440766;Emb|3.3262129442;Epb41l5|2.04199887718;Epha3|2.39174675066;Igsf9b|2.63977545907;Il6st|1.80814553546;Itga9|1.85743261896;Lmln|1.87452480525;Lrp…	43	1777	467	29486	http://www.ebi.ac.uk/QuickGO/GTerm?id=GO:0007155
4	4	positive regulation of cartilage development	GO:0061036	0.00396	0.034	Bmpr2|2.29316919868;Sox5|1.64963406667;Sox6|1.83143297762;Thrb|2.25269743356	4	41	467	29486	http://www.ebi.ac.uk/QuickGO/GTerm?id=GO:0061036
10	6,9,10	regulation of synaptic transmission, GABAergic	GO:0032228	0.00396	0.034	Bdnf|1.80314679144;Cnr1|1.75631169464;Htr1b|1.79620106671;Oxtr|2.07044741974	4	41	467	29486	http://www.ebi.ac.uk/QuickGO/GTerm?id=GO:0032228
6	6	export across plasma membrane	GO:0140115	0.00396	0.034	Kcna3|1.76561016889;Kcnd3|2.14991305394;Kcnt2|1.78539559162;Slc8a1|2.00558706033	4	41	467	29486	http://www.ebi.ac.uk/QuickGO/GTerm?id=GO:0140115
5	5	cellular response to antibiotic	GO:0071236	0.00398	0.0341	Anxa1|1.53929538909;Atp7a|1.63065750797;Glra1|2.11628017528;Glra3|2.32648429766;Grin2b|3.03012355699;Gsk3b|1.82336508407;Il18rap|3.17515207801;Kcnmb1|1.95563227546;Lrrk2|1.72699349797;Scn3a|1.72502260546	10	231	467	29486	http://www.ebi.ac.uk/QuickGO/GTerm?id=GO:0071236
7	6,7	regulation of nucleotide biosynthetic process	GO:0030808	0.00398	0.0341	Abca1|1.75138726576;Adcyap1|1.80612154389;Adgrg6|1.92135790069;Adra2a|1.65596464555;Chrm5|3.41104905622;Gucy1a2|2.6332285162;Htr1b|1.79620106671;Nf1|1.60386550261;Oprm1|3.29578400936;Pdk3|1.74608219146;Tshr|7.45591939912	11	269	467	29486	http://www.ebi.ac.uk/QuickGO/GTerm?id=GO:0030808
8	7,8	regulation of purine nucleotide biosynthetic process	GO:1900371	0.00398	0.0341	Abca1|1.75138726576;Adcyap1|1.80612154389;Adgrg6|1.92135790069;Adra2a|1.65596464555;Chrm5|3.41104905622;Gucy1a2|2.6332285162;Htr1b|1.79620106671;Nf1|1.60386550261;Oprm1|3.29578400936;Pdk3|1.74608219146;Tshr|7.45591939912	11	269	467	29486	http://www.ebi.ac.uk/QuickGO/GTerm?id=GO:1900371
5	4,5	negative regulation of cellular component movement	GO:0051271	0.00405	0.0346	Gsk3b|1.82336508407;Igfbp5|1.77683665754;Mcc|1.84361285239;Nexmif|2.82993892569;Nkx2-1|2.71359841278;Osbpl8|1.7809226174;Sema5a|2.07026269967;Slit1|1.64755124;Slit2|1.6055003616;Srgap1|1.65835546545;Srgap3|1.56357841991;Synj2bp|1.51368913503;Tgfbr3|1.65560805773	13	349	467	29486	http://www.ebi.ac.uk/QuickGO/GTerm?id=GO:0051271
9	9	cAMP biosynthetic process	GO:0006171	0.00407	0.0347	Abca1|1.75138726576;Adcyap1|1.80612154389;Adgrg6|1.92135790069;Adra2a|1.65596464555;Chrm5|3.41104905622;Htr1b|1.79620106671;Nf1|1.60386550261;Oprm1|3.29578400936;Tshr|7.45591939912	9	195	467	29486	http://www.ebi.ac.uk/QuickGO/GTerm?id=GO:0006171
2	2	reproductive process	GO:0022414	0.0041	0.0349	Adcyap1|1.80612154389;Adra2a|1.65596464555;Ago2|2.17425457931;Anxa1|1.53929538909;Ar|3.16305156279;Bcl2|1.58444755063;Bmpr2|2.29316919868;Cbl|1.66157093779;Cdh6|2.38202430281;Cep57|1.55920791474;Cip2a|1.85384251962;Cnr1|1.75631169464;Crebrf|1.801913174;Dhx36|1.61598277636;Diaph3|2.50121673317;Dnah5|1.62260966757;Gabrb1|1.90377476319;Gfra1|1.91811888526;Glra1|2.11628017528;Hspa1l|1.64691971366;Igf…	47	1989	467	29486	http://www.ebi.ac.uk/QuickGO/GTerm?id=GO:0022414
6	6	amide transport	GO:0042886	0.00416	0.0353	Abca1|1.75138726576;Adcyap1|1.80612154389;Adra2a|1.65596464555;Agtr1|2.5630213888;Anxa1|1.53929538909;AP1G1|1.5708126488;Cask|1.50579274659;Cep57|1.55920791474;Cnr1|1.75631169464;Cnst|1.59624013602;Commd1|1.5781879616;Dhx36|1.61598277636;Efna5|1.73243975036;Erc1|2.09098924531;Evi5|1.62211207913;Fras1|1.81033536543;Ghrh|4.59358856457;Glg1|1.6141651276;Grip1|1.91932976023;Grp|2.5515392585;Gsk3b|1.8…	55	2414	467	29486	http://www.ebi.ac.uk/QuickGO/GTerm?id=GO:0042886
8	7,8	Rho protein signal transduction	GO:0007266	0.00418	0.0355	Abca1|1.75138726576;Abl2|1.78882303001;Arhgap42|1.74113680036;Arhgef12|1.73150889495;Cdh13|1.6044706784;Celsr1|1.91707138427;Itsn1|1.70457388454;Kalrn|1.60527276495;Pak3|2.61868370955;Rasgrf2|1.8322211404;Srgap1|1.65835546545;Synj2bp|1.51368913503	12	310	467	29486	http://www.ebi.ac.uk/QuickGO/GTerm?id=GO:0007266
5	5	regulation of lipid transport	GO:0032368	0.00419	0.0355	Abca1|1.75138726576;Agtr1|2.5630213888;Atp8a2|2.3655007126;Commd1|1.5781879616;Gal|2.14052860929;Tnfrsf11a|1.89899131125;Ttc39b|2.58594835027	7	127	467	29486	http://www.ebi.ac.uk/QuickGO/GTerm?id=GO:0032368
8	8	negative regulation of blood vessel diameter	GO:0097756	0.00419	0.0355	Adra2a|1.65596464555;Agtr1|2.5630213888;Arhgap42|1.74113680036;Bmpr2|2.29316919868;Htr1b|1.79620106671;Npy1r|1.56483289886;Oxtr|2.07044741974	7	127	467	29486	http://www.ebi.ac.uk/QuickGO/GTerm?id=GO:0097756
8	8	cAMP metabolic process	GO:0046058	0.00423	0.0356	Abca1|1.75138726576;Adcyap1|1.80612154389;Adgrg6|1.92135790069;Adra2a|1.65596464555;Chrm5|3.41104905622;Ghrh|4.59358856457;Htr1b|1.79620106671;Nf1|1.60386550261;Oprm1|3.29578400936;Tshr|7.45591939912	10	233	467	29486	http://www.ebi.ac.uk/QuickGO/GTerm?id=GO:0046058
5	4,5	cell-cell signaling by wnt	GO:0198738	0.00425	0.0356	Cdk14|2.26095337415;Celsr1|1.91707138427;Csnk1g1|1.75516132716;Fzd3|1.60080717441;Fzd5|2.45242044859;Gsk3b|1.82336508407;Ift80|1.54703524692;Lrp6|1.6630209972;Lrrk2|1.72699349797;Mcc|1.84361285239;Oprm1|3.29578400936;Ptpro|1.7210833471;Sema5a|2.07026269967;Stk4|1.70208675615;Tnks|1.86377403683;Wnt9b|5.15451844846	16	477	467	29486	http://www.ebi.ac.uk/QuickGO/GTerm?id=GO:0198738
9	7,8,9	regulation of cardiac muscle contraction by calcium ion signaling	GO:0010882	0.00425	0.0356	Cacna1c|1.53263656672;Dmd|1.81631855939;Slc8a1|2.00558706033	3	21	467	29486	http://www.ebi.ac.uk/QuickGO/GTerm?id=GO:0010882
5	4,5	cerebellar Purkinje cell layer morphogenesis	GO:0021692	0.00425	0.0356	Agtpbp1|1.6336847076;Atp7a|1.63065750797;Rora|4.76576622268	3	21	467	29486	http://www.ebi.ac.uk/QuickGO/GTerm?id=GO:0021692
6	6	regulation of short-term neuronal synaptic plasticity	GO:0048172	0.00425	0.0356	Bdnf|1.80314679144;Slc4a10|1.94086399342;Syt4|1.68520087102	3	21	467	29486	http://www.ebi.ac.uk/QuickGO/GTerm?id=GO:0048172
5	3,4,5	regulation of homeostatic process	GO:0032844	0.00429	0.0359	Adra2a|1.65596464555;Anxa1|1.53929538909;Atrx|1.76810061983;Cacna1c|1.53263656672;Cnr1|1.75631169464;Dhx36|1.61598277636;Dmd|1.81631855939;Efna5|1.73243975036;Hcn4|2.30314499407;Lrrk2|1.72699349797;Nf1|1.60386550261;Rbfox2|1.86946365398;Rora|4.76576622268;Slc8a1|2.00558706033;Stxbp4|1.50349946062;Tnfrsf11a|1.89899131125;Tnks|1.86377403683;Trpa1|10.9584145253	18	565	467	29486	http://www.ebi.ac.uk/QuickGO/GTerm?id=GO:0032844
2	2	biological adhesion	GO:0022610	0.0044	0.0368	Abl2|1.78882303001;Anxa1|1.53929538909;Atp7a|1.63065750797;Cadm1|1.70037872535;Cadm2|1.74511442625;Cdh13|1.6044706784;Cdh6|2.38202430281;Celsr1|1.91707138427;Clstn2|3.54505558664;Cntn5|1.89131122989;Dmd|1.81631855939;Efna5|1.73243975036;Egfl6|2.54179440766;Emb|3.3262129442;Epb41l5|2.04199887718;Epha3|2.39174675066;Igsf9b|2.63977545907;Il6st|1.80814553546;Itga9|1.85743261896;Lmln|1.87452480525;Lrp…	43	1788	467	29486	http://www.ebi.ac.uk/QuickGO/GTerm?id=GO:0022610
6	5,6	regulation of extent of cell growth	GO:0061387	0.00443	0.037	Bdnf|1.80314679144;Bmpr2|2.29316919868;Cdkl5|3.25315038137;Gsk3b|1.82336508407;Plxna4|2.27439569195;Sema5a|2.07026269967;Slit1|1.64755124;Trpc5|2.91402075935	8	162	467	29486	http://www.ebi.ac.uk/QuickGO/GTerm?id=GO:0061387
7	5,7	neuron migration	GO:0001764	0.0045	0.0375	Cdkl5|3.25315038137;Celsr1|1.91707138427;Chl1|1.68973371067;Fzd3|1.60080717441;Gsk3b|1.82336508407;Lrig2|1.78605277497;Mdga1|1.54825101488;Nexmif|2.82993892569;Nkx2-1|2.71359841278	9	198	467	29486	http://www.ebi.ac.uk/QuickGO/GTerm?id=GO:0001764
2	2	reproduction	GO:0000003	0.00451	0.0376	Adcyap1|1.80612154389;Adra2a|1.65596464555;Ago2|2.17425457931;Anxa1|1.53929538909;Ar|3.16305156279;Bcl2|1.58444755063;Bmpr2|2.29316919868;Cbl|1.66157093779;Cdh6|2.38202430281;Cep57|1.55920791474;Cip2a|1.85384251962;Cnr1|1.75631169464;Crebrf|1.801913174;Dhx36|1.61598277636;Diaph3|2.50121673317;Dnah5|1.62260966757;Gabrb1|1.90377476319;Gfra1|1.91811888526;Glra1|2.11628017528;Hspa1l|1.64691971366;Igf…	46	1947	467	29486	http://www.ebi.ac.uk/QuickGO/GTerm?id=GO:0000003
2	2	cell proliferation	GO:0008283	0.00456	0.0379	Abl2|1.78882303001;Adcyap1|1.80612154389;Agtr1|2.5630213888;Anxa1|1.53929538909;Ar|3.16305156279;Atp7a|1.63065750797;Atxn1|2.04778649851;Bdnf|1.80314679144;Bmpr2|2.29316919868;Cdh13|1.6044706784;Cip2a|1.85384251962;Cnot6l|1.84163452473;Creb1|1.60951463302;Dmd|1.81631855939;Fzd3|1.60080717441;Gal|2.14052860929;Ghrh|4.59358856457;Gnrhr|12.4769642218;Gsk3b|1.82336508407;ENSRNOG00000014275|1.64154923…	55	2425	467	29486	http://www.ebi.ac.uk/QuickGO/GTerm?id=GO:0008283
7	5,7	cellular response to hypoxia	GO:0071456	0.00465	0.0386	Atp7a|1.63065750797;Bcl2|1.58444755063;Commd1|1.5781879616;Kcnmb1|1.95563227546;Mdm4|1.6163153265;Pdk3|1.74608219146;Rora|4.76576622268;Scn2a|2.04269253996;Slc8a1|2.00558706033	9	199	467	29486	http://www.ebi.ac.uk/QuickGO/GTerm?id=GO:0071456
10	7,8,9,10	regulation of mRNA 3'-end processing	GO:0031440	0.00471	0.039	Ago2|2.17425457931;Cpeb3|1.58961904272;Dhx36|1.61598277636;Tnrc6b|1.90701618788	4	43	467	29486	http://www.ebi.ac.uk/QuickGO/GTerm?id=GO:0031440
7	7	central nervous system neuron axonogenesis	GO:0021955	0.00471	0.039	Ephb2|1.53449827116;Nfib|1.55552517433;Plxna4|2.27439569195;Slit2|1.6055003616	4	43	467	29486	http://www.ebi.ac.uk/QuickGO/GTerm?id=GO:0021955
3	3	response to external stimulus	GO:0009605	0.00474	0.0392	Abca1|1.75138726576;Ackr4|1.83856036673;Adar|1.58844505789;Adcyap1|1.80612154389;Alpk1|2.22002983685;Anxa1|1.53929538909;Atp8a2|2.3655007126;Bcl2|1.58444755063;Bdnf|1.80314679144;Bmpr2|2.29316919868;Cadps2|1.72082859594;Cbl|1.66157093779;Ccdc186|1.82375536062;Cdh13|1.6044706784;Chl1|1.68973371067;Cnr1|1.75631169464;Cp|1.56893085713;Cpeb4|1.61659686585;Creb1|1.60951463302;Dcc|1.94565549541;Dhx36|1…	73	3412	467	29486	http://www.ebi.ac.uk/QuickGO/GTerm?id=GO:0009605
5	5	neuromuscular process	GO:0050905	0.00476	0.0392	Abl2|1.78882303001;Agtpbp1|1.6336847076;Ankfn1|1.67831105915;Atp8a2|2.3655007126;Fgf14|1.75380470754;Glra1|2.11628017528;Rbfox2|1.86946365398	7	130	467	29486	http://www.ebi.ac.uk/QuickGO/GTerm?id=GO:0050905
False	obselete	obsolete positive regulation of cyclic nucleotide metabolic process	GO:0030801	0.00476	0.0392	Abca1|1.75138726576;Adcyap1|1.80612154389;Adgrg6|1.92135790069;Chrm5|3.41104905622;Ghrh|4.59358856457;Gucy1a2|2.6332285162;Nf1|1.60386550261;Tshr|7.45591939912	8	164	467	29486	http://www.ebi.ac.uk/QuickGO/GTerm?id=GO:0030801
3	3	neural precursor cell proliferation	GO:0061351	0.0048	0.0395	Adcyap1|1.80612154389;Bdnf|1.80314679144;Cip2a|1.85384251962;Fzd3|1.60080717441;ENSRNOG00000014275|1.64154923921;Lrrk2|1.72699349797;Nf1|1.60386550261;Prox1|1.94798395316;Rora|4.76576622268	9	200	467	29486	http://www.ebi.ac.uk/QuickGO/GTerm?id=GO:0061351
8	4,7,8	positive regulation of protein localization to cell surface	GO:2000010	0.00486	0.0397	Commd1|1.5781879616;Lrig2|1.78605277497;Synj2bp|1.51368913503	3	22	467	29486	http://www.ebi.ac.uk/QuickGO/GTerm?id=GO:2000010
6	5,6	ganglion development	GO:0061548	0.00486	0.0397	Fzd3|1.60080717441;Kcnq3|2.15099919727;Unc5c|1.84534096417	3	22	467	29486	http://www.ebi.ac.uk/QuickGO/GTerm?id=GO:0061548
8	6,8	fever generation	GO:0001660	0.00486	0.0397	Cnr1|1.75631169464;Epha3|2.39174675066;Tnfrsf11a|1.89899131125	3	22	467	29486	http://www.ebi.ac.uk/QuickGO/GTerm?id=GO:0001660
4	4	locomotory exploration behavior	GO:0035641	0.00486	0.0397	Lrrk2|1.72699349797;Lsamp|1.53350544011;Slc4a10|1.94086399342	3	22	467	29486	http://www.ebi.ac.uk/QuickGO/GTerm?id=GO:0035641
5	5	regulation of cell migration	GO:0030334	0.00487	0.0397	Ago2|2.17425457931;Amot|1.67501344601;Anxa1|1.53929538909;Atp7a|1.63065750797;Bmpr2|2.29316919868;Cdh13|1.6044706784;Epb41l5|2.04199887718;Gsk3b|1.82336508407;Igfbp5|1.77683665754;Il6st|1.80814553546;Lrig2|1.78605277497;Mcc|1.84361285239;Mgat5|2.03558529585;Nexmif|2.82993892569;Nkx2-1|2.71359841278;Osbpl8|1.7809226174;Pak3|2.61868370955;Pdgfc|2.13874101301;Pik3c2a|1.7478989721;Plxna4|2.2743956919…	28	1041	467	29486	http://www.ebi.ac.uk/QuickGO/GTerm?id=GO:0030334
6	6	glycoprotein biosynthetic process	GO:0009101	0.00488	0.0398	Alg11|1.63909715488;Atp7a|1.63065750797;Bmpr2|2.29316919868;Fut9|2.73337647303;Gfpt1|1.7693696804;Glce|1.9234038692;Gxylt1|1.60330406009;Man1a2|1.90169671042;Man2a1|1.58673532817;Mgat5|2.03558529585;St8sia1|1.77762086215;Tet3|1.5549755211;Tmtc1|1.58441034055;Tnks|1.86377403683;Uggt1|1.8027986716	15	441	467	29486	http://www.ebi.ac.uk/QuickGO/GTerm?id=GO:0009101
5	4,5	tube morphogenesis	GO:0035239	0.00491	0.04	Ago2|2.17425457931;Agtr1|2.5630213888;Amot|1.67501344601;Anxa1|1.53929538909;Bmpr2|2.29316919868;Ccdc40|1.87638752596;Cdh13|1.6044706784;Celsr1|1.91707138427;Epb41l5|2.04199887718;Fzd3|1.60080717441;Lrp6|1.6630209972;Mib1|1.73256399352;Nf1|1.60386550261;Nfib|1.55552517433;Nkx2-1|2.71359841278;Pbx1|1.52298742469;Pik3c2a|1.7478989721;Prox1|1.94798395316;Rora|4.76576622268;Scg2|1.92796891336;Sema5a|…	25	897	467	29486	http://www.ebi.ac.uk/QuickGO/GTerm?id=GO:0035239
5	5	regulation of nucleobase-containing compound metabolic process	GO:0019219	0.00496	0.0403	Abca1|1.75138726576;Adar|1.58844505789;Adcyap1|1.80612154389;Adgrg6|1.92135790069;Adra2a|1.65596464555;Aff2|2.62748742201;Ago2|2.17425457931;Ar|3.16305156279;Asxl3|1.81811313532;Atp7a|1.63065750797;Atrx|1.76810061983;Atxn1|2.04778649851;Bdnf|1.80314679144;Bmpr2|2.29316919868;Bsx|10.2854567926;Cask|1.50579274659;Cdh13|1.6044706784;Chrm5|3.41104905622;Cnot6l|1.84163452473;Commd1|1.5781879616;Cpeb3|…	107	5345	467	29486	http://www.ebi.ac.uk/QuickGO/GTerm?id=GO:0019219
8	6,7,8	oncostatin-M-mediated signaling pathway	GO:0038165	0.00499	0.0404	Il6st|1.80814553546;Lifr|2.03098237146	2	7	467	29486	http://www.ebi.ac.uk/QuickGO/GTerm?id=GO:0038165
7	6,7	leukemia inhibitory factor signaling pathway	GO:0048861	0.00499	0.0404	Il6st|1.80814553546;Lifr|2.03098237146	2	7	467	29486	http://www.ebi.ac.uk/QuickGO/GTerm?id=GO:0048861
6	6	gliogenesis	GO:0042063	0.00503	0.0407	Abl2|1.78882303001;Adcyap1|1.80612154389;Adgrg6|1.92135790069;Anxa1|1.53929538909;Atxn1|2.04778649851;Bcl2|1.58444755063;Creb1|1.60951463302;Dmd|1.81631855939;Kcnq3|2.15099919727;Lrp8|1.64174018656;Nf1|1.60386550261;Nfib|1.55552517433;Nkx2-1|2.71359841278;Sox6|1.83143297762	14	400	467	29486	http://www.ebi.ac.uk/QuickGO/GTerm?id=GO:0042063
4	4	response to starvation	GO:0042594	0.00509	0.0411	Adcyap1|1.80612154389;Alpk1|2.22002983685;Bmpr2|2.29316919868;Cadps2|1.72082859594;Cbl|1.66157093779;Cpeb4|1.61659686585;Gabra5|1.87970173279;Grin2b|3.03012355699;Lrrk2|1.72699349797;Slc18a2|2.15337279363;Sntg1|1.61441606522;Sorbs1|1.50679239466;Sstr3|1.5577558783;Wnt9b|5.15451844846;Xpr1|1.76796108157	15	443	467	29486	http://www.ebi.ac.uk/QuickGO/GTerm?id=GO:0042594
8	5,7,8	regulation of neuroblast proliferation	GO:1902692	0.00511	0.0412	Bdnf|1.80314679144;Fzd3|1.60080717441;Lrrk2|1.72699349797;Nf1|1.60386550261	4	44	467	29486	http://www.ebi.ac.uk/QuickGO/GTerm?id=GO:1902692
5	4,5	single-organism organelle organization	GO:1902589	0.00518	0.0417	Abl2|1.78882303001;Alpk1|2.22002983685;Anxa1|1.53929538909;Arhgap26|1.98322369149;Atp8a2|2.3655007126;Atrx|1.76810061983;Bcl2|1.58444755063;Camsap2|1.51141697152;Cdkl5|3.25315038137;Celsr1|1.91707138427;Cep57|1.55920791474;Cep68|1.76730621833;Cit|2.19990129335;Cluap1|1.75209185181;Dhx36|1.61598277636;Diaph3|2.50121673317;Efna5|1.73243975036;Elk4|1.64313962062;Epb41l4b|1.62968802798;Epb41l5|2.0419…	63	2874	467	29486	http://www.ebi.ac.uk/QuickGO/GTerm?id=GO:1902589
4	4	protein metabolic process	GO:0019538	0.00518	0.0417	Abca1|1.75138726576;Abl2|1.78882303001;Adam22|1.90797500354;Adamts20|1.95691534556;Adar|1.58844505789;Adck1|1.91443056935;Adcyap1|1.80612154389;Ago2|2.17425457931;Agtpbp1|1.6336847076;Agtr1|2.5630213888;Alg11|1.63909715488;Alpk1|2.22002983685;Anos1|1.68396888076;Anxa1|1.53929538909;Ate1|1.5006717176;Atp7a|1.63065750797;Atrx|1.76810061983;Bdnf|1.80314679144;Bmpr2|2.29316919868;Bnip2|1.68707173711;…	160	8478	467	29486	http://www.ebi.ac.uk/QuickGO/GTerm?id=GO:0019538
5	4,5	postsynapse organization	GO:0099173	0.00545	0.0438	Cask|1.50579274659;Cdkl5|3.25315038137;Dhx36|1.61598277636;Ephb2|1.53449827116;Grin2a|3.38370095833;Lrrk2|1.72699349797;Pak3|2.61868370955;Ppp1r9a|1.87096248079;Shank2|2.04102231735	9	204	467	29486	http://www.ebi.ac.uk/QuickGO/GTerm?id=GO:0099173
7	6,7	lipid phosphorylation	GO:0046834	0.00547	0.0438	Dgke|1.66646343573;Dgkh|2.57614400031;Fam126b|2.17602615195;Impad1|1.83136247976;Pik3c2a|1.7478989721;Smg1|1.5859497471	6	101	467	29486	http://www.ebi.ac.uk/QuickGO/GTerm?id=GO:0046834
3	3	cell recognition	GO:0008037	0.0055	0.044	Bdnf|1.80314679144;Cadm1|1.70037872535;Cadm2|1.74511442625;Cnr1|1.75631169464;Efna5|1.73243975036;Emb|3.3262129442;Epha3|2.39174675066;Hspa1l|1.64691971366;Ncam2|1.506534126;Sema5a|2.07026269967	10	242	467	29486	http://www.ebi.ac.uk/QuickGO/GTerm?id=GO:0008037
4	4	regulation of cell motility	GO:2000145	0.00552	0.0441	Ago2|2.17425457931;Amot|1.67501344601;Anxa1|1.53929538909;Atp7a|1.63065750797;Bmpr2|2.29316919868;Cdh13|1.6044706784;Epb41l5|2.04199887718;Gsk3b|1.82336508407;Igfbp5|1.77683665754;Il6st|1.80814553546;Lrig2|1.78605277497;Mcc|1.84361285239;Mgat5|2.03558529585;Nexmif|2.82993892569;Nkx2-1|2.71359841278;Osbpl8|1.7809226174;Pak3|2.61868370955;Pdgfc|2.13874101301;Pik3c2a|1.7478989721;Plxna4|2.2743956919…	29	1100	467	29486	http://www.ebi.ac.uk/QuickGO/GTerm?id=GO:2000145
7	5,7	negative regulation of smooth muscle contraction	GO:0045986	0.00552	0.0441	Adra2a|1.65596464555;Arhgap42|1.74113680036;Kcnma1|1.89255013832	3	23	467	29486	http://www.ebi.ac.uk/QuickGO/GTerm?id=GO:0045986
6	6	regulation of long-term neuronal synaptic plasticity	GO:0048169	0.00554	0.0442	Bdnf|1.80314679144;Grin2a|3.38370095833;Grin2b|3.03012355699;Lnpep|2.63853853413	4	45	467	29486	http://www.ebi.ac.uk/QuickGO/GTerm?id=GO:0048169
8	6,7,8	positive regulation of MAPK cascade	GO:0043410	0.00558	0.0444	Abl2|1.78882303001;Adcyap1|1.80612154389;Bdnf|1.80314679144;Bnip2|1.68707173711;Dcc|1.94565549541;Epha3|2.39174675066;Ephb2|1.53449827116;Kiss1|26.7234686203;Klhdc10|1.88311810278;Ksr2|2.93884661151;Lrrk2|1.72699349797;Map3k9|2.1819315995;Oprm1|3.29578400936;Pak3|2.61868370955;Pdgfc|2.13874101301;Plce1|1.54064499608;Stk4|1.70208675615;Taok1|1.94149025384;Tnfrsf11a|1.89899131125;Traf6|2.06858868901	20	671	467	29486	http://www.ebi.ac.uk/QuickGO/GTerm?id=GO:0043410
6	4,5,6	tube formation	GO:0035148	0.00569	0.0452	Celsr1|1.91707138427;Fzd3|1.60080717441;Lrp6|1.6630209972;Mib1|1.73256399352;Nfib|1.55552517433;Stk4|1.70208675615;Traf6|2.06858868901;Wnt9b|5.15451844846	8	169	467	29486	http://www.ebi.ac.uk/QuickGO/GTerm?id=GO:0035148
5	5	connective tissue development	GO:0061448	0.00575	0.0457	Atp7a|1.63065750797;Bmpr2|2.29316919868;Creb3l2|1.79030353341;Ift80|1.54703524692;Lrp6|1.6630209972;Nfib|1.55552517433;Smad5|1.60614601871;Sox5|1.64963406667;Sox6|1.83143297762;Sptlc2|1.67495712736;Thrb|2.25269743356;Vit|1.65240557001	12	323	467	29486	http://www.ebi.ac.uk/QuickGO/GTerm?id=GO:0061448
6	4,6	negative regulation of secretion	GO:0051048	0.00579	0.0459	Adra2a|1.65596464555;Anxa1|1.53929538909;Cnr1|1.75631169464;Htr1b|1.79620106671;Kcnb1|1.94005755451;Npy1r|1.56483289886;Oprm1|3.29578400936;Oxtr|2.07044741974;Ppp1r9a|1.87096248079;Stxbp5l|1.99090651306;Syt4|1.68520087102	11	283	467	29486	http://www.ebi.ac.uk/QuickGO/GTerm?id=GO:0051048
7	7	protein homooligomerization	GO:0051260	0.00597	0.0472	Cep57|1.55920791474;G3bp2|1.70010953284;Gfpt1|1.7693696804;Glra1|2.11628017528;Kcna2|1.85876134777;Kcna3|1.76561016889;Kcnb1|1.94005755451;Kcnd3|2.14991305394;Kcnma1|1.89255013832;Nup58|1.59437843625;Samhd1|1.58813784861;Scube1|1.64232660614;Skil|1.61940648171;Slc1a2|1.64226621029;Trpa1|10.9584145253	15	451	467	29486	http://www.ebi.ac.uk/QuickGO/GTerm?id=GO:0051260
8	6,7,8	regulation of axon extension involved in axon guidance	GO:0048841	0.006	0.0474	Bmpr2|2.29316919868;Plxna4|2.27439569195;Sema5a|2.07026269967;Slit1|1.64755124	4	46	467	29486	http://www.ebi.ac.uk/QuickGO/GTerm?id=GO:0048841
4	4	adult locomotory behavior	GO:0008344	0.00601	0.0474	Agtpbp1|1.6336847076;Atxn1|2.04778649851;Chl1|1.68973371067;Fgf14|1.75380470754;Glra1|2.11628017528;Sez6l|1.82405881389	6	103	467	29486	http://www.ebi.ac.uk/QuickGO/GTerm?id=GO:0008344
5	5	positive regulation of dendrite development	GO:1900006	0.00607	0.0477	Cask|1.50579274659;Cdkl5|3.25315038137;Dhx36|1.61598277636;Itsn1|1.70457388454;Pak3|2.61868370955;Ppp1r9a|1.87096248079;Shank2|2.04102231735	7	136	467	29486	http://www.ebi.ac.uk/QuickGO/GTerm?id=GO:1900006
7	6,7	regulation of protein localization to cell periphery	GO:1904375	0.00607	0.0477	Ar|3.16305156279;Cnst|1.59624013602;Commd1|1.5781879616;Gsk3b|1.82336508407;Kalrn|1.60527276495;Nhlrc1|1.61752827946;Pls1|1.54761592621	7	136	467	29486	http://www.ebi.ac.uk/QuickGO/GTerm?id=GO:1904375
6	6	axon extension	GO:0048675	0.0061	0.0479	Bdnf|1.80314679144;Bmpr2|2.29316919868;Cdkl5|3.25315038137;Gsk3b|1.82336508407;Plxna4|2.27439569195;Sema5a|2.07026269967;Slit1|1.64755124;Trpc5|2.91402075935	8	171	467	29486	http://www.ebi.ac.uk/QuickGO/GTerm?id=GO:0048675
7	4,5,7	negative regulation of secretion by cell	GO:1903531	0.00615	0.0481	Adra2a|1.65596464555;Anxa1|1.53929538909;Cnr1|1.75631169464;Htr1b|1.79620106671;Kcnb1|1.94005755451;Npy1r|1.56483289886;Oprm1|3.29578400936;Ppp1r9a|1.87096248079;Stxbp5l|1.99090651306;Syt4|1.68520087102	10	246	467	29486	http://www.ebi.ac.uk/QuickGO/GTerm?id=GO:1903531
11	6,8,9,10,11	regulation of insulin secretion	GO:0050796	0.00615	0.0481	Adra2a|1.65596464555;Cask|1.50579274659;Cnr1|1.75631169464;Efna5|1.73243975036;Ghrh|4.59358856457;Kcnb1|1.94005755451;Sstr3|1.5577558783;Stxbp4|1.50349946062;Stxbp5l|1.99090651306;Syt9|1.91723007635	10	246	467	29486	http://www.ebi.ac.uk/QuickGO/GTerm?id=GO:0050796
5	5	protein-containing complex assembly	GO:0065003	0.00616	0.0481	Abca1|1.75138726576;Ago2|2.17425457931;Atrx|1.76810061983;Cadps2|1.72082859594;Camsap2|1.51141697152;Cask|1.50579274659;Cep57|1.55920791474;Chrna3|2.13461749154;Chrnb4|1.57813088348;Cnot6l|1.84163452473;Creb1|1.60951463302;Dgkh|2.57614400031;Dhx36|1.61598277636;Diaph3|2.50121673317;Dmd|1.81631855939;Dnah5|1.62260966757;Dnal1|1.66273116076;G3bp2|1.70010953284;Gfpt1|1.7693696804;Glra1|2.11628017528…	54	2408	467	29486	http://www.ebi.ac.uk/QuickGO/GTerm?id=GO:0065003
7	7	cellular response to manganese ion	GO:0071287	0.00624	0.0486	Grin2a|3.38370095833;Grin2b|3.03012355699;Lrrk2|1.72699349797	3	24	467	29486	http://www.ebi.ac.uk/QuickGO/GTerm?id=GO:0071287
6	4,5,6	negative regulation of oxidoreductase activity	GO:0051354	0.00624	0.0486	Cnr1|1.75631169464;Gsk3b|1.82336508407;Lrrk2|1.72699349797	3	24	467	29486	http://www.ebi.ac.uk/QuickGO/GTerm?id=GO:0051354
5	5	carbohydrate derivative biosynthetic process	GO:1901137	0.00625	0.0487	Abca1|1.75138726576;Adcyap1|1.80612154389;Adgrg6|1.92135790069;Adra2a|1.65596464555;Alg11|1.63909715488;Atp7a|1.63065750797;Bmpr2|2.29316919868;Chrm5|3.41104905622;Dhtkd1|2.57483547699;Fut9|2.73337647303;Gfpt1|1.7693696804;Glce|1.9234038692;Gucy1a2|2.6332285162;Gxylt1|1.60330406009;Htr1b|1.79620106671;Man1a2|1.90169671042;Man2a1|1.58673532817;Mgat5|2.03558529585;Nf1|1.60386550261;NPPA|5.277700955…	30	1160	467	29486	http://www.ebi.ac.uk/QuickGO/GTerm?id=GO:1901137
5	5	regulation of intracellular transport	GO:0032386	0.00628	0.0488	Cacna1b|1.73057909521;Chrna3|2.13461749154;Cnr1|1.75631169464;Cnst|1.59624013602;Commd1|1.5781879616;Fgf14|1.75380470754;Gsk3b|1.82336508407;Hspa1l|1.64691971366;Htr1b|1.79620106671;Kcnb1|1.94005755451;Lrrk2|1.72699349797;Nf1|1.60386550261;Nup58|1.59437843625;Pkia|1.65413401903;Rims3|2.35096992668;Sema5a|2.07026269967;Slc8a1|2.00558706033;Stxbp5l|1.99090651306;Syt4|1.68520087102;Syt9|1.9172300763…	22	772	467	29486	http://www.ebi.ac.uk/QuickGO/GTerm?id=GO:0032386
8	8	cholesterol homeostasis	GO:0042632	0.0063	0.0488	Abca1|1.75138726576;Commd1|1.5781879616;Med13|1.62421705179;Nr5a2|8.29939662833;Rora|4.76576622268;Ttc39b|2.58594835027	6	104	467	29486	http://www.ebi.ac.uk/QuickGO/GTerm?id=GO:0042632
6	6	positive regulation of cyclase activity	GO:0031281	0.0063	0.0488	Adcyap1|1.80612154389;Adgrg6|1.92135790069;Cacna1c|1.53263656672;Chrm5|3.41104905622;Nf1|1.60386550261;Tshr|7.45591939912	6	104	467	29486	http://www.ebi.ac.uk/QuickGO/GTerm?id=GO:0031281
8	6,7,8	eye morphogenesis	GO:0048592	0.00631	0.0488	Agtpbp1|1.6336847076;Atp8a2|2.3655007126;Bdnf|1.80314679144;Lrp6|1.6630209972;Man2a1|1.58673532817;Nf1|1.60386550261;Prox1|1.94798395316;Rorb|2.45934549441	8	172	467	29486	http://www.ebi.ac.uk/QuickGO/GTerm?id=GO:0048592
False	obselete	obsolete positive regulation of cAMP metabolic process	GO:0030816	0.00631	0.0488	Abca1|1.75138726576;Adcyap1|1.80612154389;Adgrg6|1.92135790069;Chrm5|3.41104905622;Ghrh|4.59358856457;Nf1|1.60386550261;Tshr|7.45591939912	7	137	467	29486	http://www.ebi.ac.uk/QuickGO/GTerm?id=GO:0030816
8	7,8	adenylate cyclase-activating G protein-coupled receptor signaling pathway	GO:0007189	0.00636	0.0491	Abca1|1.75138726576;Adcyap1|1.80612154389;Adgrg6|1.92135790069;Adra2a|1.65596464555;Chrm5|3.41104905622;Ghrh|4.59358856457;Gpr101|2.68152136207;Oprm1|3.29578400936;Tshr|7.45591939912	9	209	467	29486	http://www.ebi.ac.uk/QuickGO/GTerm?id=GO:0007189
False	obselete	obsolete death	GO:0016265	0.00638	0.0492	Abl2|1.78882303001;Adcyap1|1.80612154389;Agtr1|2.5630213888;Ankrd13c|1.53397634;Anxa1|1.53929538909;Ar|3.16305156279;Atp7a|1.63065750797;Bcl2|1.58444755063;Bdnf|1.80314679144;Cbl|1.66157093779;Chl1|1.68973371067;Cnr1|1.75631169464;Cpeb4|1.61659686585;Creb1|1.60951463302;Csrnp3|2.38158300535;Dcc|1.94565549541;Dnajc10|1.55222726975;Fzd3|1.60080717441;Gabra5|1.87970173279;Gal|2.14052860929;Ghrh|4.59…	42	1775	467	29486	http://www.ebi.ac.uk/QuickGO/GTerm?id=GO:0016265
4	4	visual learning	GO:0008542	0.00642	0.0494	Abl2|1.78882303001;Atxn1|2.04778649851;Creb1|1.60951463302;Nf1|1.60386550261;Pias1|1.52533460667	5	74	467	29486	http://www.ebi.ac.uk/QuickGO/GTerm?id=GO:0008542
8	8	peptidyl-threonine phosphorylation	GO:0018107	0.00653	0.0501	Cit|2.19990129335;Csnk1g1|1.75516132716;Gsk3b|1.82336508407;Hipk3|1.79649033882;Lrrk2|1.72699349797;Phip|1.64151317408;Tnks|1.86377403683;Trpc5|2.91402075935	8	173	467	29486	http://www.ebi.ac.uk/QuickGO/GTerm?id=GO:0018107
7	6,7	positive regulation of purine nucleotide metabolic process	GO:1900544	0.00655	0.0503	Abca1|1.75138726576;Adcyap1|1.80612154389;Adgrg6|1.92135790069;Chrm5|3.41104905622;Ghrh|4.59358856457;Gucy1a2|2.6332285162;Myog|10.907932033;Nf1|1.60386550261;Tshr|7.45591939912	9	210	467	29486	http://www.ebi.ac.uk/QuickGO/GTerm?id=GO:1900544
9	9	vasoconstriction	GO:0042310	0.00656	0.0503	Adra2a|1.65596464555;Agtr1|2.5630213888;Arhgap42|1.74113680036;Bmpr2|2.29316919868;Htr1b|1.79620106671;Npy1r|1.56483289886;Oxtr|2.07044741974	7	138	467	29486	http://www.ebi.ac.uk/QuickGO/GTerm?id=GO:0042310
6	5,6	chemorepulsion of axon	GO:0061643	0.00658	0.0503	Plxna4|2.27439569195;Unc5c|1.84534096417	2	8	467	29486	http://www.ebi.ac.uk/QuickGO/GTerm?id=GO:0061643
6	5,6	synaptic vesicle recycling	GO:0036465	0.00659	0.0503	AP1G1|1.5708126488;Fgf14|1.75380470754;Itsn1|1.70457388454;Lrrk2|1.72699349797;Ston2|1.52501411507;Syt17|1.5536154283	6	105	467	29486	http://www.ebi.ac.uk/QuickGO/GTerm?id=GO:0036465
7	7	sterol homeostasis	GO:0055092	0.00659	0.0503	Abca1|1.75138726576;Commd1|1.5781879616;Med13|1.62421705179;Nr5a2|8.29939662833;Rora|4.76576622268;Ttc39b|2.58594835027	6	105	467	29486	http://www.ebi.ac.uk/QuickGO/GTerm?id=GO:0055092
7	6,7	regulation of small GTPase mediated signal transduction	GO:0051056	0.00661	0.0503	Abca1|1.75138726576;Abl2|1.78882303001;Arhgap26|1.98322369149;Arhgap42|1.74113680036;Arhgef12|1.73150889495;Bnip2|1.68707173711;Cbl|1.66157093779;Itsn1|1.70457388454;Kalrn|1.60527276495;Nf1|1.60386550261;Plce1|1.54064499608;Ralgps2|1.65966362156;Rap1gap2|2.38877710165;Rasgrf2|1.8322211404	14	413	467	29486	http://www.ebi.ac.uk/QuickGO/GTerm?id=GO:0051056
4	4	endomembrane system organization	GO:0010256	0.00666	0.0507	Abca1|1.75138726576;Ar|3.16305156279;Camsap2|1.51141697152;Cask|1.50579274659;Cit|2.19990129335;Cnst|1.59624013602;Creb1|1.60951463302;ENSRNOG00000014275|1.64154923921;Kalrn|1.60527276495;Kcnb1|1.94005755451;Lman1|1.71056155981;Lrrk2|1.72699349797;Osbpl8|1.7809226174;Pheta2|2.12748123873;Pls1|1.54761592621;Rab22a|1.95176545289;Rab3c|2.60904242325;Rab8b|1.55819106741;Syt4|1.68520087102;Xkr4|3.6981…	21	729	467	29486	http://www.ebi.ac.uk/QuickGO/GTerm?id=GO:0010256
7	5,6,7	positive regulation of nucleotide metabolic process	GO:0045981	0.00675	0.0513	Abca1|1.75138726576;Adcyap1|1.80612154389;Adgrg6|1.92135790069;Chrm5|3.41104905622;Ghrh|4.59358856457;Gucy1a2|2.6332285162;Myog|10.907932033;Nf1|1.60386550261;Tshr|7.45591939912	9	211	467	29486	http://www.ebi.ac.uk/QuickGO/GTerm?id=GO:0045981
4	4	positive regulation of lipid transport	GO:0032370	0.00679	0.0515	Abca1|1.75138726576;Atp8a2|2.3655007126;Commd1|1.5781879616;Gal|2.14052860929;Tnfrsf11a|1.89899131125	5	75	467	29486	http://www.ebi.ac.uk/QuickGO/GTerm?id=GO:0032370
6	5,6	phospholipase C-activating G protein-coupled receptor signaling pathway	GO:0007200	0.00682	0.0516	Agtr1|2.5630213888;Chrm5|3.41104905622;Grp|2.5515392585;Kiss1|26.7234686203;Oprm1|3.29578400936;Plce1|1.54064499608;Trhr|3.26817163953	7	139	467	29486	http://www.ebi.ac.uk/QuickGO/GTerm?id=GO:0007200
7	5,7	negative regulation of cytoplasmic transport	GO:1903650	0.00689	0.052	Gsk3b|1.82336508407;Lrrk2|1.72699349797;Nf1|1.60386550261;Pkia|1.65413401903;Syt4|1.68520087102;Yod1|1.75638360272	6	106	467	29486	http://www.ebi.ac.uk/QuickGO/GTerm?id=GO:1903650
6	6	positive regulation of lyase activity	GO:0051349	0.00689	0.052	Adcyap1|1.80612154389;Adgrg6|1.92135790069;Cacna1c|1.53263656672;Chrm5|3.41104905622;Nf1|1.60386550261;Tshr|7.45591939912	6	106	467	29486	http://www.ebi.ac.uk/QuickGO/GTerm?id=GO:0051349
10	6,7,10	regulation of vasoconstriction	GO:0019229	0.00689	0.052	Adra2a|1.65596464555;Agtr1|2.5630213888;Arhgap42|1.74113680036;Bmpr2|2.29316919868;Npy1r|1.56483289886;Oxtr|2.07044741974	6	106	467	29486	http://www.ebi.ac.uk/QuickGO/GTerm?id=GO:0019229
9	7,8,9	calcineurin-NFAT signaling cascade	GO:0033173	0.00697	0.0525	Gsk3b|1.82336508407;Homer2|1.80491946919;Nfat5|1.5781526225;Rcan3|1.84678551981	4	48	467	29486	http://www.ebi.ac.uk/QuickGO/GTerm?id=GO:0033173
7	5,6,7	positive regulation of intracellular steroid hormone receptor signaling pathway	GO:0033145	0.00701	0.0525	Bdnf|1.80314679144;Kmt2d|1.51575760477;Ncoa3|1.56952887103	3	25	467	29486	http://www.ebi.ac.uk/QuickGO/GTerm?id=GO:0033145
5	5	sympathetic nervous system development	GO:0048485	0.00701	0.0525	Fzd3|1.60080717441;Nf1|1.60386550261;Plxna4|2.27439569195	3	25	467	29486	http://www.ebi.ac.uk/QuickGO/GTerm?id=GO:0048485
6	4,5,6	negative regulation of stem cell proliferation	GO:2000647	0.00701	0.0525	Bdnf|1.80314679144;Nf1|1.60386550261;Nfib|1.55552517433	3	25	467	29486	http://www.ebi.ac.uk/QuickGO/GTerm?id=GO:2000647
8	8	neuron projection arborization	GO:0140058	0.00701	0.0525	Grip1|1.91932976023;Lrrk2|1.72699349797;Myo9a|1.91441619272	3	25	467	29486	http://www.ebi.ac.uk/QuickGO/GTerm?id=GO:0140058
3	3	visual behavior	GO:0007632	0.00718	0.0537	Abl2|1.78882303001;Atxn1|2.04778649851;Creb1|1.60951463302;Nf1|1.60386550261;Pias1|1.52533460667	5	76	467	29486	http://www.ebi.ac.uk/QuickGO/GTerm?id=GO:0007632
10	6,9,10	regulation of synaptic transmission, glutamatergic	GO:0051966	0.00721	0.0538	Adcyap1|1.80612154389;Cnr1|1.75631169464;Htr1b|1.79620106671;Lrrk2|1.72699349797;Oxtr|2.07044741974;Shank2|2.04102231735	6	107	467	29486	http://www.ebi.ac.uk/QuickGO/GTerm?id=GO:0051966
6	5,6	stem cell development	GO:0048864	0.00726	0.0541	Epb41l5|2.04199887718;Epha3|2.39174675066;Fam172a|1.70081928722;Gsk3b|1.82336508407;ENSRNOG00000014275|1.64154923921;Lrp6|1.6630209972;Nkx2-1|2.71359841278;Prox1|1.94798395316;Sema5a|2.07026269967;Tgfbr3|1.65560805773;Wnt9b|5.15451844846	11	292	467	29486	http://www.ebi.ac.uk/QuickGO/GTerm?id=GO:0048864
11	5,6,8,9,10,11	positive regulation of peptide hormone secretion	GO:0090277	0.00735	0.0548	Adcyap1|1.80612154389;Cask|1.50579274659;Ghrh|4.59358856457;Grp|2.5515392585;Itsn1|1.70457388454;Kiss1|26.7234686203;Rab8b|1.55819106741	7	141	467	29486	http://www.ebi.ac.uk/QuickGO/GTerm?id=GO:0090277
5	5	neuron apoptotic process	GO:0051402	0.00743	0.0552	Atp7a|1.63065750797;Bdnf|1.80314679144;Chl1|1.68973371067;Cpeb4|1.61659686585;Gabra5|1.87970173279;Gsk3b|1.82336508407;Itsn1|1.70457388454;Kcnb1|1.94005755451;Kcnma1|1.89255013832;Nf1|1.60386550261;Pak3|2.61868370955;Scn2a|2.04269253996	12	334	467	29486	http://www.ebi.ac.uk/QuickGO/GTerm?id=GO:0051402
6	5,6	Wnt signaling pathway	GO:0016055	0.00747	0.0554	Abl2|1.78882303001;Cdk14|2.26095337415;Celsr1|1.91707138427;Csnk1g1|1.75516132716;Fzd3|1.60080717441;Fzd5|2.45242044859;Gsk3b|1.82336508407;Ift80|1.54703524692;Lrp6|1.6630209972;Lrrk2|1.72699349797;Mcc|1.84361285239;Ptpro|1.7210833471;Sema5a|2.07026269967;Stk4|1.70208675615;Tnks|1.86377403683;Wnt9b|5.15451844846	16	507	467	29486	http://www.ebi.ac.uk/QuickGO/GTerm?id=GO:0016055
6	4,6	response to hypoxia	GO:0001666	0.00747	0.0554	Atp7a|1.63065750797;Bcl2|1.58444755063;Bdnf|1.80314679144;Commd1|1.5781879616;Creb1|1.60951463302;Ghrh|4.59358856457;Grin2b|3.03012355699;Kcnma1|1.89255013832;Kcnmb1|1.95563227546;Mdm4|1.6163153265;Nf1|1.60386550261;Pdk3|1.74608219146;Rora|4.76576622268;Scn2a|2.04269253996;Slc8a1|2.00558706033;Tgfbr3|1.65560805773	16	507	467	29486	http://www.ebi.ac.uk/QuickGO/GTerm?id=GO:0001666
8	7,8	positive regulation of protein phosphorylation	GO:0001934	0.00759	0.0562	Abl2|1.78882303001;Adcyap1|1.80612154389;Agtr1|2.5630213888;Bdnf|1.80314679144;Bmpr2|2.29316919868;Bnip2|1.68707173711;Dcc|1.94565549541;Efna5|1.73243975036;Epha3|2.39174675066;Ephb2|1.53449827116;Gfra1|1.91811888526;Il6st|1.80814553546;Kiss1|26.7234686203;Klhdc10|1.88311810278;Ksr2|2.93884661151;Lrp8|1.64174018656;Lrrk2|1.72699349797;Map3k9|2.1819315995;Oprm1|3.29578400936;Osbpl8|1.7809226174;Pa…	31	1227	467	29486	http://www.ebi.ac.uk/QuickGO/GTerm?id=GO:0001934
7	6,7	cyclic-nucleotide-mediated signaling	GO:0019935	0.00763	0.0564	Abca1|1.75138726576;Adcyap1|1.80612154389;Adgrg6|1.92135790069;Adra2a|1.65596464555;Gal|2.14052860929;Ghrh|4.59358856457;Gpr101|2.68152136207;Oprm1|3.29578400936;Prkar2a|1.5354216248;Tshr|7.45591939912	10	254	467	29486	http://www.ebi.ac.uk/QuickGO/GTerm?id=GO:0019935
8	8	cellular response to glucocorticoid stimulus	GO:0071385	0.00763	0.0564	Adcyap1|1.80612154389;Agtr1|2.5630213888;Anxa1|1.53929538909;Crebrf|1.801913174;Grin2b|3.03012355699;Nf1|1.60386550261;Sstr3|1.5577558783	7	142	467	29486	http://www.ebi.ac.uk/QuickGO/GTerm?id=GO:0071385
6	6	modification of postsynaptic structure	GO:0099010	0.00783	0.0577	Gsk3b|1.82336508407;Itsn1|1.70457388454;Kalrn|1.60527276495	3	26	467	29486	http://www.ebi.ac.uk/QuickGO/GTerm?id=GO:0099010
3	3	response to stimulus involved in regulation of muscle adaptation	GO:0014874	0.00783	0.0577	Dmd|1.81631855939;Mtmr4|1.5018062416;Myog|10.907932033	3	26	467	29486	http://www.ebi.ac.uk/QuickGO/GTerm?id=GO:0014874
9	7,8,9	nuclear-transcribed mRNA catabolic process	GO:0000956	0.00792	0.0582	Ago2|2.17425457931;Cnot4|1.54647279555;Cnot6l|1.84163452473;Cpeb3|1.58961904272;Dcp2|2.35430114605;Dhx36|1.61598277636;Tnrc6b|1.90701618788	7	143	467	29486	http://www.ebi.ac.uk/QuickGO/GTerm?id=GO:0000956
6	5,6	morphogenesis of embryonic epithelium	GO:0016331	0.00795	0.0584	Celsr1|1.91707138427;Epb41l5|2.04199887718;Fzd3|1.60080717441;Lrp6|1.6630209972;Mib1|1.73256399352;Stk4|1.70208675615;Traf6|2.06858868901;Wnt9b|5.15451844846	8	179	467	29486	http://www.ebi.ac.uk/QuickGO/GTerm?id=GO:0016331
10	8,9,10	activation of MAPKK activity	GO:0000186	0.00799	0.0586	Bdnf|1.80314679144;Lrrk2|1.72699349797;Map3k9|2.1819315995;Stk4|1.70208675615;Taok1|1.94149025384	5	78	467	29486	http://www.ebi.ac.uk/QuickGO/GTerm?id=GO:0000186
5	5	cellular response to drug	GO:0035690	0.00802	0.0588	Agtr1|2.5630213888;Anxa1|1.53929538909;Atrx|1.76810061983;Chrm5|3.41104905622;Chrna3|2.13461749154;Glra1|2.11628017528;Glra3|2.32648429766;Grin2b|3.03012355699;Gsk3b|1.82336508407;Htr1b|1.79620106671;Il18rap|3.17515207801;Kcnmb1|1.95563227546;Lrrk2|1.72699349797;Nf1|1.60386550261;Oprm1|3.29578400936;Slc18a2|2.15337279363	16	511	467	29486	http://www.ebi.ac.uk/QuickGO/GTerm?id=GO:0035690
3	3	morphogenesis of a branching structure	GO:0001763	0.00804	0.0588	Agtr1|2.5630213888;Btbd7|1.5030239782;Celsr1|1.91707138427;Lrp6|1.6630209972;Lrrk2|1.72699349797;Nkx2-1|2.71359841278;Pbx1|1.52298742469;Prox1|1.94798395316;Stk4|1.70208675615;Wnt9b|5.15451844846	10	256	467	29486	http://www.ebi.ac.uk/QuickGO/GTerm?id=GO:0001763
10	6,7,8,9,10	positive regulation of mRNA processing	GO:0050685	0.00805	0.0588	Ago2|2.17425457931;Cpeb3|1.58961904272;Dhx36|1.61598277636;Tnrc6b|1.90701618788	4	50	467	29486	http://www.ebi.ac.uk/QuickGO/GTerm?id=GO:0050685
5	5	regulation of neuron death	GO:1901214	0.00807	0.0589	Atp7a|1.63065750797;Bdnf|1.80314679144;Cbl|1.66157093779;Chl1|1.68973371067;Cpeb4|1.61659686585;Creb1|1.60951463302;Gabra5|1.87970173279;Gsk3b|1.82336508407;Itsn1|1.70457388454;Kcnb1|1.94005755451;Kcnma1|1.89255013832;Lrrk2|1.72699349797;Nf1|1.60386550261;Pak3|2.61868370955	14	423	467	29486	http://www.ebi.ac.uk/QuickGO/GTerm?id=GO:1901214
5	5	regulation of transferase activity	GO:0051338	0.00815	0.0594	Adar|1.58844505789;Adcyap1|1.80612154389;Agtr1|2.5630213888;Bdnf|1.80314679144;Bsn|2.25843392236;Cbl|1.66157093779;Dusp18|1.76096593084;Gsk3b|1.82336508407;Itsn1|1.70457388454;Lrp8|1.64174018656;Lrrk2|1.72699349797;Map3k9|2.1819315995;Nf1|1.60386550261;Nhlrc1|1.61752827946;Osbpl8|1.7809226174;Pak3|2.61868370955;Pclo|2.37381684124;Pdgfc|2.13874101301;Pkia|1.65413401903;Plce1|1.54064499608;Ppp1r9a|…	29	1133	467	29486	http://www.ebi.ac.uk/QuickGO/GTerm?id=GO:0051338
3	3	molting cycle	GO:0042303	0.00821	0.0597	Atp7a|1.63065750797;Celsr1|1.91707138427;Fzd3|1.60080717441;Gal|2.14052860929;Igfbp5|1.77683665754;Zdhhc21|1.94170403704	6	110	467	29486	http://www.ebi.ac.uk/QuickGO/GTerm?id=GO:0042303
4	4	hair cycle	GO:0042633	0.00821	0.0597	Atp7a|1.63065750797;Celsr1|1.91707138427;Fzd3|1.60080717441;Gal|2.14052860929;Igfbp5|1.77683665754;Zdhhc21|1.94170403704	6	110	467	29486	http://www.ebi.ac.uk/QuickGO/GTerm?id=GO:0042633
7	7	phosphatidylinositol metabolic process	GO:0046488	0.00828	0.0599	Chrm5|3.41104905622;Fam126b|2.17602615195;Impad1|1.83136247976;Lpgat1|1.71315907432;Mtmr4|1.5018062416;Ocrl|1.73057475702;Pgap1|1.66532840004;Pik3c2a|1.7478989721;Smg1|1.5859497471	9	218	467	29486	http://www.ebi.ac.uk/QuickGO/GTerm?id=GO:0046488
7	5,6,7	prolactin signaling pathway	GO:0038161	0.00837	0.0599	Crebrf|1.801913174;Prlr|3.26990272351	2	9	467	29486	http://www.ebi.ac.uk/QuickGO/GTerm?id=GO:0038161
8	6,7,8	positive regulation of axon extension involved in axon guidance	GO:0048842	0.00837	0.0599	Bmpr2|2.29316919868;Sema5a|2.07026269967	2	9	467	29486	http://www.ebi.ac.uk/QuickGO/GTerm?id=GO:0048842
7	5,6,7	negative regulation of insulin-like growth factor receptor signaling pathway	GO:0043569	0.00837	0.0599	Atxn1|2.04778649851;Igfbp5|1.77683665754	2	9	467	29486	http://www.ebi.ac.uk/QuickGO/GTerm?id=GO:0043569
8	5,7,8	lymphatic endothelial cell differentiation	GO:0060836	0.00837	0.0599	Bmpr2|2.29316919868;Prox1|1.94798395316	2	9	467	29486	http://www.ebi.ac.uk/QuickGO/GTerm?id=GO:0060836
6	5,6	embryonic retina morphogenesis in camera-type eye	GO:0060059	0.00837	0.0599	Lrp6|1.6630209972;Prox1|1.94798395316	2	9	467	29486	http://www.ebi.ac.uk/QuickGO/GTerm?id=GO:0060059
10	5,9,10	negative regulation of synaptic transmission, GABAergic	GO:0032229	0.00837	0.0599	Bdnf|1.80314679144;Htr1b|1.79620106671	2	9	467	29486	http://www.ebi.ac.uk/QuickGO/GTerm?id=GO:0032229
5	5	positive regulation of fever generation	GO:0031622	0.00837	0.0599	Cnr1|1.75631169464;Tnfrsf11a|1.89899131125	2	9	467	29486	http://www.ebi.ac.uk/QuickGO/GTerm?id=GO:0031622
11	8,11	neuronal dense core vesicle exocytosis	GO:0099011	0.00837	0.0599	Syt4|1.68520087102;Syt6|1.57552954303	2	9	467	29486	http://www.ebi.ac.uk/QuickGO/GTerm?id=GO:0099011
8	6,7,8	adenylate cyclase-inhibiting G protein-coupled acetylcholine receptor signaling pathway	GO:0007197	0.00837	0.0599	Chrm5|3.41104905622;Oprm1|3.29578400936	2	9	467	29486	http://www.ebi.ac.uk/QuickGO/GTerm?id=GO:0007197
8	8	regulation of modification of postsynaptic actin cytoskeleton	GO:1905274	0.00837	0.0599	Itsn1|1.70457388454;Kalrn|1.60527276495	2	9	467	29486	http://www.ebi.ac.uk/QuickGO/GTerm?id=GO:1905274
10	10	calcium ion import	GO:0070509	0.00847	0.0605	Agtr1|2.5630213888;Cacna1b|1.73057909521;Cacna1c|1.53263656672;Cacna1e|1.50131863359;Dmd|1.81631855939;Grin2a|3.38370095833;Grin2b|3.03012355699;Nalcn|1.68259410785;Slc8a1|2.00558706033;Trpa1|10.9584145253	10	258	467	29486	http://www.ebi.ac.uk/QuickGO/GTerm?id=GO:0070509
8	8	peptidyl-threonine modification	GO:0018210	0.00847	0.0605	Cit|2.19990129335;Csnk1g1|1.75516132716;Gsk3b|1.82336508407;Hipk3|1.79649033882;Lrrk2|1.72699349797;Phip|1.64151317408;Tnks|1.86377403683;Trpc5|2.91402075935	8	181	467	29486	http://www.ebi.ac.uk/QuickGO/GTerm?id=GO:0018210
7	7	positive regulation of GTPase activity	GO:0043547	0.00857	0.061	Adcyap1|1.80612154389;Arhgap26|1.98322369149;Arhgap42|1.74113680036;Arhgef12|1.73150889495;Cdkl5|3.25315038137;Dock3|1.57899581959;Evi5|1.62211207913;Kalrn|1.60527276495;Lrrk2|1.72699349797;Myo9a|1.91441619272;Nf1|1.60386550261;Ocrl|1.73057475702;Plce1|1.54064499608;Rabgap1l|1.70616013941;Ralgps2|1.65966362156;Rap1gap2|2.38877710165;Rasgrf2|1.8322211404;Snx13|1.61105590621;Srgap1|1.65835546545;Sr…	22	794	467	29486	http://www.ebi.ac.uk/QuickGO/GTerm?id=GO:0043547
6	6	regulation of steroid metabolic process	GO:0019218	0.00857	0.061	Gal|2.14052860929;Nr0b1|2.62767861887;Prox1|1.94798395316;Rora|4.76576622268;Thrb|2.25269743356;Ttc39b|2.58594835027	6	111	467	29486	http://www.ebi.ac.uk/QuickGO/GTerm?id=GO:0019218
4	4	eating behavior	GO:0042755	0.00863	0.0614	Atp8a2|2.3655007126;Bsx|10.2854567926;Oprm1|3.29578400936;Oxtr|2.07044741974	4	51	467	29486	http://www.ebi.ac.uk/QuickGO/GTerm?id=GO:0042755
7	7	smooth muscle cell apoptotic process	GO:0034390	0.00871	0.0615	Agtr1|2.5630213888;Gsk3b|1.82336508407;Stk4|1.70208675615	3	27	467	29486	http://www.ebi.ac.uk/QuickGO/GTerm?id=GO:0034390
8	8	regulation of smooth muscle cell apoptotic process	GO:0034391	0.00871	0.0615	Agtr1|2.5630213888;Gsk3b|1.82336508407;Stk4|1.70208675615	3	27	467	29486	http://www.ebi.ac.uk/QuickGO/GTerm?id=GO:0034391
7	5,7	negative regulation of catecholamine secretion	GO:0033604	0.00871	0.0615	Adra2a|1.65596464555;Cnr1|1.75631169464;Syt4|1.68520087102	3	27	467	29486	http://www.ebi.ac.uk/QuickGO/GTerm?id=GO:0033604
7	6,7	cellular response to sterol	GO:0036315	0.00871	0.0615	Abca1|1.75138726576;Lrp8|1.64174018656;Rora|4.76576622268	3	27	467	29486	http://www.ebi.ac.uk/QuickGO/GTerm?id=GO:0036315
6	5,6	response to L-glutamate	GO:1902065	0.00871	0.0615	Bdnf|1.80314679144;Creb1|1.60951463302;Gsk3b|1.82336508407	3	27	467	29486	http://www.ebi.ac.uk/QuickGO/GTerm?id=GO:1902065
4	4	neuron death	GO:0070997	0.00887	0.0625	Atp7a|1.63065750797;Bdnf|1.80314679144;Cbl|1.66157093779;Chl1|1.68973371067;Cpeb4|1.61659686585;Creb1|1.60951463302;Gabra5|1.87970173279;Gsk3b|1.82336508407;Itsn1|1.70457388454;Kcnb1|1.94005755451;Kcnma1|1.89255013832;Lrrk2|1.72699349797;Nf1|1.60386550261;Pak3|2.61868370955;Scn2a|2.04269253996	15	472	467	29486	http://www.ebi.ac.uk/QuickGO/GTerm?id=GO:0070997
5	4,5	regulation of multicellular organism growth	GO:0040014	0.00887	0.0625	Atp8a2|2.3655007126;Atrn|1.7549792312;Creb1|1.60951463302;Ghrh|4.59358856457;Pls1|1.54761592621	5	80	467	29486	http://www.ebi.ac.uk/QuickGO/GTerm?id=GO:0040014
11	5,11	calcium ion transport into cytosol	GO:0060402	0.00901	0.0633	Agtr1|2.5630213888;Cacna1c|1.53263656672;Cacna2d1|1.50730197169;Dmd|1.81631855939;Grin2a|3.38370095833;Grin2b|3.03012355699;Plce1|1.54064499608;Slc8a1|2.00558706033;Trpa1|10.9584145253	9	221	467	29486	http://www.ebi.ac.uk/QuickGO/GTerm?id=GO:0060402
8	5,6,7,8	mesenchymal cell development	GO:0014031	0.00902	0.0633	Epb41l5|2.04199887718;Epha3|2.39174675066;Fam172a|1.70081928722;Gsk3b|1.82336508407;Lrp6|1.6630209972;Nkx2-1|2.71359841278;Sema5a|2.07026269967;Tgfbr3|1.65560805773	8	183	467	29486	http://www.ebi.ac.uk/QuickGO/GTerm?id=GO:0014031
6	6	negative regulation of cellular macromolecule biosynthetic process	GO:2000113	0.00902	0.0633	Ago2|2.17425457931;Ar|3.16305156279;Atrx|1.76810061983;Atxn1|2.04778649851;Bmpr2|2.29316919868;Cnot6l|1.84163452473;Commd1|1.5781879616;Cpeb3|1.58961904272;Cpeb4|1.61659686585;Creb1|1.60951463302;Dhx36|1.61598277636;Elk4|1.64313962062;Fam172a|1.70081928722;Gfpt1|1.7693696804;Igfbp5|1.77683665754;Klf8|1.85983934575;Mdm4|1.6163153265;Med13|1.62421705179;Myt1l|1.78510904682;Nfib|1.55552517433;Nkx2-1…	42	1813	467	29486	http://www.ebi.ac.uk/QuickGO/GTerm?id=GO:2000113
7	6,7	embryonic epithelial tube formation	GO:0001838	0.00915	0.0641	Celsr1|1.91707138427;Fzd3|1.60080717441;Lrp6|1.6630209972;Mib1|1.73256399352;Stk4|1.70208675615;Traf6|2.06858868901;Wnt9b|5.15451844846	7	147	467	29486	http://www.ebi.ac.uk/QuickGO/GTerm?id=GO:0001838
6	6	regulation of neuron apoptotic process	GO:0043523	0.00921	0.0645	Atp7a|1.63065750797;Bdnf|1.80314679144;Chl1|1.68973371067;Cpeb4|1.61659686585;Gabra5|1.87970173279;Gsk3b|1.82336508407;Itsn1|1.70457388454;Kcnb1|1.94005755451;Kcnma1|1.89255013832;Nf1|1.60386550261;Pak3|2.61868370955	11	302	467	29486	http://www.ebi.ac.uk/QuickGO/GTerm?id=GO:0043523
9	5,6,9	neuron projection extension involved in neuron projection guidance	GO:1902284	0.00924	0.0645	Bmpr2|2.29316919868;Plxna4|2.27439569195;Sema5a|2.07026269967;Slit1|1.64755124	4	52	467	29486	http://www.ebi.ac.uk/QuickGO/GTerm?id=GO:1902284
7	6,7	axon extension involved in axon guidance	GO:0048846	0.00924	0.0645	Bmpr2|2.29316919868;Plxna4|2.27439569195;Sema5a|2.07026269967;Slit1|1.64755124	4	52	467	29486	http://www.ebi.ac.uk/QuickGO/GTerm?id=GO:0048846
8	7,8	cAMP-mediated signaling	GO:0019933	0.00926	0.0646	Abca1|1.75138726576;Adcyap1|1.80612154389;Adgrg6|1.92135790069;Adra2a|1.65596464555;Gal|2.14052860929;Ghrh|4.59358856457;Gpr101|2.68152136207;Oprm1|3.29578400936;Tshr|7.45591939912	9	222	467	29486	http://www.ebi.ac.uk/QuickGO/GTerm?id=GO:0019933
6	5,6	receptor localization to synapse	GO:0097120	0.00934	0.065	Grip1|1.91932976023;Gsk3b|1.82336508407;Kalrn|1.60527276495;Nptx2|1.65112602638;Synj2bp|1.51368913503	5	81	467	29486	http://www.ebi.ac.uk/QuickGO/GTerm?id=GO:0097120
9	6,7,8,9	negative regulation of neuron differentiation	GO:0045665	0.00943	0.0655	Dmd|1.81631855939;Gsk3b|1.82336508407;Lrig2|1.78605277497;Lrrk2|1.72699349797;Mib1|1.73256399352;Pbx1|1.52298742469;Rap1gap2|2.38877710165;Sema5a|2.07026269967;Slit1|1.64755124;Spock1|1.79953554454;Trpc5|2.91402075935	11	303	467	29486	http://www.ebi.ac.uk/QuickGO/GTerm?id=GO:0045665
3	3	positive regulation of growth	GO:0045927	0.00946	0.0656	Atp8a2|2.3655007126;Bmpr2|2.29316919868;Cdkl5|3.25315038137;Creb1|1.60951463302;Ghrh|4.59358856457;Ncoa3|1.56952887103;Pls1|1.54761592621;Prox1|1.94798395316;Sema5a|2.07026269967;Syt17|1.5536154283;Syt4|1.68520087102;Trpc5|2.91402075935	12	345	467	29486	http://www.ebi.ac.uk/QuickGO/GTerm?id=GO:0045927
6	5,6	endosomal transport	GO:0016197	0.00946	0.0656	Abca1|1.75138726576;AP1G1|1.5708126488;Commd1|1.5781879616;Erc1|2.09098924531;Evi5|1.62211207913;Grip1|1.91932976023;ENSRNOG00000014275|1.64154923921;Lrrk2|1.72699349797;Nbea|1.66332966587;Nbeal1|1.69837245314;Pheta2|2.12748123873;Slc18a2|2.15337279363	12	345	467	29486	http://www.ebi.ac.uk/QuickGO/GTerm?id=GO:0016197
6	6	acid secretion	GO:0046717	0.00947	0.0656	Anxa1|1.53929538909;Bdnf|1.80314679144;Chrm5|3.41104905622;Grin2b|3.03012355699;Oxtr|2.07044741974;Syt4|1.68520087102;Tnfrsf11a|1.89899131125	7	148	467	29486	http://www.ebi.ac.uk/QuickGO/GTerm?id=GO:0046717
3	3	negative regulation of metabolic process	GO:0009892	0.00948	0.0656	Adar|1.58844505789;Adcyap1|1.80612154389;Adra2a|1.65596464555;Ago2|2.17425457931;Anos1|1.68396888076;Anxa1|1.53929538909;Ar|3.16305156279;Atp7a|1.63065750797;Atrx|1.76810061983;Atxn1|2.04778649851;Bmpr2|2.29316919868;Cbl|1.66157093779;Cnot4|1.54647279555;Cnot6l|1.84163452473;Cnr1|1.75631169464;Cnst|1.59624013602;Commd1|1.5781879616;Cpeb3|1.58961904272;Cpeb4|1.61659686585;Creb1|1.60951463302;Csrnp…	75	3628	467	29486	http://www.ebi.ac.uk/QuickGO/GTerm?id=GO:0009892
8	6,8	positive regulation of cation transmembrane transport	GO:1904064	0.00959	0.0663	Agtr1|2.5630213888;Cacna1c|1.53263656672;Cacna2d1|1.50730197169;Dmd|1.81631855939;Fgf14|1.75380470754;Gal|2.14052860929;Kcnmb1|1.95563227546;NPPA|5.27770095563	8	185	467	29486	http://www.ebi.ac.uk/QuickGO/GTerm?id=GO:1904064
6	4,6	regulation of blood pressure	GO:0008217	0.00961	0.0663	Agtr1|2.5630213888;Arhgap42|1.74113680036;Bmpr2|2.29316919868;Cnr1|1.75631169464;Lnpep|2.63853853413;Nkx2-1|2.71359841278;NPPA|5.27770095563;Oxtr|2.07044741974;Ptpro|1.7210833471;Tacr3|1.97193266452	10	263	467	29486	http://www.ebi.ac.uk/QuickGO/GTerm?id=GO:0008217
6	5,6	positive regulation of chondrocyte differentiation	GO:0032332	0.00964	0.0663	Sox5|1.64963406667;Sox6|1.83143297762;Thrb|2.25269743356	3	28	467	29486	http://www.ebi.ac.uk/QuickGO/GTerm?id=GO:0032332
7	6,7	mRNA destabilization	GO:0061157	0.00964	0.0663	Cnot6l|1.84163452473;Cpeb3|1.58961904272;Dhx36|1.61598277636	3	28	467	29486	http://www.ebi.ac.uk/QuickGO/GTerm?id=GO:0061157
3	3	multi-organism behavior	GO:0051705	0.00971	0.0667	Ar|3.16305156279;Atxn1|2.04778649851;Grp|2.5515392585;Oxtr|2.07044741974;Shank2|2.04102231735;Ubr3|1.53204633891	6	114	467	29486	http://www.ebi.ac.uk/QuickGO/GTerm?id=GO:0051705
6	6	smooth muscle contraction	GO:0006939	0.00981	0.0673	Adra2a|1.65596464555;Arhgap42|1.74113680036;Chrnb4|1.57813088348;Kcnma1|1.89255013832;Npy1r|1.56483289886;Oxtr|2.07044741974;Tacr3|1.97193266452	7	149	467	29486	http://www.ebi.ac.uk/QuickGO/GTerm?id=GO:0006939
6	6	lung epithelium development	GO:0060428	0.00987	0.0677	Creb1|1.60951463302;Nfib|1.55552517433;Nkx2-1|2.71359841278;Thrb|2.25269743356	4	53	467	29486	http://www.ebi.ac.uk/QuickGO/GTerm?id=GO:0060428
6	4,6	reproductive structure development	GO:0048608	0.00989	0.0677	Adcyap1|1.80612154389;Anxa1|1.53929538909;Ar|3.16305156279;Bcl2|1.58444755063;Bmpr2|2.29316919868;Cbl|1.66157093779;Cdh6|2.38202430281;Gfra1|1.91811888526;Kiss1|26.7234686203;Lrp6|1.6630209972;Ncoa3|1.56952887103;Nkx2-1|2.71359841278;Nr0b1|2.62767861887;Slc8a1|2.00558706033;Slit2|1.6055003616;Stk4|1.70208675615;Stox2|1.9005278969;Wnt9b|5.15451844846	18	615	467	29486	http://www.ebi.ac.uk/QuickGO/GTerm?id=GO:0048608
6	6	cellular response to alcohol	GO:0097306	0.0101	0.0689	Abca1|1.75138726576;Agtr1|2.5630213888;Glra1|2.11628017528;Glra3|2.32648429766;Grin2b|3.03012355699;Hcn4|2.30314499407;Kcnmb1|1.95563227546;Lrp8|1.64174018656;Nf1|1.60386550261;Rora|4.76576622268;Sstr3|1.5577558783	11	306	467	29486	http://www.ebi.ac.uk/QuickGO/GTerm?id=GO:0097306
4	4	negative regulation of cell adhesion	GO:0007162	0.0101	0.0689	Abl2|1.78882303001;Anxa1|1.53929538909;Cdh13|1.6044706784;Epb41l5|2.04199887718;Nexmif|2.82993892569;Plxna4|2.27439569195;Plxnc1|1.52271834338;Rc3h2|1.58846286042;Sema5a|2.07026269967;Spock1|1.79953554454;Tnr|1.86969896276	11	306	467	29486	http://www.ebi.ac.uk/QuickGO/GTerm?id=GO:0007162
False	obselete	obsolete positive regulation of cyclic nucleotide biosynthetic process	GO:0030804	0.0102	0.0692	Abca1|1.75138726576;Adcyap1|1.80612154389;Adgrg6|1.92135790069;Chrm5|3.41104905622;Gucy1a2|2.6332285162;Nf1|1.60386550261;Tshr|7.45591939912	7	150	467	29486	http://www.ebi.ac.uk/QuickGO/GTerm?id=GO:0030804
11	6,10,11	calcium ion transmembrane import into cytosol	GO:0097553	0.0102	0.0694	Agtr1|2.5630213888;Cacna1c|1.53263656672;Dmd|1.81631855939;Grin2a|3.38370095833;Grin2b|3.03012355699;Plce1|1.54064499608;Slc8a1|2.00558706033;Trpa1|10.9584145253	8	187	467	29486	http://www.ebi.ac.uk/QuickGO/GTerm?id=GO:0097553
5	5	apoptotic process	GO:0006915	0.0103	0.0698	Abl2|1.78882303001;Adcyap1|1.80612154389;Agtr1|2.5630213888;Ankrd13c|1.53397634;Anxa1|1.53929538909;Ar|3.16305156279;Atp7a|1.63065750797;Bcl2|1.58444755063;Bdnf|1.80314679144;Bmpr2|2.29316919868;Bnip2|1.68707173711;Cbl|1.66157093779;Chl1|1.68973371067;Cnr1|1.75631169464;Cpeb4|1.61659686585;Creb1|1.60951463302;Csrnp3|2.38158300535;Dcc|1.94565549541;Dnajc10|1.55222726975;Epha3|2.39174675066;Ephb2|1…	52	2365	467	29486	http://www.ebi.ac.uk/QuickGO/GTerm?id=GO:0006915
8	6,8	positive regulation of uterine smooth muscle contraction	GO:0070474	0.0104	0.0698	Oxtr|2.07044741974;Tacr3|1.97193266452	2	10	467	29486	http://www.ebi.ac.uk/QuickGO/GTerm?id=GO:0070474
5	4,5	hypoxia-inducible factor-1alpha signaling pathway	GO:0097411	0.0104	0.0698	Commd1|1.5781879616;Pdk3|1.74608219146	2	10	467	29486	http://www.ebi.ac.uk/QuickGO/GTerm?id=GO:0097411
8	6,7,8	negative regulation of nitric-oxide synthase activity	GO:0051001	0.0104	0.0698	Cnr1|1.75631169464;Gsk3b|1.82336508407	2	10	467	29486	http://www.ebi.ac.uk/QuickGO/GTerm?id=GO:0051001
8	5,7,8	regulation of fever generation	GO:0031620	0.0104	0.0698	Cnr1|1.75631169464;Tnfrsf11a|1.89899131125	2	10	467	29486	http://www.ebi.ac.uk/QuickGO/GTerm?id=GO:0031620
7	5,6,7	negative regulation of neuroblast proliferation	GO:0007406	0.0104	0.0698	Bdnf|1.80314679144;Nf1|1.60386550261	2	10	467	29486	http://www.ebi.ac.uk/QuickGO/GTerm?id=GO:0007406
7	5,6,7	presynaptic dense core vesicle exocytosis	GO:0099525	0.0104	0.0698	Syt4|1.68520087102;Syt6|1.57552954303	2	10	467	29486	http://www.ebi.ac.uk/QuickGO/GTerm?id=GO:0099525
5	5	reproductive system development	GO:0061458	0.0104	0.0698	Adcyap1|1.80612154389;Anxa1|1.53929538909;Ar|3.16305156279;Bcl2|1.58444755063;Bmpr2|2.29316919868;Cbl|1.66157093779;Cdh6|2.38202430281;Gfra1|1.91811888526;Kiss1|26.7234686203;Lrp6|1.6630209972;Ncoa3|1.56952887103;Nkx2-1|2.71359841278;Nr0b1|2.62767861887;Slc8a1|2.00558706033;Slit2|1.6055003616;Stk4|1.70208675615;Stox2|1.9005278969;Wnt9b|5.15451844846	18	618	467	29486	http://www.ebi.ac.uk/QuickGO/GTerm?id=GO:0061458
6	5,6	skin development	GO:0043588	0.0106	0.0712	Anxa1|1.53929538909;Atp7a|1.63065750797;Atp8a2|2.3655007126;Celsr1|1.91707138427;Fras1|1.81033536543;Fzd3|1.60080717441;Gal|2.14052860929;Igfbp5|1.77683665754;Stk4|1.70208675615;Zdhhc21|1.94170403704	10	267	467	29486	http://www.ebi.ac.uk/QuickGO/GTerm?id=GO:0043588
8	6,7,8	positive regulation of dendritic spine morphogenesis	GO:0061003	0.0106	0.0712	Cask|1.50579274659;Dhx36|1.61598277636;Pak3|2.61868370955	3	29	467	29486	http://www.ebi.ac.uk/QuickGO/GTerm?id=GO:0061003
3	3	positive regulation of circadian rhythm	GO:0042753	0.0106	0.0712	Ghrh|4.59358856457;Nkx2-1|2.71359841278;Rora|4.76576622268	3	29	467	29486	http://www.ebi.ac.uk/QuickGO/GTerm?id=GO:0042753
7	5,7	skeletal muscle adaptation	GO:0043501	0.0106	0.0712	Ar|3.16305156279;Igfbp5|1.77683665754;Myog|10.907932033	3	29	467	29486	http://www.ebi.ac.uk/QuickGO/GTerm?id=GO:0043501
7	6,7	regulation of norepinephrine secretion	GO:0014061	0.0106	0.0712	Adra2a|1.65596464555;Kcnb1|1.94005755451;Oxtr|2.07044741974	3	29	467	29486	http://www.ebi.ac.uk/QuickGO/GTerm?id=GO:0014061
11	6,11	calcium ion import into cytosol	GO:1902656	0.0109	0.0727	Agtr1|2.5630213888;Cacna1c|1.53263656672;Dmd|1.81631855939;Grin2a|3.38370095833;Grin2b|3.03012355699;Slc8a1|2.00558706033;Trpa1|10.9584145253	7	152	467	29486	http://www.ebi.ac.uk/QuickGO/GTerm?id=GO:1902656
9	9	regulation of pH	GO:0006885	0.0109	0.0731	Agtr1|2.5630213888;Lrrk2|1.72699349797;Slc26a4|2.45498262715;Slc4a10|1.94086399342;Slc4a8|2.42239982137;Slc9a7|1.8470059318	6	117	467	29486	http://www.ebi.ac.uk/QuickGO/GTerm?id=GO:0006885
8	6,8	protein N-linked glycosylation	GO:0006487	0.0109	0.0731	Alg11|1.63909715488;Gfpt1|1.7693696804;Man1a2|1.90169671042;Man2a1|1.58673532817;Mgat5|2.03558529585;Uggt1|1.8027986716	6	117	467	29486	http://www.ebi.ac.uk/QuickGO/GTerm?id=GO:0006487
7	6,7	adenylate cyclase-modulating G protein-coupled receptor signaling pathway	GO:0007188	0.011	0.0736	Abca1|1.75138726576;Adcyap1|1.80612154389;Adgrg6|1.92135790069;Adra2a|1.65596464555;Chrm5|3.41104905622;Cnr1|1.75631169464;Ghrh|4.59358856457;Gpr101|2.68152136207;Htr1b|1.79620106671;Oprm1|3.29578400936;Tshr|7.45591939912	11	310	467	29486	http://www.ebi.ac.uk/QuickGO/GTerm?id=GO:0007188
5	5	regulation of neurological system process	GO:0031644	0.0111	0.0742	Chrnb4|1.57813088348;Glra1|2.11628017528;Grin2a|3.38370095833;Gsk3b|1.82336508407;Igsf9b|2.63977545907;Lrrk2|1.72699349797;Oprm1|3.29578400936;Shank2|2.04102231735	8	190	467	29486	http://www.ebi.ac.uk/QuickGO/GTerm?id=GO:0031644
7	6,7	ionotropic glutamate receptor signaling pathway	GO:0035235	0.0112	0.0745	Cpeb4|1.61659686585;Grin2a|3.38370095833;Grin2b|3.03012355699;Kalrn|1.60527276495	4	55	467	29486	http://www.ebi.ac.uk/QuickGO/GTerm?id=GO:0035235
6	4,6	striated muscle adaptation	GO:0014888	0.0112	0.0745	Ar|3.16305156279;Igfbp5|1.77683665754;Myog|10.907932033;NPPA|5.27770095563	4	55	467	29486	http://www.ebi.ac.uk/QuickGO/GTerm?id=GO:0014888
8	5,6,7,8	epithelial tube formation	GO:0072175	0.0112	0.0746	Celsr1|1.91707138427;Fzd3|1.60080717441;Lrp6|1.6630209972;Mib1|1.73256399352;Stk4|1.70208675615;Traf6|2.06858868901;Wnt9b|5.15451844846	7	153	467	29486	http://www.ebi.ac.uk/QuickGO/GTerm?id=GO:0072175
6	6	dephosphorylation	GO:0016311	0.0113	0.0751	Chrm5|3.41104905622;Cnst|1.59624013602;Csrnp3|2.38158300535;Dusp18|1.76096593084;Impad1|1.83136247976;Mgat5|2.03558529585;Mtmr4|1.5018062416;Ocrl|1.73057475702;Pdp2|1.614204341;Ppm1h|1.78544834885;Ppm1l|1.75884942229;Ptpn4|2.14919667272;Ptpro|1.7210833471;Ptprr|1.71453761797;Ptprt|2.22094191467;Rcan3|1.84678551981;Rimbp2|1.62752880858;Rngtt|1.5590554085;Slc7a14|2.3361032262	19	671	467	29486	http://www.ebi.ac.uk/QuickGO/GTerm?id=GO:0016311
3	3	positive regulation of lipid localization	GO:1905954	0.0114	0.0752	Abca1|1.75138726576;Atp8a2|2.3655007126;Commd1|1.5781879616;Gal|2.14052860929;Tnfrsf11a|1.89899131125	5	85	467	29486	http://www.ebi.ac.uk/QuickGO/GTerm?id=GO:1905954
7	4,6,7	morphogenesis of a branching epithelium	GO:0061138	0.0115	0.076	Agtr1|2.5630213888;Btbd7|1.5030239782;Celsr1|1.91707138427;Lrp6|1.6630209972;Nkx2-1|2.71359841278;Pbx1|1.52298742469;Prox1|1.94798395316;Stk4|1.70208675615;Wnt9b|5.15451844846	9	230	467	29486	http://www.ebi.ac.uk/QuickGO/GTerm?id=GO:0061138
7	7	protein dephosphorylation	GO:0006470	0.0116	0.0763	Cnst|1.59624013602;Csrnp3|2.38158300535;Dusp18|1.76096593084;Mgat5|2.03558529585;Mtmr4|1.5018062416;Pdp2|1.614204341;Ppm1h|1.78544834885;Ppm1l|1.75884942229;Ptpn4|2.14919667272;Ptpro|1.7210833471;Ptprr|1.71453761797;Ptprt|2.22094191467;Rcan3|1.84678551981;Rimbp2|1.62752880858;Rngtt|1.5590554085	15	487	467	29486	http://www.ebi.ac.uk/QuickGO/GTerm?id=GO:0006470
9	7,8,9	regulation of protein kinase activity	GO:0045859	0.0117	0.0763	Adar|1.58844505789;Adcyap1|1.80612154389;Agtr1|2.5630213888;Bdnf|1.80314679144;Cbl|1.66157093779;Dusp18|1.76096593084;Gsk3b|1.82336508407;Lrp8|1.64174018656;Lrrk2|1.72699349797;Map3k9|2.1819315995;Nf1|1.60386550261;Nhlrc1|1.61752827946;Osbpl8|1.7809226174;Pak3|2.61868370955;Pdgfc|2.13874101301;Pkia|1.65413401903;Plce1|1.54064499608;Ppp1r9a|1.87096248079;Prkar2a|1.5354216248;Prox1|1.94798395316;St…	24	915	467	29486	http://www.ebi.ac.uk/QuickGO/GTerm?id=GO:0045859
11	6,10,11	regulation of release of sequestered calcium ion into cytosol by sarcoplasmic reticulum	GO:0010880	0.0117	0.0763	Cacna1c|1.53263656672;Dmd|1.81631855939;Slc8a1|2.00558706033	3	30	467	29486	http://www.ebi.ac.uk/QuickGO/GTerm?id=GO:0010880
5	5	copulation	GO:0007620	0.0117	0.0763	Ar|3.16305156279;Cnr1|1.75631169464;Oxtr|2.07044741974	3	30	467	29486	http://www.ebi.ac.uk/QuickGO/GTerm?id=GO:0007620
9	5,8,9	norepinephrine secretion	GO:0048243	0.0117	0.0763	Adra2a|1.65596464555;Kcnb1|1.94005755451;Oxtr|2.07044741974	3	30	467	29486	http://www.ebi.ac.uk/QuickGO/GTerm?id=GO:0048243
9	5,7,8,9	RNA destabilization	GO:0050779	0.0117	0.0763	Cnot6l|1.84163452473;Cpeb3|1.58961904272;Dhx36|1.61598277636	3	30	467	29486	http://www.ebi.ac.uk/QuickGO/GTerm?id=GO:0050779
6	6	cellular response to ethanol	GO:0071361	0.0117	0.0763	Glra1|2.11628017528;Glra3|2.32648429766;Kcnmb1|1.95563227546	3	30	467	29486	http://www.ebi.ac.uk/QuickGO/GTerm?id=GO:0071361
4	4	cranial nerve morphogenesis	GO:0021602	0.0117	0.0763	Dmd|1.81631855939;Kcna2|1.85876134777;Plxna4|2.27439569195	3	30	467	29486	http://www.ebi.ac.uk/QuickGO/GTerm?id=GO:0021602
6	6	inhibitory postsynaptic potential	GO:0060080	0.0117	0.0763	Bdnf|1.80314679144;Glra1|2.11628017528;Igsf9b|2.63977545907	3	30	467	29486	http://www.ebi.ac.uk/QuickGO/GTerm?id=GO:0060080
5	5	negative regulation of neuron death	GO:1901215	0.0117	0.0763	Atp7a|1.63065750797;Bdnf|1.80314679144;Cbl|1.66157093779;Chl1|1.68973371067;Cpeb4|1.61659686585;Creb1|1.60951463302;Gabra5|1.87970173279;Gsk3b|1.82336508407;Itsn1|1.70457388454;Lrrk2|1.72699349797	10	271	467	29486	http://www.ebi.ac.uk/QuickGO/GTerm?id=GO:1901215
7	5,6,7	negative regulation of transmembrane receptor protein serine/threonine kinase signaling pathway	GO:0090101	0.0118	0.0772	Nkx2-1|2.71359841278;Skil|1.61940648171;Synj2bp|1.51368913503;Tgfbr3|1.65560805773;Trim33|1.59098227729;Veph1|1.56479309476	6	119	467	29486	http://www.ebi.ac.uk/QuickGO/GTerm?id=GO:0090101
6	4,6	positive regulation of amine transport	GO:0051954	0.0119	0.0777	Grin2b|3.03012355699;Kcnb1|1.94005755451;Oxtr|2.07044741974;Syt4|1.68520087102	4	56	467	29486	http://www.ebi.ac.uk/QuickGO/GTerm?id=GO:0051954
5	5	negative regulation of cellular biosynthetic process	GO:0031327	0.012	0.0777	Adra2a|1.65596464555;Ago2|2.17425457931;Ar|3.16305156279;Atrx|1.76810061983;Atxn1|2.04778649851;Bmpr2|2.29316919868;Cnot6l|1.84163452473;Commd1|1.5781879616;Cpeb3|1.58961904272;Cpeb4|1.61659686585;Creb1|1.60951463302;Dhx36|1.61598277636;Elk4|1.64313962062;Fam172a|1.70081928722;Gfpt1|1.7693696804;Htr1b|1.79620106671;Igfbp5|1.77683665754;Klf8|1.85983934575;Mdm4|1.6163153265;Med13|1.62421705179;Myt1…	45	2006	467	29486	http://www.ebi.ac.uk/QuickGO/GTerm?id=GO:0031327
4	4	regulation of ossification	GO:0030278	0.0121	0.0787	Bmpr2|2.29316919868;Gsk3b|1.82336508407;Igfbp5|1.77683665754;Pbx1|1.52298742469;Rorb|2.45934549441;Slc8a1|2.00558706033;Smad5|1.60614601871;Thrb|2.25269743356;Zhx3|1.95521637166	9	232	467	29486	http://www.ebi.ac.uk/QuickGO/GTerm?id=GO:0030278
3	3	single organism reproductive process	GO:0044702	0.0122	0.0792	Adcyap1|1.80612154389;Ago2|2.17425457931;Anxa1|1.53929538909;Ar|3.16305156279;Bcl2|1.58444755063;Bmpr2|2.29316919868;Cbl|1.66157093779;Cdh6|2.38202430281;Cep57|1.55920791474;Cip2a|1.85384251962;Cnr1|1.75631169464;Diaph3|2.50121673317;Gabrb1|1.90377476319;Gfra1|1.91811888526;Glra1|2.11628017528;Hspa1l|1.64691971366;Kiss1|26.7234686203;Lrp6|1.6630209972;Lrrk2|1.72699349797;Ncoa3|1.56952887103;Nkx2-…	38	1636	467	29486	http://www.ebi.ac.uk/QuickGO/GTerm?id=GO:0044702
5	5	import into cell	GO:0098657	0.0123	0.0796	Abca1|1.75138726576;Ackr4|1.83856036673;Agtr1|2.5630213888;Anxa1|1.53929538909;Cbl|1.66157093779;Cdh13|1.6044706784;Csnk1g1|1.75516132716;Htr1b|1.79620106671;Itsn1|1.70457388454;Kcnd3|2.14991305394;Kcnk9|1.52496864589;Lrp6|1.6630209972;Lrp8|1.64174018656;Lrrk2|1.72699349797;Mib1|1.73256399352;Pik3c2a|1.7478989721;Slc18a2|2.15337279363;Slc1a2|1.64226621029;Slc8a1|2.00558706033;Slc9a7|1.8470059318;…	25	969	467	29486	http://www.ebi.ac.uk/QuickGO/GTerm?id=GO:0098657
6	5,6	regulation of postsynapse organization	GO:0099175	0.0123	0.0796	Cask|1.50579274659;Cdkl5|3.25315038137;Dhx36|1.61598277636;Lrrk2|1.72699349797;Pak3|2.61868370955;Ppp1r9a|1.87096248079	6	120	467	29486	http://www.ebi.ac.uk/QuickGO/GTerm?id=GO:0099175
3	3	cell growth	GO:0016049	0.0124	0.0796	Bdnf|1.80314679144;Bmpr2|2.29316919868;Cadm1|1.70037872535;Cdkl5|3.25315038137;Epb41l5|2.04199887718;Gal|2.14052860929;Gsk3b|1.82336508407;Igfbp5|1.77683665754;Ncoa3|1.56952887103;Plxna4|2.27439569195;Sema5a|2.07026269967;Slit1|1.64755124;Slit2|1.6055003616;Sorbs2|1.58176659972;Syt17|1.5536154283;Syt4|1.68520087102;Tgfbr3|1.65560805773;Trpc5|2.91402075935	18	630	467	29486	http://www.ebi.ac.uk/QuickGO/GTerm?id=GO:0016049
3	3	positive regulation of multi-organism process	GO:0043902	0.0125	0.0796	Adar|1.58844505789;Ago2|2.17425457931;Ar|3.16305156279;Glra1|2.11628017528;Nr5a2|8.29939662833;Oxtr|2.07044741974;Rsf1|1.79194032882;Traf6|2.06858868901	8	194	467	29486	http://www.ebi.ac.uk/QuickGO/GTerm?id=GO:0043902
4	4	retina development in camera-type eye	GO:0060041	0.0125	0.0796	Agtpbp1|1.6336847076;Atp8a2|2.3655007126;Bmpr2|2.29316919868;Lrp6|1.6630209972;Man2a1|1.58673532817;Mdm1|1.73992217595;Prox1|1.94798395316;Rorb|2.45934549441	8	194	467	29486	http://www.ebi.ac.uk/QuickGO/GTerm?id=GO:0060041
9	8,9	adenosine to inosine editing	GO:0006382	0.0125	0.0796	Adar|1.58844505789;Adarb2|1.79492088685	2	11	467	29486	http://www.ebi.ac.uk/QuickGO/GTerm?id=GO:0006382
4	4	lung saccule development	GO:0060430	0.0125	0.0796	Creb1|1.60951463302;Nkx2-1|2.71359841278	2	11	467	29486	http://www.ebi.ac.uk/QuickGO/GTerm?id=GO:0060430
6	6	negative regulation of neuron migration	GO:2001223	0.0125	0.0796	Gsk3b|1.82336508407;Nexmif|2.82993892569	2	11	467	29486	http://www.ebi.ac.uk/QuickGO/GTerm?id=GO:2001223
6	6	regulation of neuron projection arborization	GO:0150011	0.0125	0.0796	Grip1|1.91932976023;Myo9a|1.91441619272	2	11	467	29486	http://www.ebi.ac.uk/QuickGO/GTerm?id=GO:0150011
8	7,8	lung secretory cell differentiation	GO:0061140	0.0125	0.0796	Nfib|1.55552517433;Nkx2-1|2.71359841278	2	11	467	29486	http://www.ebi.ac.uk/QuickGO/GTerm?id=GO:0061140
10	8,10	pyramidal neuron development	GO:0021860	0.0125	0.0796	Atp7a|1.63065750797;Slc4a10|1.94086399342	2	11	467	29486	http://www.ebi.ac.uk/QuickGO/GTerm?id=GO:0021860
9	9	copper ion transmembrane transport	GO:0035434	0.0125	0.0796	Atp7a|1.63065750797;Cp|1.56893085713	2	11	467	29486	http://www.ebi.ac.uk/QuickGO/GTerm?id=GO:0035434
7	5,7	negative regulation of neurotransmitter secretion	GO:0046929	0.0125	0.0796	Ppp1r9a|1.87096248079;Syt4|1.68520087102	2	11	467	29486	http://www.ebi.ac.uk/QuickGO/GTerm?id=GO:0046929
9	8,9	synaptic transmission, glycinergic	GO:0060012	0.0125	0.0796	Glra1|2.11628017528;Glra3|2.32648429766	2	11	467	29486	http://www.ebi.ac.uk/QuickGO/GTerm?id=GO:0060012
6	5,6	presynaptic active zone assembly	GO:1904071	0.0125	0.0796	Bsn|2.25843392236;Pclo|2.37381684124	2	11	467	29486	http://www.ebi.ac.uk/QuickGO/GTerm?id=GO:1904071
3	3	positive regulation of long-term synaptic depression	GO:1900454	0.0125	0.0796	Kcnb1|1.94005755451;Ppp1r9a|1.87096248079	2	11	467	29486	http://www.ebi.ac.uk/QuickGO/GTerm?id=GO:1900454
11	5,6,7,8,11	positive regulation of axon guidance	GO:1902669	0.0125	0.0796	Bmpr2|2.29316919868;Sema5a|2.07026269967	2	11	467	29486	http://www.ebi.ac.uk/QuickGO/GTerm?id=GO:1902669
7	5,6,7	negative regulation of phosphorus metabolic process	GO:0010563	0.0126	0.0796	Adar|1.58844505789;Adra2a|1.65596464555;Atxn1|2.04778649851;Cbl|1.66157093779;Cnst|1.59624013602;Csrnp3|2.38158300535;Dmd|1.81631855939;Dnajc10|1.55222726975;Dusp18|1.76096593084;Gsk3b|1.82336508407;Htr1b|1.79620106671;Lrrk2|1.72699349797;Mgat5|2.03558529585;Myog|10.907932033;Nf1|1.60386550261;Oprm1|3.29578400936;Pkia|1.65413401903;Rimbp2|1.62752880858;Slc7a14|2.3361032262;Synj2bp|1.51368913503	20	726	467	29486	http://www.ebi.ac.uk/QuickGO/GTerm?id=GO:0010563
6	6	negative regulation of phosphate metabolic process	GO:0045936	0.0126	0.0796	Adar|1.58844505789;Adra2a|1.65596464555;Atxn1|2.04778649851;Cbl|1.66157093779;Cnst|1.59624013602;Csrnp3|2.38158300535;Dmd|1.81631855939;Dnajc10|1.55222726975;Dusp18|1.76096593084;Gsk3b|1.82336508407;Htr1b|1.79620106671;Lrrk2|1.72699349797;Mgat5|2.03558529585;Myog|10.907932033;Nf1|1.60386550261;Oprm1|3.29578400936;Pkia|1.65413401903;Rimbp2|1.62752880858;Slc7a14|2.3361032262;Synj2bp|1.51368913503	20	726	467	29486	http://www.ebi.ac.uk/QuickGO/GTerm?id=GO:0045936
6	5,6	regulation of macromolecule biosynthetic process	GO:0010556	0.0126	0.0796	Adar|1.58844505789;Adcyap1|1.80612154389;Aff2|2.62748742201;Ago2|2.17425457931;Ankrd13c|1.53397634;Ar|3.16305156279;Asxl3|1.81811313532;Atrx|1.76810061983;Atxn1|2.04778649851;Bdnf|1.80314679144;Bmpr2|2.29316919868;Bsx|10.2854567926;Cask|1.50579274659;Cdh13|1.6044706784;Cnot6l|1.84163452473;Commd1|1.5781879616;Cpeb3|1.58961904272;Cpeb4|1.61659686585;Creb1|1.60951463302;Creb3l2|1.79030353341;Crebrf…	102	5226	467	29486	http://www.ebi.ac.uk/QuickGO/GTerm?id=GO:0010556
6	6	regulation of apoptotic process	GO:0042981	0.0126	0.0798	Abl2|1.78882303001;Adcyap1|1.80612154389;Agtr1|2.5630213888;Ankrd13c|1.53397634;Anxa1|1.53929538909;Ar|3.16305156279;Atp7a|1.63065750797;Bcl2|1.58444755063;Bdnf|1.80314679144;Cbl|1.66157093779;Chl1|1.68973371067;Cnr1|1.75631169464;Cpeb4|1.61659686585;Creb1|1.60951463302;Csrnp3|2.38158300535;Epha3|2.39174675066;Ephb2|1.53449827116;Fzd3|1.60080717441;Gabra5|1.87970173279;Gal|2.14052860929;Ghrh|4.59…	44	1959	467	29486	http://www.ebi.ac.uk/QuickGO/GTerm?id=GO:0042981
7	5,7	protein glycosylation	GO:0006486	0.0127	0.0799	Alg11|1.63909715488;Fut9|2.73337647303;Gfpt1|1.7693696804;Gxylt1|1.60330406009;Man1a2|1.90169671042;Man2a1|1.58673532817;Mgat5|2.03558529585;St8sia1|1.77762086215;Tet3|1.5549755211;Tmtc1|1.58441034055;Tnks|1.86377403683;Uggt1|1.8027986716	12	359	467	29486	http://www.ebi.ac.uk/QuickGO/GTerm?id=GO:0006486
6	4,6	macromolecule glycosylation	GO:0043413	0.0127	0.0799	Alg11|1.63909715488;Fut9|2.73337647303;Gfpt1|1.7693696804;Gxylt1|1.60330406009;Man1a2|1.90169671042;Man2a1|1.58673532817;Mgat5|2.03558529585;St8sia1|1.77762086215;Tet3|1.5549755211;Tmtc1|1.58441034055;Tnks|1.86377403683;Uggt1|1.8027986716	12	359	467	29486	http://www.ebi.ac.uk/QuickGO/GTerm?id=GO:0043413
10	10	T-helper cell differentiation	GO:0042093	0.0127	0.0799	Anxa1|1.53929538909;Atp7a|1.63065750797;Rc3h2|1.58846286042;Rora|4.76576622268	4	57	467	29486	http://www.ebi.ac.uk/QuickGO/GTerm?id=GO:0042093
8	6,7,8	neural tube formation	GO:0001841	0.0128	0.0802	Celsr1|1.91707138427;Fzd3|1.60080717441;Lrp6|1.6630209972;Mib1|1.73256399352;Stk4|1.70208675615;Traf6|2.06858868901	6	121	467	29486	http://www.ebi.ac.uk/QuickGO/GTerm?id=GO:0001841
6	5,6	acetylcholine receptor signaling pathway	GO:0095500	0.0128	0.0802	Chrm5|3.41104905622;Chrna3|2.13461749154;Oprm1|3.29578400936	3	31	467	29486	http://www.ebi.ac.uk/QuickGO/GTerm?id=GO:0095500
8	7,8	positive regulation of osteoclast differentiation	GO:0045672	0.0128	0.0802	Creb1|1.60951463302;Gsk3b|1.82336508407;Traf6|2.06858868901	3	31	467	29486	http://www.ebi.ac.uk/QuickGO/GTerm?id=GO:0045672
5	4,5	signal transduction involved in cellular response to ammonium ion	GO:1903831	0.0128	0.0802	Chrm5|3.41104905622;Chrna3|2.13461749154;Oprm1|3.29578400936	3	31	467	29486	http://www.ebi.ac.uk/QuickGO/GTerm?id=GO:1903831
10	9,10	calcium ion transmembrane transport	GO:0070588	0.0128	0.0802	Agtr1|2.5630213888;Cacna1b|1.73057909521;Cacna1c|1.53263656672;Cacna1e|1.50131863359;Cacna2d1|1.50730197169;Dmd|1.81631855939;Fgf14|1.75380470754;Grin2a|3.38370095833;Grin2b|3.03012355699;Nalcn|1.68259410785;Oprm1|3.29578400936;Plce1|1.54064499608;Slc8a1|2.00558706033;Trpa1|10.9584145253;Trpc5|2.91402075935	15	493	467	29486	http://www.ebi.ac.uk/QuickGO/GTerm?id=GO:0070588
7	7	response to glucocorticoid	GO:0051384	0.0129	0.0808	Adcyap1|1.80612154389;Agtr1|2.5630213888;Anxa1|1.53929538909;Bcl2|1.58444755063;Crebrf|1.801913174;Ghrh|4.59358856457;Grin2b|3.03012355699;Nf1|1.60386550261;Pappa1|2.88056617197;Pcsk1|2.18487618504;Slc18a2|2.15337279363;Sstr3|1.5577558783	12	360	467	29486	http://www.ebi.ac.uk/QuickGO/GTerm?id=GO:0051384
5	5	regulation of protein metabolic process	GO:0051246	0.0129	0.0809	Abl2|1.78882303001;Adar|1.58844505789;Adcyap1|1.80612154389;Ago2|2.17425457931;Agtr1|2.5630213888;Anos1|1.68396888076;Atrx|1.76810061983;Bdnf|1.80314679144;Bmpr2|2.29316919868;Bnip2|1.68707173711;Bsn|2.25843392236;Cbl|1.66157093779;Cnot6l|1.84163452473;Cnst|1.59624013602;Commd1|1.5781879616;Cpeb3|1.58961904272;Cpeb4|1.61659686585;Csrnp3|2.38158300535;Ctif|1.55281378832;Dcc|1.94565549541;Dhx36|1.6…	74	3622	467	29486	http://www.ebi.ac.uk/QuickGO/GTerm?id=GO:0051246
5	5	stem cell differentiation	GO:0048863	0.013	0.081	Dhx36|1.61598277636;Epb41l5|2.04199887718;Epha3|2.39174675066;Fam172a|1.70081928722;Gsk3b|1.82336508407;ENSRNOG00000014275|1.64154923921;Lrp6|1.6630209972;Ncoa3|1.56952887103;Nkx2-1|2.71359841278;Prox1|1.94798395316;Sema5a|2.07026269967;Tgfbr3|1.65560805773;Wnt9b|5.15451844846	13	404	467	29486	http://www.ebi.ac.uk/QuickGO/GTerm?id=GO:0048863
8	6,7,8	positive regulation of mRNA metabolic process	GO:1903313	0.0131	0.0815	Ago2|2.17425457931;Cnot6l|1.84163452473;Cpeb3|1.58961904272;Dhx36|1.61598277636;Tnrc6b|1.90701618788	5	88	467	29486	http://www.ebi.ac.uk/QuickGO/GTerm?id=GO:1903313
6	6	cellular response to growth factor stimulus	GO:0071363	0.0134	0.0834	Anxa1|1.53929538909;Atp7a|1.63065750797;Bdnf|1.80314679144;Bmpr2|2.29316919868;Cbl|1.66157093779;Cep57|1.55920791474;Creb1|1.60951463302;Dmd|1.81631855939;Epb41l5|2.04199887718;Gfra1|1.91811888526;Grin2a|3.38370095833;Grin2b|3.03012355699;Kcnd3|2.14991305394;Lrp8|1.64174018656;Mtmr4|1.5018062416;Nf1|1.60386550261;Nkx2-1|2.71359841278;Rnf165|2.17017408103;Skil|1.61940648171;Smad5|1.60614601871;Tgf…	23	877	467	29486	http://www.ebi.ac.uk/QuickGO/GTerm?id=GO:0071363
6	6	regulation of cellular macromolecule biosynthetic process	GO:2000112	0.0134	0.0834	Adar|1.58844505789;Adcyap1|1.80612154389;Aff2|2.62748742201;Ago2|2.17425457931;Ar|3.16305156279;Asxl3|1.81811313532;Atrx|1.76810061983;Atxn1|2.04778649851;Bdnf|1.80314679144;Bmpr2|2.29316919868;Bsx|10.2854567926;Cask|1.50579274659;Cdh13|1.6044706784;Cnot6l|1.84163452473;Commd1|1.5781879616;Cpeb3|1.58961904272;Cpeb4|1.61659686585;Creb1|1.60951463302;Creb3l2|1.79030353341;Crebrf|1.801913174;Csrnp3|…	99	5064	467	29486	http://www.ebi.ac.uk/QuickGO/GTerm?id=GO:2000112
6	5,6	regulation of long-term synaptic potentiation	GO:1900271	0.0134	0.0834	Creb1|1.60951463302;Ephb2|1.53449827116;Gsk3b|1.82336508407;Ppp1r9a|1.87096248079	4	58	467	29486	http://www.ebi.ac.uk/QuickGO/GTerm?id=GO:1900271
8	6,8	response to corticosterone	GO:0051412	0.0134	0.0834	Agtr1|2.5630213888;Bcl2|1.58444755063;Grin2b|3.03012355699;Slc18a2|2.15337279363	4	58	467	29486	http://www.ebi.ac.uk/QuickGO/GTerm?id=GO:0051412
9	9	CD4-positive, alpha-beta T cell differentiation involved in immune response	GO:0002294	0.0134	0.0834	Anxa1|1.53929538909;Atp7a|1.63065750797;Rc3h2|1.58846286042;Rora|4.76576622268	4	58	467	29486	http://www.ebi.ac.uk/QuickGO/GTerm?id=GO:0002294
5	5	response to growth factor	GO:0070848	0.0136	0.0844	Anxa1|1.53929538909;Atp7a|1.63065750797;Bdnf|1.80314679144;Bmpr2|2.29316919868;Cbl|1.66157093779;Cep57|1.55920791474;Creb1|1.60951463302;Dmd|1.81631855939;Epb41l5|2.04199887718;Gfra1|1.91811888526;Grin2a|3.38370095833;Grin2b|3.03012355699;Kcnd3|2.14991305394;Lrp8|1.64174018656;Mtmr4|1.5018062416;Nf1|1.60386550261;Nkx2-1|2.71359841278;Oprm1|3.29578400936;Rnf165|2.17017408103;Skil|1.61940648171;Sma…	24	928	467	29486	http://www.ebi.ac.uk/QuickGO/GTerm?id=GO:0070848
6	4,5,6	positive regulation of neurological system process	GO:0031646	0.0137	0.0845	Chrnb4|1.57813088348;Grin2a|3.38370095833;Gsk3b|1.82336508407;Igsf9b|2.63977545907;Shank2|2.04102231735	5	89	467	29486	http://www.ebi.ac.uk/QuickGO/GTerm?id=GO:0031646
10	10	cytosolic calcium ion transport	GO:0060401	0.0138	0.0849	Agtr1|2.5630213888;Cacna1c|1.53263656672;Cacna2d1|1.50730197169;Dmd|1.81631855939;Grin2a|3.38370095833;Grin2b|3.03012355699;Plce1|1.54064499608;Slc8a1|2.00558706033;Trpa1|10.9584145253	9	237	467	29486	http://www.ebi.ac.uk/QuickGO/GTerm?id=GO:0060401
6	4,5,6	negative regulation of cellular metabolic process	GO:0031324	0.0138	0.0849	Adar|1.58844505789;Adra2a|1.65596464555;Ago2|2.17425457931;Anos1|1.68396888076;Ar|3.16305156279;Atrx|1.76810061983;Atxn1|2.04778649851;Bmpr2|2.29316919868;Cbl|1.66157093779;Cnot6l|1.84163452473;Cnr1|1.75631169464;Cnst|1.59624013602;Commd1|1.5781879616;Cpeb3|1.58961904272;Cpeb4|1.61659686585;Creb1|1.60951463302;Csrnp3|2.38158300535;Dhx36|1.61598277636;Dmd|1.81631855939;Dnajc10|1.55222726975;Dusp18…	67	3237	467	29486	http://www.ebi.ac.uk/QuickGO/GTerm?id=GO:0031324
8	5,8	negative regulation of exocytosis	GO:0045920	0.0139	0.0856	Adra2a|1.65596464555;Anxa1|1.53929538909;Syt4|1.68520087102	3	32	467	29486	http://www.ebi.ac.uk/QuickGO/GTerm?id=GO:0045920
5	5	neurotransmitter catabolic process	GO:0042135	0.0139	0.0856	Colq|1.811670163;Dmgdh|1.59522030912;Maoa|1.51594601407	3	32	467	29486	http://www.ebi.ac.uk/QuickGO/GTerm?id=GO:0042135
6	6	cellular response to acetylcholine	GO:1905145	0.0139	0.0856	Chrm5|3.41104905622;Chrna3|2.13461749154;Oprm1|3.29578400936	3	32	467	29486	http://www.ebi.ac.uk/QuickGO/GTerm?id=GO:1905145
7	5,7	heat generation	GO:0031649	0.0139	0.0856	Cnr1|1.75631169464;Epha3|2.39174675066;Tnfrsf11a|1.89899131125	3	32	467	29486	http://www.ebi.ac.uk/QuickGO/GTerm?id=GO:0031649
4	4	negative regulation of nitrogen compound metabolic process	GO:0051172	0.014	0.0859	Adar|1.58844505789;Adra2a|1.65596464555;Ago2|2.17425457931;Anos1|1.68396888076;Ar|3.16305156279;Atrx|1.76810061983;Atxn1|2.04778649851;Bmpr2|2.29316919868;Cbl|1.66157093779;Cnot6l|1.84163452473;Commd1|1.5781879616;Cpeb3|1.58961904272;Cpeb4|1.61659686585;Creb1|1.60951463302;Dhx36|1.61598277636;Dmd|1.81631855939;Dnajc10|1.55222726975;Dusp18|1.76096593084;Elk4|1.64313962062;Fam172a|1.70081928722;Gsk…	61	2904	467	29486	http://www.ebi.ac.uk/QuickGO/GTerm?id=GO:0051172
3	3	response to activity	GO:0014823	0.0141	0.0864	Agtr1|2.5630213888;Bdnf|1.80314679144;Cbl|1.66157093779;Creb1|1.60951463302;Gsk3b|1.82336508407;Myog|10.907932033;Sorbs1|1.50679239466	7	160	467	29486	http://www.ebi.ac.uk/QuickGO/GTerm?id=GO:0014823
6	5,6	cytosolic transport	GO:0016482	0.0141	0.0865	Atxn1|2.04778649851;Cep57|1.55920791474;Cnst|1.59624013602;Commd1|1.5781879616;Creb3l2|1.79030353341;Erc1|2.09098924531;Evi5|1.62211207913;Fgf14|1.75380470754;Gsk3b|1.82336508407;ENSRNOG00000014275|1.64154923921;Hspa1l|1.64691971366;Lman1|1.71056155981;Lrrk2|1.72699349797;Nf1|1.60386550261;Nup58|1.59437843625;Pheta2|2.12748123873;Phip|1.64151317408;Pkia|1.65413401903;Rab8b|1.55819106741;Rims3|2.3…	25	981	467	29486	http://www.ebi.ac.uk/QuickGO/GTerm?id=GO:0016482
5	5	regulation of interleukin-2 production	GO:0032663	0.0142	0.0868	Abl2|1.78882303001;Anxa1|1.53929538909;Homer2|1.80491946919;Traf6|2.06858868901	4	59	467	29486	http://www.ebi.ac.uk/QuickGO/GTerm?id=GO:0032663
8	8	alpha-beta T cell differentiation involved in immune response	GO:0002293	0.0142	0.0868	Anxa1|1.53929538909;Atp7a|1.63065750797;Rc3h2|1.58846286042;Rora|4.76576622268	4	59	467	29486	http://www.ebi.ac.uk/QuickGO/GTerm?id=GO:0002293
4	4	endocrine process	GO:0050886	0.0143	0.0868	Agtr1|2.5630213888;Gal|2.14052860929;Kiss1|26.7234686203;Nkx2-1|2.71359841278;Oxtr|2.07044741974;Rab8b|1.55819106741	6	124	467	29486	http://www.ebi.ac.uk/QuickGO/GTerm?id=GO:0050886
7	7	cell-substrate adherens junction assembly	GO:0007045	0.0143	0.0868	Efna5|1.73243975036;Epb41l5|2.04199887718;Epha3|2.39174675066;Peak1|1.68125787159;Sorbs1|1.50679239466	5	90	467	29486	http://www.ebi.ac.uk/QuickGO/GTerm?id=GO:0007045
5	5	peripheral nervous system development	GO:0007422	0.0143	0.0868	Adgrg6|1.92135790069;Bdnf|1.80314679144;Dmd|1.81631855939;Nf1|1.60386550261;Plxna4|2.27439569195	5	90	467	29486	http://www.ebi.ac.uk/QuickGO/GTerm?id=GO:0007422
6	6	focal adhesion assembly	GO:0048041	0.0143	0.0868	Efna5|1.73243975036;Epb41l5|2.04199887718;Epha3|2.39174675066;Peak1|1.68125787159;Sorbs1|1.50679239466	5	90	467	29486	http://www.ebi.ac.uk/QuickGO/GTerm?id=GO:0048041
8	8	monovalent inorganic cation homeostasis	GO:0055067	0.0144	0.0868	Agtr1|2.5630213888;Lrrk2|1.72699349797;Scn7a|1.70107267308;Slc26a4|2.45498262715;Slc4a10|1.94086399342;Slc4a8|2.42239982137;Slc8a1|2.00558706033;Slc9a7|1.8470059318	8	199	467	29486	http://www.ebi.ac.uk/QuickGO/GTerm?id=GO:0055067
4	4	programmed cell death	GO:0012501	0.0144	0.0868	Abl2|1.78882303001;Adcyap1|1.80612154389;Agtr1|2.5630213888;Ankrd13c|1.53397634;Anxa1|1.53929538909;Ar|3.16305156279;Atp7a|1.63065750797;Bcl2|1.58444755063;Bdnf|1.80314679144;Bmpr2|2.29316919868;Bnip2|1.68707173711;Cbl|1.66157093779;Chl1|1.68973371067;Cnr1|1.75631169464;Cpeb4|1.61659686585;Creb1|1.60951463302;Csrnp3|2.38158300535;Dcc|1.94565549541;Dnajc10|1.55222726975;Epha3|2.39174675066;Ephb2|1…	52	2411	467	29486	http://www.ebi.ac.uk/QuickGO/GTerm?id=GO:0012501
3	3	ossification	GO:0001503	0.0145	0.0868	Bmpr2|2.29316919868;Dhx36|1.61598277636;Gsk3b|1.82336508407;Ift80|1.54703524692;Igfbp5|1.77683665754;Nf1|1.60386550261;Pbx1|1.52298742469;Rorb|2.45934549441;Slc8a1|2.00558706033;Smad5|1.60614601871;Thrb|2.25269743356;Tnfrsf11a|1.89899131125;Traf6|2.06858868901;Zhx3|1.95521637166	14	455	467	29486	http://www.ebi.ac.uk/QuickGO/GTerm?id=GO:0001503
6	6	epithelial cell apoptotic process	GO:1904019	0.0148	0.0868	Abl2|1.78882303001;Bmpr2|2.29316919868;Gsk3b|1.82336508407;Scg2|1.92796891336;Sema5a|2.07026269967;Stk4|1.70208675615	6	125	467	29486	http://www.ebi.ac.uk/QuickGO/GTerm?id=GO:1904019
7	6,7	negative regulation of translation	GO:0017148	0.0148	0.0868	Ago2|2.17425457931;Cnot6l|1.84163452473;Cpeb3|1.58961904272;Cpeb4|1.61659686585;Dhx36|1.61598277636;Igfbp5|1.77683665754;Purb|1.91300861999;Tnrc6b|1.90701618788	8	200	467	29486	http://www.ebi.ac.uk/QuickGO/GTerm?id=GO:0017148
8	8	negative regulation of smooth muscle cell apoptotic process	GO:0034392	0.0149	0.0868	Agtr1|2.5630213888;Gsk3b|1.82336508407	2	12	467	29486	http://www.ebi.ac.uk/QuickGO/GTerm?id=GO:0034392
4	4	positive regulation of penile erection	GO:0060406	0.0149	0.0868	Ar|3.16305156279;Oxtr|2.07044741974	2	12	467	29486	http://www.ebi.ac.uk/QuickGO/GTerm?id=GO:0060406
7	6,7	retrograde trans-synaptic signaling	GO:0098917	0.0149	0.0868	Cnr1|1.75631169464;Syt4|1.68520087102	2	12	467	29486	http://www.ebi.ac.uk/QuickGO/GTerm?id=GO:0098917
10	6,7,10	semaphorin-plexin signaling pathway involved in axon guidance	GO:1902287	0.0149	0.0868	Plxna4|2.27439569195;Plxnc1|1.52271834338	2	12	467	29486	http://www.ebi.ac.uk/QuickGO/GTerm?id=GO:1902287
7	4,6,7	endocardium development	GO:0003157	0.0149	0.0868	Prox1|1.94798395316;Stk4|1.70208675615	2	12	467	29486	http://www.ebi.ac.uk/QuickGO/GTerm?id=GO:0003157
4	4	cellular macromolecule localization	GO:0070727	0.015	0.0868	Abl2|1.78882303001;Ankrd13c|1.53397634;AP1G1|1.5708126488;Ar|3.16305156279;Cask|1.50579274659;Celsr1|1.91707138427;Cep57|1.55920791474;Cep68|1.76730621833;Cnst|1.59624013602;Commd1|1.5781879616;Dhx36|1.61598277636;Dmd|1.81631855939;Evi5|1.62211207913;Fam126b|2.17602615195;Glg1|1.6141651276;Grin2b|3.03012355699;Grip1|1.91932976023;Gsk3b|1.82336508407;ENSRNOG00000014275|1.64154923921;Hspa1l|1.64691…	51	2361	467	29486	http://www.ebi.ac.uk/QuickGO/GTerm?id=GO:0070727
6	4,6	positive regulation of transmembrane transport	GO:0034764	0.0151	0.0868	Agtr1|2.5630213888;Cacna1c|1.53263656672;Cacna2d1|1.50730197169;Dmd|1.81631855939;Fgf14|1.75380470754;Gal|2.14052860929;Kcnmb1|1.95563227546;NPPA|5.27770095563;Osbpl8|1.7809226174;Sorbs1|1.50679239466	10	282	467	29486	http://www.ebi.ac.uk/QuickGO/GTerm?id=GO:0034764
7	7	alpha-beta T cell activation involved in immune response	GO:0002287	0.0151	0.0868	Anxa1|1.53929538909;Atp7a|1.63065750797;Rc3h2|1.58846286042;Rora|4.76576622268	4	60	467	29486	http://www.ebi.ac.uk/QuickGO/GTerm?id=GO:0002287
5	5	response to salt stress	GO:0009651	0.0151	0.0868	Agtr1|2.5630213888;Nkx2-1|2.71359841278;Pappa2|3.11835447753;Tacr3|1.97193266452	4	60	467	29486	http://www.ebi.ac.uk/QuickGO/GTerm?id=GO:0009651
8	8	negative regulation of endothelial cell apoptotic process	GO:2000352	0.0151	0.0868	Abl2|1.78882303001;Scg2|1.92796891336;Sema5a|2.07026269967	3	33	467	29486	http://www.ebi.ac.uk/QuickGO/GTerm?id=GO:2000352
7	5,7	positive regulation of neurotransmitter secretion	GO:0001956	0.0151	0.0868	Cacna1b|1.73057909521;Cnr1|1.75631169464;Syt9|1.91723007635	3	33	467	29486	http://www.ebi.ac.uk/QuickGO/GTerm?id=GO:0001956
5	5	positive regulation of interleukin-2 production	GO:0032743	0.0151	0.0868	Abl2|1.78882303001;Anxa1|1.53929538909;Traf6|2.06858868901	3	33	467	29486	http://www.ebi.ac.uk/QuickGO/GTerm?id=GO:0032743
5	5	response to acetylcholine	GO:1905144	0.0151	0.0868	Chrm5|3.41104905622;Chrna3|2.13461749154;Oprm1|3.29578400936	3	33	467	29486	http://www.ebi.ac.uk/QuickGO/GTerm?id=GO:1905144
5	3,5	innervation	GO:0060384	0.0151	0.0868	Gabra5|1.87970173279;Lrig2|1.78605277497;Rnf165|2.17017408103	3	33	467	29486	http://www.ebi.ac.uk/QuickGO/GTerm?id=GO:0060384
5	5	regulation of programmed cell death	GO:0043067	0.0153	0.0868	Abl2|1.78882303001;Adcyap1|1.80612154389;Agtr1|2.5630213888;Ankrd13c|1.53397634;Anxa1|1.53929538909;Ar|3.16305156279;Atp7a|1.63065750797;Bcl2|1.58444755063;Bdnf|1.80314679144;Cbl|1.66157093779;Chl1|1.68973371067;Cnr1|1.75631169464;Cpeb4|1.61659686585;Creb1|1.60951463302;Csrnp3|2.38158300535;Epha3|2.39174675066;Ephb2|1.53449827116;Fzd3|1.60080717441;Gabra5|1.87970173279;Gal|2.14052860929;Ghrh|4.59…	44	1983	467	29486	http://www.ebi.ac.uk/QuickGO/GTerm?id=GO:0043067
False	obselete	obsolete positive regulation of cAMP biosynthetic process	GO:0030819	0.0153	0.0868	Abca1|1.75138726576;Adcyap1|1.80612154389;Adgrg6|1.92135790069;Chrm5|3.41104905622;Nf1|1.60386550261;Tshr|7.45591939912	6	126	467	29486	http://www.ebi.ac.uk/QuickGO/GTerm?id=GO:0030819
5	5	cellular response to transforming growth factor beta stimulus	GO:0071560	0.0154	0.0868	Bmpr2|2.29316919868;Creb1|1.60951463302;Epb41l5|2.04199887718;Mtmr4|1.5018062416;Nkx2-1|2.71359841278;Skil|1.61940648171;Smad5|1.60614601871;Tgfbr3|1.65560805773;Trim33|1.59098227729;Veph1|1.56479309476	10	283	467	29486	http://www.ebi.ac.uk/QuickGO/GTerm?id=GO:0071560
4	4	protein-containing complex subunit organization	GO:0043933	0.0157	0.0868	Abca1|1.75138726576;Abl2|1.78882303001;Ago2|2.17425457931;Atp7a|1.63065750797;Atrx|1.76810061983;Cadps2|1.72082859594;Camsap2|1.51141697152;Cask|1.50579274659;Cep57|1.55920791474;Chrna3|2.13461749154;Chrnb4|1.57813088348;Cit|2.19990129335;Cnot6l|1.84163452473;Creb1|1.60951463302;Dgkh|2.57614400031;Dhx36|1.61598277636;Diaph3|2.50121673317;Dmd|1.81631855939;Dnah5|1.62260966757;Dnal1|1.66273116076;E…	68	3315	467	29486	http://www.ebi.ac.uk/QuickGO/GTerm?id=GO:0043933
6	5,6	heart development	GO:0007507	0.0158	0.0868	Adgrg6|1.92135790069;Agtr1|2.5630213888;Bmpr2|2.29316919868;Ccdc40|1.87638752596;Chrna3|2.13461749154;Creb1|1.60951463302;Dhx36|1.61598277636;Dnah5|1.62260966757;Gsk3b|1.82336508407;Lrp6|1.6630209972;Mib1|1.73256399352;Myom3|2.9627446396;Nf1|1.60386550261;Oxtr|2.07044741974;Prox1|1.94798395316;Slc8a1|2.00558706033;Sorbs2|1.58176659972;Stk4|1.70208675615;Tgfbr3|1.65560805773	19	695	467	29486	http://www.ebi.ac.uk/QuickGO/GTerm?id=GO:0007507
10	6,7,8,9,10	positive regulation of miRNA mediated inhibition of translation	GO:1905618	0.0158	0.0868	Ago2|2.17425457931	1	1	467	29486	http://www.ebi.ac.uk/QuickGO/GTerm?id=GO:1905618
5	5	root system development	GO:0022622	0.0158	0.0868	Gal|2.14052860929	1	1	467	29486	http://www.ebi.ac.uk/QuickGO/GTerm?id=GO:0022622
7	5,6,7	regulation of root development	GO:2000280	0.0158	0.0868	Gal|2.14052860929	1	1	467	29486	http://www.ebi.ac.uk/QuickGO/GTerm?id=GO:2000280
7	6,7	cellular response to magnesium starvation	GO:0010350	0.0158	0.0868	Grin2b|3.03012355699	1	1	467	29486	http://www.ebi.ac.uk/QuickGO/GTerm?id=GO:0010350
4	4	negative regulation of plant organ morphogenesis	GO:1905422	0.0158	0.0868	Gal|2.14052860929	1	1	467	29486	http://www.ebi.ac.uk/QuickGO/GTerm?id=GO:1905422
7	5,7	establishment of planar polarity involved in nephron morphogenesis	GO:0072046	0.0158	0.0868	Wnt9b|5.15451844846	1	1	467	29486	http://www.ebi.ac.uk/QuickGO/GTerm?id=GO:0072046
11	5,7,10,11	mRNA cleavage involved in gene silencing by siRNA	GO:0090625	0.0158	0.0868	Ago2|2.17425457931	1	1	467	29486	http://www.ebi.ac.uk/QuickGO/GTerm?id=GO:0090625
8	6,7,8	positive regulation of prolactin signaling pathway	GO:1902213	0.0158	0.0868	Crebrf|1.801913174	1	1	467	29486	http://www.ebi.ac.uk/QuickGO/GTerm?id=GO:1902213
7	5,6,7	regulation of thioredoxin peroxidase activity	GO:1903123	0.0158	0.0868	Lrrk2|1.72699349797	1	1	467	29486	http://www.ebi.ac.uk/QuickGO/GTerm?id=GO:1903123
6	6	regulation of root morphogenesis	GO:2000067	0.0158	0.0868	Gal|2.14052860929	1	1	467	29486	http://www.ebi.ac.uk/QuickGO/GTerm?id=GO:2000067
9	5,6,7,8,9	positive regulation of endosome to plasma membrane protein transport	GO:1905751	0.0158	0.0868	Commd1|1.5781879616	1	1	467	29486	http://www.ebi.ac.uk/QuickGO/GTerm?id=GO:1905751
9	6,7,8,9	negative regulation of thioredoxin peroxidase activity by peptidyl-threonine phosphorylation	GO:1903125	0.0158	0.0868	Lrrk2|1.72699349797	1	1	467	29486	http://www.ebi.ac.uk/QuickGO/GTerm?id=GO:1903125
7	7	cellular response to thyrotropin-releasing hormone	GO:1905229	0.0158	0.0868	Tshr|7.45591939912	1	1	467	29486	http://www.ebi.ac.uk/QuickGO/GTerm?id=GO:1905229
6	5,6	branching involved in pancreas morphogenesis	GO:0061114	0.0158	0.0868	Prox1|1.94798395316	1	1	467	29486	http://www.ebi.ac.uk/QuickGO/GTerm?id=GO:0061114
6	6	plus-end specific microtubule depolymerization	GO:0070462	0.0158	0.0868	Kif19|1.54682472631	1	1	467	29486	http://www.ebi.ac.uk/QuickGO/GTerm?id=GO:0070462
8	8	acinar cell differentiation	GO:0090425	0.0158	0.0868	Prox1|1.94798395316	1	1	467	29486	http://www.ebi.ac.uk/QuickGO/GTerm?id=GO:0090425
9	7,8,9	regulation of miRNA mediated inhibition of translation	GO:1905616	0.0158	0.0868	Ago2|2.17425457931	1	1	467	29486	http://www.ebi.ac.uk/QuickGO/GTerm?id=GO:1905616
7	5,6,7	negative regulation of root hair elongation	GO:1902891	0.0158	0.0868	Gal|2.14052860929	1	1	467	29486	http://www.ebi.ac.uk/QuickGO/GTerm?id=GO:1902891
7	7	negative regulation of telomeric DNA binding	GO:1904743	0.0158	0.0868	Tnks|1.86377403683	1	1	467	29486	http://www.ebi.ac.uk/QuickGO/GTerm?id=GO:1904743
12	6,7,8,9,12	chemorepulsion of branchiomotor axon	GO:0021793	0.0158	0.0868	Plxna4|2.27439569195	1	1	467	29486	http://www.ebi.ac.uk/QuickGO/GTerm?id=GO:0021793
7	5,6,7	negative regulation of glucocorticoid mediated signaling pathway	GO:1900170	0.0158	0.0868	Crebrf|1.801913174	1	1	467	29486	http://www.ebi.ac.uk/QuickGO/GTerm?id=GO:1900170
7	7	trichoblast differentiation	GO:0010054	0.0158	0.0868	Gal|2.14052860929	1	1	467	29486	http://www.ebi.ac.uk/QuickGO/GTerm?id=GO:0010054
5	5	negative regulation of plant epidermal cell differentiation	GO:1903889	0.0158	0.0868	Gal|2.14052860929	1	1	467	29486	http://www.ebi.ac.uk/QuickGO/GTerm?id=GO:1903889
12	6,7,8,11,12	negative regulation of spontaneous neurotransmitter secretion	GO:1904049	0.0158	0.0868	Ppp1r9a|1.87096248079	1	1	467	29486	http://www.ebi.ac.uk/QuickGO/GTerm?id=GO:1904049
5	5	regulation of plant epidermal cell differentiation	GO:1903888	0.0158	0.0868	Gal|2.14052860929	1	1	467	29486	http://www.ebi.ac.uk/QuickGO/GTerm?id=GO:1903888
5	5	negative regulation of skeletal muscle hypertrophy	GO:1904205	0.0158	0.0868	Igfbp5|1.77683665754	1	1	467	29486	http://www.ebi.ac.uk/QuickGO/GTerm?id=GO:1904205
6	6	cilium disassembly	GO:0061523	0.0158	0.0868	Kif19|1.54682472631	1	1	467	29486	http://www.ebi.ac.uk/QuickGO/GTerm?id=GO:0061523
3	3	regulation of transcription from RNA polymerase II promoter involved in spermatogenesis	GO:1902064	0.0158	0.0868	Dhx36|1.61598277636	1	1	467	29486	http://www.ebi.ac.uk/QuickGO/GTerm?id=GO:1902064
5	5	regulation of plant organ morphogenesis	GO:1905421	0.0158	0.0868	Gal|2.14052860929	1	1	467	29486	http://www.ebi.ac.uk/QuickGO/GTerm?id=GO:1905421
11	7,9,11	non-canonical Wnt signaling pathway involved in midbrain dopaminergic neuron differentiation	GO:1905438	0.0158	0.0868	Wnt9b|5.15451844846	1	1	467	29486	http://www.ebi.ac.uk/QuickGO/GTerm?id=GO:1905438
6	6	root epidermal cell differentiation	GO:0010053	0.0158	0.0868	Gal|2.14052860929	1	1	467	29486	http://www.ebi.ac.uk/QuickGO/GTerm?id=GO:0010053
5	5	hepatocyte cell migration	GO:0002194	0.0158	0.0868	Prox1|1.94798395316	1	1	467	29486	http://www.ebi.ac.uk/QuickGO/GTerm?id=GO:0002194
9	6,7,9	positive regulation of fever generation by positive regulation of prostaglandin secretion	GO:0071812	0.0158	0.0868	Tnfrsf11a|1.89899131125	1	1	467	29486	http://www.ebi.ac.uk/QuickGO/GTerm?id=GO:0071812
11	6,7,9,10,11	positive regulation of fever generation by prostaglandin secretion	GO:0100011	0.0158	0.0868	Tnfrsf11a|1.89899131125	1	1	467	29486	http://www.ebi.ac.uk/QuickGO/GTerm?id=GO:0100011
10	7,8,9,10	'de novo' actin filament nucleation	GO:0070060	0.0158	0.0868	Jmy|1.97166883317	1	1	467	29486	http://www.ebi.ac.uk/QuickGO/GTerm?id=GO:0070060
5	5	root hair elongation	GO:0048767	0.0158	0.0868	Gal|2.14052860929	1	1	467	29486	http://www.ebi.ac.uk/QuickGO/GTerm?id=GO:0048767
9	5,6,7,8,9	regulation of thyroid hormone receptor activity	GO:1904167	0.0158	0.0868	Med13|1.62421705179	1	1	467	29486	http://www.ebi.ac.uk/QuickGO/GTerm?id=GO:1904167
5	5	root hair cell development	GO:0080147	0.0158	0.0868	Gal|2.14052860929	1	1	467	29486	http://www.ebi.ac.uk/QuickGO/GTerm?id=GO:0080147
8	5,8	trichoblast maturation	GO:0048764	0.0158	0.0868	Gal|2.14052860929	1	1	467	29486	http://www.ebi.ac.uk/QuickGO/GTerm?id=GO:0048764
8	8	ATP hydrolysis coupled anion transmembrane transport	GO:0099133	0.0158	0.0868	Pcyox1|1.65147074708	1	1	467	29486	http://www.ebi.ac.uk/QuickGO/GTerm?id=GO:0099133
11	6,7,8,10,11	regulation of fever generation by regulation of prostaglandin secretion	GO:0071810	0.0158	0.0868	Tnfrsf11a|1.89899131125	1	1	467	29486	http://www.ebi.ac.uk/QuickGO/GTerm?id=GO:0071810
9	5,8,9	regulation of retrograde trans-synaptic signaling by neuropeptide	GO:1905432	0.0158	0.0868	Syt4|1.68520087102	1	1	467	29486	http://www.ebi.ac.uk/QuickGO/GTerm?id=GO:1905432
5	5	chemotaxis to arachidonic acid	GO:0034670	0.0158	0.0868	Creb1|1.60951463302	1	1	467	29486	http://www.ebi.ac.uk/QuickGO/GTerm?id=GO:0034670
8	8	glucosamine biosynthetic process	GO:0006042	0.0158	0.0868	Gfpt1|1.7693696804	1	1	467	29486	http://www.ebi.ac.uk/QuickGO/GTerm?id=GO:0006042
5	5	plant epidermis development	GO:0090558	0.0158	0.0868	Gal|2.14052860929	1	1	467	29486	http://www.ebi.ac.uk/QuickGO/GTerm?id=GO:0090558
11	8,11	negative regulation of dense core granule exocytosis	GO:1905414	0.0158	0.0868	Syt4|1.68520087102	1	1	467	29486	http://www.ebi.ac.uk/QuickGO/GTerm?id=GO:1905414
6	6	Wnt signalosome assembly	GO:1904887	0.0158	0.0868	Lrrk2|1.72699349797	1	1	467	29486	http://www.ebi.ac.uk/QuickGO/GTerm?id=GO:1904887
6	6	cytoplasmic microtubule depolymerization	GO:0010938	0.0158	0.0868	Kif19|1.54682472631	1	1	467	29486	http://www.ebi.ac.uk/QuickGO/GTerm?id=GO:0010938
11	8,11	positive regulation of dense core granule exocytosis	GO:1905415	0.0158	0.0868	Syt4|1.68520087102	1	1	467	29486	http://www.ebi.ac.uk/QuickGO/GTerm?id=GO:1905415
8	7,8	negative regulation of acute inflammatory response to non-antigenic stimulus	GO:0002878	0.0158	0.0868	Adcyap1|1.80612154389	1	1	467	29486	http://www.ebi.ac.uk/QuickGO/GTerm?id=GO:0002878
6	5,6	root development	GO:0048364	0.0158	0.0868	Gal|2.14052860929	1	1	467	29486	http://www.ebi.ac.uk/QuickGO/GTerm?id=GO:0048364
8	5,6,7,8	negative regulation of thioredoxin peroxidase activity	GO:1903124	0.0158	0.0868	Lrrk2|1.72699349797	1	1	467	29486	http://www.ebi.ac.uk/QuickGO/GTerm?id=GO:1903124
5	5	regulation of root hair elongation	GO:1902890	0.0158	0.0868	Gal|2.14052860929	1	1	467	29486	http://www.ebi.ac.uk/QuickGO/GTerm?id=GO:1902890
5	4,5	plant organ development	GO:0099402	0.0158	0.0868	Gal|2.14052860929	1	1	467	29486	http://www.ebi.ac.uk/QuickGO/GTerm?id=GO:0099402
7	5,6,7	root morphogenesis	GO:0010015	0.0158	0.0868	Gal|2.14052860929	1	1	467	29486	http://www.ebi.ac.uk/QuickGO/GTerm?id=GO:0010015
6	6	protein localization involved in establishment of planar polarity	GO:0090251	0.0158	0.0868	Celsr1|1.91707138427	1	1	467	29486	http://www.ebi.ac.uk/QuickGO/GTerm?id=GO:0090251
7	7	filtration diaphragm assembly	GO:0036058	0.0158	0.0868	Ptpro|1.7210833471	1	1	467	29486	http://www.ebi.ac.uk/QuickGO/GTerm?id=GO:0036058
9	6,9	root hair cell differentiation	GO:0048765	0.0158	0.0868	Gal|2.14052860929	1	1	467	29486	http://www.ebi.ac.uk/QuickGO/GTerm?id=GO:0048765
8	4,6,7,8	negative regulation of thyroid hormone receptor activity	GO:1904168	0.0158	0.0868	Med13|1.62421705179	1	1	467	29486	http://www.ebi.ac.uk/QuickGO/GTerm?id=GO:1904168
5	5	plant epidermal cell differentiation	GO:0090627	0.0158	0.0868	Gal|2.14052860929	1	1	467	29486	http://www.ebi.ac.uk/QuickGO/GTerm?id=GO:0090627
10	6,8,9,10	regulation of fever generation by prostaglandin secretion	GO:0100009	0.0158	0.0868	Tnfrsf11a|1.89899131125	1	1	467	29486	http://www.ebi.ac.uk/QuickGO/GTerm?id=GO:0100009
10	8,9,10	positive regulation of ERK1 and ERK2 cascade via TNFSF11-mediated signaling	GO:0071848	0.0158	0.0868	Tnfrsf11a|1.89899131125	1	1	467	29486	http://www.ebi.ac.uk/QuickGO/GTerm?id=GO:0071848
4	4	negative regulation of retrograde trans-synaptic signaling by neuropeptide	GO:1905433	0.0158	0.0868	Syt4|1.68520087102	1	1	467	29486	http://www.ebi.ac.uk/QuickGO/GTerm?id=GO:1905433
6	5,6	signal clustering	GO:1990256	0.0158	0.0868	Sema5a|2.07026269967	1	1	467	29486	http://www.ebi.ac.uk/QuickGO/GTerm?id=GO:1990256
8	8	slit diaphragm assembly	GO:0036060	0.0158	0.0868	Ptpro|1.7210833471	1	1	467	29486	http://www.ebi.ac.uk/QuickGO/GTerm?id=GO:0036060
8	7,8	retrograde trans-synaptic signaling by neuropeptide	GO:0099082	0.0158	0.0868	Syt4|1.68520087102	1	1	467	29486	http://www.ebi.ac.uk/QuickGO/GTerm?id=GO:0099082
4	4	negative regulation of Wnt protein secretion	GO:0061358	0.0158	0.0868	Oprm1|3.29578400936	1	1	467	29486	http://www.ebi.ac.uk/QuickGO/GTerm?id=GO:0061358
10	7,8,9,10	positive regulation of forebrain neuron differentiation	GO:2000979	0.0158	0.0868	Prox1|1.94798395316	1	1	467	29486	http://www.ebi.ac.uk/QuickGO/GTerm?id=GO:2000979
7	6,7	negative regulation of short-term neuronal synaptic plasticity	GO:0048174	0.0158	0.0868	Syt4|1.68520087102	1	1	467	29486	http://www.ebi.ac.uk/QuickGO/GTerm?id=GO:0048174
7	7	axonemal microtubule depolymerization	GO:0060404	0.0158	0.0868	Kif19|1.54682472631	1	1	467	29486	http://www.ebi.ac.uk/QuickGO/GTerm?id=GO:0060404
7	7	vesicle fusion with vesicle	GO:0061782	0.0158	0.0868	Syt4|1.68520087102	1	1	467	29486	http://www.ebi.ac.uk/QuickGO/GTerm?id=GO:0061782
4	4	plant organ morphogenesis	GO:1905392	0.0158	0.0868	Gal|2.14052860929	1	1	467	29486	http://www.ebi.ac.uk/QuickGO/GTerm?id=GO:1905392
8	5,6,7,8	positive regulation of stress granule assembly	GO:0062029	0.0158	0.0868	G3bp2|1.70010953284	1	1	467	29486	http://www.ebi.ac.uk/QuickGO/GTerm?id=GO:0062029
4	4	bone remodeling	GO:0046849	0.0159	0.0868	Gsk3b|1.82336508407;Htr1b|1.79620106671;Lrp6|1.6630209972;Nf1|1.60386550261;Tnfrsf11a|1.89899131125;Traf6|2.06858868901	6	127	467	29486	http://www.ebi.ac.uk/QuickGO/GTerm?id=GO:0046849
9	7,8,9	camera-type eye morphogenesis	GO:0048593	0.0159	0.0868	Atp8a2|2.3655007126;Lrp6|1.6630209972;Man2a1|1.58673532817;Nf1|1.60386550261;Prox1|1.94798395316;Rorb|2.45934549441	6	127	467	29486	http://www.ebi.ac.uk/QuickGO/GTerm?id=GO:0048593
7	7	endothelial cell apoptotic process	GO:0072577	0.0159	0.0869	Abl2|1.78882303001;Bmpr2|2.29316919868;Scg2|1.92796891336;Sema5a|2.07026269967	4	61	467	29486	http://www.ebi.ac.uk/QuickGO/GTerm?id=GO:0072577
7	5,6,7	modulation of excitatory postsynaptic potential	GO:0098815	0.0159	0.0869	Grin2a|3.38370095833;Gsk3b|1.82336508407;Lrrk2|1.72699349797;Shank2|2.04102231735	4	61	467	29486	http://www.ebi.ac.uk/QuickGO/GTerm?id=GO:0098815
10	5,6,7,10	regulation of axon guidance	GO:1902667	0.0159	0.0869	Bmpr2|2.29316919868;Plxna4|2.27439569195;Sema5a|2.07026269967;Slit1|1.64755124	4	61	467	29486	http://www.ebi.ac.uk/QuickGO/GTerm?id=GO:1902667
4	4	sex differentiation	GO:0007548	0.0161	0.0879	Adcyap1|1.80612154389;Ar|3.16305156279;Bcl2|1.58444755063;Cbl|1.66157093779;Cdh6|2.38202430281;Gfra1|1.91811888526;Lrp6|1.6630209972;Ncoa3|1.56952887103;Nkx2-1|2.71359841278;Nr0b1|2.62767861887;Slit2|1.6055003616;Smad5|1.60614601871;Wnt9b|5.15451844846	13	416	467	29486	http://www.ebi.ac.uk/QuickGO/GTerm?id=GO:0007548
11	9,11	regulation of intracellular pH	GO:0051453	0.0163	0.0883	Lrrk2|1.72699349797;Slc26a4|2.45498262715;Slc4a10|1.94086399342;Slc4a8|2.42239982137;Slc9a7|1.8470059318	5	93	467	29486	http://www.ebi.ac.uk/QuickGO/GTerm?id=GO:0051453
4	4	response to electrical stimulus	GO:0051602	0.0163	0.0883	Bcl2|1.58444755063;Bdnf|1.80314679144;Fzd3|1.60080717441;Grin2b|3.03012355699;Myog|10.907932033	5	93	467	29486	http://www.ebi.ac.uk/QuickGO/GTerm?id=GO:0051602
5	5	cell-matrix adhesion	GO:0007160	0.0163	0.0886	Cdh13|1.6044706784;Dmd|1.81631855939;Efna5|1.73243975036;Epb41l5|2.04199887718;Epha3|2.39174675066;Nexmif|2.82993892569;Nf1|1.60386550261;Peak1|1.68125787159;Sorbs1|1.50679239466	9	244	467	29486	http://www.ebi.ac.uk/QuickGO/GTerm?id=GO:0007160
7	5,6,7	neurotransmitter receptor localization to postsynaptic specialization membrane	GO:0099645	0.0164	0.0887	Gsk3b|1.82336508407;Kalrn|1.60527276495;Nptx2|1.65112602638	3	34	467	29486	http://www.ebi.ac.uk/QuickGO/GTerm?id=GO:0099645
5	5	modification of synaptic structure	GO:0099563	0.0164	0.0887	Gsk3b|1.82336508407;Itsn1|1.70457388454;Kalrn|1.60527276495	3	34	467	29486	http://www.ebi.ac.uk/QuickGO/GTerm?id=GO:0099563
7	7	protein localization to postsynaptic specialization membrane	GO:0099633	0.0164	0.0887	Gsk3b|1.82336508407;Kalrn|1.60527276495;Nptx2|1.65112602638	3	34	467	29486	http://www.ebi.ac.uk/QuickGO/GTerm?id=GO:0099633
12	10,12	negative regulation of cytosolic calcium ion concentration	GO:0051481	0.0164	0.0887	Il6st|1.80814553546;Npy1r|1.56483289886;Oprm1|3.29578400936	3	34	467	29486	http://www.ebi.ac.uk/QuickGO/GTerm?id=GO:0051481
8	7,8	bicarbonate transport	GO:0015701	0.0164	0.0887	Slc26a4|2.45498262715;Slc4a10|1.94086399342;Slc4a8|2.42239982137	3	34	467	29486	http://www.ebi.ac.uk/QuickGO/GTerm?id=GO:0015701
3	3	glycosylation	GO:0070085	0.0166	0.0896	Alg11|1.63909715488;Fut9|2.73337647303;Gfpt1|1.7693696804;Gxylt1|1.60330406009;Man1a2|1.90169671042;Man2a1|1.58673532817;Mgat5|2.03558529585;St8sia1|1.77762086215;Tet3|1.5549755211;Tmtc1|1.58441034055;Tnks|1.86377403683;Uggt1|1.8027986716	12	373	467	29486	http://www.ebi.ac.uk/QuickGO/GTerm?id=GO:0070085
5	5	anatomical structure homeostasis	GO:0060249	0.0166	0.0896	Atrx|1.76810061983;Cacna1b|1.73057909521;Cacna1e|1.50131863359;Cnr1|1.75631169464;Dhx36|1.61598277636;Dmd|1.81631855939;Homer2|1.80491946919;Htr1b|1.79620106671;Mdm1|1.73992217595;Nf1|1.60386550261;Rif1|1.88010110132;Tnfrsf11a|1.89899131125;Tnks|1.86377403683;Traf6|2.06858868901	14	463	467	29486	http://www.ebi.ac.uk/QuickGO/GTerm?id=GO:0060249
6	4,5,6	positive regulation of oxidoreductase activity	GO:0051353	0.0168	0.0906	Abl2|1.78882303001;Atp7a|1.63065750797;Pdp2|1.614204341;Ppm1h|1.78544834885	4	62	467	29486	http://www.ebi.ac.uk/QuickGO/GTerm?id=GO:0051353
6	5,6	endoplasmic reticulum to cytosol transport	GO:1903513	0.0168	0.0906	Cacna1c|1.53263656672;Dmd|1.81631855939;Slc8a1|2.00558706033;Yod1|1.75638360272	4	62	467	29486	http://www.ebi.ac.uk/QuickGO/GTerm?id=GO:1903513
4	4	female pregnancy	GO:0007565	0.0169	0.0906	Adra2a|1.65596464555;Ago2|2.17425457931;Bmpr2|2.29316919868;Cnr1|1.75631169464;Igfbp5|1.77683665754;Kiss1|26.7234686203;NPPA|5.27770095563;Oxtr|2.07044741974;Pappa1|2.88056617197;Slc38a1|2.62169412679;Stox2|1.9005278969	11	330	467	29486	http://www.ebi.ac.uk/QuickGO/GTerm?id=GO:0007565
5	5	glycoprotein metabolic process	GO:0009100	0.0169	0.0906	Alg11|1.63909715488;Atp7a|1.63065750797;Bmpr2|2.29316919868;Fut9|2.73337647303;Gfpt1|1.7693696804;Glce|1.9234038692;Gxylt1|1.60330406009;Man1a2|1.90169671042;Man2a1|1.58673532817;Mgat5|2.03558529585;St8sia1|1.77762086215;Tet3|1.5549755211;Tmtc1|1.58441034055;Tnks|1.86377403683;Uggt1|1.8027986716	15	510	467	29486	http://www.ebi.ac.uk/QuickGO/GTerm?id=GO:0009100
4	4	negative regulation of biosynthetic process	GO:0009890	0.0169	0.0906	Adra2a|1.65596464555;Ago2|2.17425457931;Ar|3.16305156279;Atrx|1.76810061983;Atxn1|2.04778649851;Bmpr2|2.29316919868;Cnot6l|1.84163452473;Commd1|1.5781879616;Cpeb3|1.58961904272;Cpeb4|1.61659686585;Creb1|1.60951463302;Dhx36|1.61598277636;Elk4|1.64313962062;Fam172a|1.70081928722;Gfpt1|1.7693696804;Htr1b|1.79620106671;Igfbp5|1.77683665754;Klf8|1.85983934575;Mdm4|1.6163153265;Med13|1.62421705179;Myt1…	45	2050	467	29486	http://www.ebi.ac.uk/QuickGO/GTerm?id=GO:0009890
6	6	response to amine	GO:0014075	0.017	0.0908	Dcc|1.94565549541;Grin2a|3.38370095833;Grin2b|3.03012355699;Oxtr|2.07044741974;Slc18a2|2.15337279363	5	94	467	29486	http://www.ebi.ac.uk/QuickGO/GTerm?id=GO:0014075
4	4	regulation of postsynaptic membrane neurotransmitter receptor levels	GO:0099072	0.017	0.0908	Frrs1l|2.74400078227;Grip1|1.91932976023;Gsk3b|1.82336508407;Kalrn|1.60527276495;Nptx2|1.65112602638	5	94	467	29486	http://www.ebi.ac.uk/QuickGO/GTerm?id=GO:0099072
5	5	negative regulation of cell migration	GO:0030336	0.0172	0.0918	Gsk3b|1.82336508407;Igfbp5|1.77683665754;Mcc|1.84361285239;Nexmif|2.82993892569;Nkx2-1|2.71359841278;Osbpl8|1.7809226174;Slit2|1.6055003616;Srgap1|1.65835546545;Srgap3|1.56357841991;Synj2bp|1.51368913503	10	288	467	29486	http://www.ebi.ac.uk/QuickGO/GTerm?id=GO:0030336
4	4	cellular macromolecule metabolic process	GO:0044260	0.0172	0.0918	Abca1|1.75138726576;Abl2|1.78882303001;Adar|1.58844505789;Adarb2|1.79492088685;Adck1|1.91443056935;Adcyap1|1.80612154389;Adra2a|1.65596464555;Aff2|2.62748742201;Ago2|2.17425457931;Agtpbp1|1.6336847076;Agtr1|2.5630213888;Alg11|1.63909715488;Alpk1|2.22002983685;Ankrd13c|1.53397634;Anos1|1.68396888076;Anxa1|1.53929538909;Ar|3.16305156279;Asxl3|1.81811313532;Ate1|1.5006717176;Atp7a|1.63065750797;Atrx…	216	12191	467	29486	http://www.ebi.ac.uk/QuickGO/GTerm?id=GO:0044260
9	7,8,9	regulation of cation channel activity	GO:2001257	0.0174	0.0921	Cacna2d1|1.50730197169;Dmd|1.81631855939;Fgf14|1.75380470754;Gal|2.14052860929;Grin2a|3.38370095833;NPPA|5.27770095563;Oprm1|3.29578400936;Shank2|2.04102231735	8	206	467	29486	http://www.ebi.ac.uk/QuickGO/GTerm?id=GO:2001257
3	3	ovulation cycle	GO:0042698	0.0174	0.0921	Adcyap1|1.80612154389;Anxa1|1.53929538909;Bcl2|1.58444755063;Gabrb1|1.90377476319;Kiss1|26.7234686203;Oprm1|3.29578400936;Oxtr|2.07044741974;Slit2|1.6055003616	8	206	467	29486	http://www.ebi.ac.uk/QuickGO/GTerm?id=GO:0042698
8	6,7,8	positive regulation of leukocyte adhesion to vascular endothelial cell	GO:1904996	0.0174	0.0921	Nfat5|1.5781526225;Traf6|2.06858868901	2	13	467	29486	http://www.ebi.ac.uk/QuickGO/GTerm?id=GO:1904996
9	5,6,9	semaphorin-plexin signaling pathway involved in neuron projection guidance	GO:1902285	0.0174	0.0921	Plxna4|2.27439569195;Plxnc1|1.52271834338	2	13	467	29486	http://www.ebi.ac.uk/QuickGO/GTerm?id=GO:1902285
6	6	response to erythropoietin	GO:0036017	0.0174	0.0921	Bcl2|1.58444755063;Gsk3b|1.82336508407	2	13	467	29486	http://www.ebi.ac.uk/QuickGO/GTerm?id=GO:0036017
7	5,6,7	negative regulation of monooxygenase activity	GO:0032769	0.0174	0.0921	Cnr1|1.75631169464;Gsk3b|1.82336508407	2	13	467	29486	http://www.ebi.ac.uk/QuickGO/GTerm?id=GO:0032769
9	7,9	pyramidal neuron differentiation	GO:0021859	0.0174	0.0921	Atp7a|1.63065750797;Slc4a10|1.94086399342	2	13	467	29486	http://www.ebi.ac.uk/QuickGO/GTerm?id=GO:0021859
8	7,8	negative regulation of cytoplasmic translation	GO:2000766	0.0174	0.0921	Cpeb3|1.58961904272;Cpeb4|1.61659686585	2	13	467	29486	http://www.ebi.ac.uk/QuickGO/GTerm?id=GO:2000766
6	6	skeletal muscle thin filament assembly	GO:0030240	0.0174	0.0921	Myom3|2.9627446396;Prox1|1.94798395316	2	13	467	29486	http://www.ebi.ac.uk/QuickGO/GTerm?id=GO:0030240
8	6,8	regulation of kinase activity	GO:0043549	0.0177	0.0934	Adar|1.58844505789;Adcyap1|1.80612154389;Agtr1|2.5630213888;Bdnf|1.80314679144;Cbl|1.66157093779;Dusp18|1.76096593084;Gsk3b|1.82336508407;Itsn1|1.70457388454;Lrp8|1.64174018656;Lrrk2|1.72699349797;Map3k9|2.1819315995;Nf1|1.60386550261;Nhlrc1|1.61752827946;Osbpl8|1.7809226174;Pak3|2.61868370955;Pdgfc|2.13874101301;Pkia|1.65413401903;Plce1|1.54064499608;Ppp1r9a|1.87096248079;Prkar2a|1.5354216248;Pr…	25	1001	467	29486	http://www.ebi.ac.uk/QuickGO/GTerm?id=GO:0043549
4	4	negative regulation of muscle contraction	GO:0045932	0.0178	0.0935	Adra2a|1.65596464555;Arhgap42|1.74113680036;Kcnma1|1.89255013832	3	35	467	29486	http://www.ebi.ac.uk/QuickGO/GTerm?id=GO:0045932
6	5,6	response to amphetamine	GO:0001975	0.0178	0.0935	Dcc|1.94565549541;Grin2b|3.03012355699;Oxtr|2.07044741974;Slc18a2|2.15337279363	4	63	467	29486	http://www.ebi.ac.uk/QuickGO/GTerm?id=GO:0001975
7	5,7	catecholamine metabolic process	GO:0006584	0.0178	0.0935	Agtr1|2.5630213888;Atp7a|1.63065750797;Maoa|1.51594601407;Tacr3|1.97193266452	4	63	467	29486	http://www.ebi.ac.uk/QuickGO/GTerm?id=GO:0006584
6	6	catechol-containing compound metabolic process	GO:0009712	0.0178	0.0935	Agtr1|2.5630213888;Atp7a|1.63065750797;Maoa|1.51594601407;Tacr3|1.97193266452	4	63	467	29486	http://www.ebi.ac.uk/QuickGO/GTerm?id=GO:0009712
3	3	negative regulation of locomotion	GO:0040013	0.0179	0.094	Gsk3b|1.82336508407;Igfbp5|1.77683665754;Mcc|1.84361285239;Nexmif|2.82993892569;Nkx2-1|2.71359841278;Osbpl8|1.7809226174;Sema5a|2.07026269967;Slit1|1.64755124;Slit2|1.6055003616;Srgap1|1.65835546545;Srgap3|1.56357841991;Synj2bp|1.51368913503	12	377	467	29486	http://www.ebi.ac.uk/QuickGO/GTerm?id=GO:0040013
8	8	peptidyl-serine phosphorylation	GO:0018105	0.0179	0.094	Bdnf|1.80314679144;Csnk1g1|1.75516132716;Dmd|1.81631855939;Gsk3b|1.82336508407;Hipk3|1.79649033882;Lrrk2|1.72699349797;Pdk3|1.74608219146;Phip|1.64151317408;Smg1|1.5859497471;Stk4|1.70208675615;Tnks|1.86377403683;Uhmk1|2.40445902895	12	377	467	29486	http://www.ebi.ac.uk/QuickGO/GTerm?id=GO:0018105
6	4,6	temperature homeostasis	GO:0001659	0.0179	0.0941	Adcyap1|1.80612154389;Cnr1|1.75631169464;Epha3|2.39174675066;Ksr2|2.93884661151;Lnpep|2.63853853413;Oxtr|2.07044741974;Pdgfc|2.13874101301;Prlr|3.26990272351;Tnfrsf11a|1.89899131125;Tshr|7.45591939912	10	290	467	29486	http://www.ebi.ac.uk/QuickGO/GTerm?id=GO:0001659
9	7,8,9	regulation of nucleic acid-templated transcription	GO:1903506	0.0179	0.0941	Adar|1.58844505789;Adcyap1|1.80612154389;Aff2|2.62748742201;Ago2|2.17425457931;Ar|3.16305156279;Asxl3|1.81811313532;Atrx|1.76810061983;Atxn1|2.04778649851;Bdnf|1.80314679144;Bmpr2|2.29316919868;Bsx|10.2854567926;Cask|1.50579274659;Cdh13|1.6044706784;Commd1|1.5781879616;Cpeb3|1.58961904272;Creb1|1.60951463302;Creb3l2|1.79030353341;Crebrf|1.801913174;Csrnp3|2.38158300535;Dcc|1.94565549541;Dhx36|1.6…	89	4540	467	29486	http://www.ebi.ac.uk/QuickGO/GTerm?id=GO:1903506
8	8	peptidyl-tyrosine dephosphorylation	GO:0035335	0.018	0.0941	Dusp18|1.76096593084;Mtmr4|1.5018062416;Ptpn4|2.14919667272;Ptpro|1.7210833471;Ptprr|1.71453761797;Ptprt|2.22094191467;Rngtt|1.5590554085	7	168	467	29486	http://www.ebi.ac.uk/QuickGO/GTerm?id=GO:0035335
11	7,8,9,10,11	regulation of MAP kinase activity	GO:0043405	0.0182	0.0953	Bdnf|1.80314679144;Dusp18|1.76096593084;Gsk3b|1.82336508407;Lrrk2|1.72699349797;Map3k9|2.1819315995;Nf1|1.60386550261;Pak3|2.61868370955;Pdgfc|2.13874101301;Plce1|1.54064499608;Taok1|1.94149025384;Tnfrsf11a|1.89899131125;Traf6|2.06858868901	12	378	467	29486	http://www.ebi.ac.uk/QuickGO/GTerm?id=GO:0043405
4	4	response to osmotic stress	GO:0006970	0.0182	0.0953	Agtr1|2.5630213888;Nfat5|1.5781526225;Nkx2-1|2.71359841278;Pappa2|3.11835447753;Scn2a|2.04269253996;Tacr3|1.97193266452	6	131	467	29486	http://www.ebi.ac.uk/QuickGO/GTerm?id=GO:0006970
9	7,9	cellular monovalent inorganic cation homeostasis	GO:0030004	0.0182	0.0953	Lrrk2|1.72699349797;Slc26a4|2.45498262715;Slc4a10|1.94086399342;Slc4a8|2.42239982137;Slc8a1|2.00558706033;Slc9a7|1.8470059318	6	131	467	29486	http://www.ebi.ac.uk/QuickGO/GTerm?id=GO:0030004
6	4,6	positive regulation of ion transport	GO:0043270	0.0186	0.0969	Agtr1|2.5630213888;Atp8a2|2.3655007126;Cacna1c|1.53263656672;Cacna2d1|1.50730197169;Dmd|1.81631855939;Fgf14|1.75380470754;Gal|2.14052860929;Grin2b|3.03012355699;Kcnmb1|1.95563227546;NPPA|5.27770095563;Syt4|1.68520087102;Tnfrsf11a|1.89899131125	12	379	467	29486	http://www.ebi.ac.uk/QuickGO/GTerm?id=GO:0043270
9	7,8,9	positive regulation of kinase activity	GO:0033674	0.0187	0.0973	Adcyap1|1.80612154389;Agtr1|2.5630213888;Bdnf|1.80314679144;Itsn1|1.70457388454;Lrp8|1.64174018656;Lrrk2|1.72699349797;Map3k9|2.1819315995;Osbpl8|1.7809226174;Pak3|2.61868370955;Pdgfc|2.13874101301;Plce1|1.54064499608;Ppp1r9a|1.87096248079;Prox1|1.94798395316;Stk4|1.70208675615;Taok1|1.94149025384;Tnfrsf11a|1.89899131125;Traf6|2.06858868901	17	611	467	29486	http://www.ebi.ac.uk/QuickGO/GTerm?id=GO:0033674
6	6	regulation of RNA biosynthetic process	GO:2001141	0.0187	0.0973	Adar|1.58844505789;Adcyap1|1.80612154389;Aff2|2.62748742201;Ago2|2.17425457931;Ar|3.16305156279;Asxl3|1.81811313532;Atrx|1.76810061983;Atxn1|2.04778649851;Bdnf|1.80314679144;Bmpr2|2.29316919868;Bsx|10.2854567926;Cask|1.50579274659;Cdh13|1.6044706784;Commd1|1.5781879616;Cpeb3|1.58961904272;Creb1|1.60951463302;Creb3l2|1.79030353341;Crebrf|1.801913174;Csrnp3|2.38158300535;Dcc|1.94565549541;Dhx36|1.6…	89	4548	467	29486	http://www.ebi.ac.uk/QuickGO/GTerm?id=GO:2001141
7	6,7	protein localization to postsynaptic membrane	GO:1903539	0.0187	0.0973	Grip1|1.91932976023;Gsk3b|1.82336508407;Kalrn|1.60527276495;Nptx2|1.65112602638	4	64	467	29486	http://www.ebi.ac.uk/QuickGO/GTerm?id=GO:1903539
7	6,7	liver development	GO:0001889	0.0187	0.0973	Anxa1|1.53929538909;Atp7a|1.63065750797;Bcl2|1.58444755063;Cadm1|1.70037872535;Cit|2.19990129335;Cp|1.56893085713;Man2a1|1.58673532817;Nf1|1.60386550261;Pou2f1|1.84564567785;Prox1|1.94798395316	10	292	467	29486	http://www.ebi.ac.uk/QuickGO/GTerm?id=GO:0001889
6	5,6	negative regulation of macromolecule biosynthetic process	GO:0010558	0.0187	0.0974	Ago2|2.17425457931;Ar|3.16305156279;Atrx|1.76810061983;Atxn1|2.04778649851;Bmpr2|2.29316919868;Cnot6l|1.84163452473;Commd1|1.5781879616;Cpeb3|1.58961904272;Cpeb4|1.61659686585;Creb1|1.60951463302;Dhx36|1.61598277636;Elk4|1.64313962062;Fam172a|1.70081928722;Gfpt1|1.7693696804;Igfbp5|1.77683665754;Klf8|1.85983934575;Mdm4|1.6163153265;Med13|1.62421705179;Myt1l|1.78510904682;Nfib|1.55552517433;Nkx2-1…	42	1901	467	29486	http://www.ebi.ac.uk/QuickGO/GTerm?id=GO:0010558
5	5	muscle cell differentiation	GO:0042692	0.0188	0.0977	Bdnf|1.80314679144;Bnip2|1.68707173711;Dmd|1.81631855939;Gsk3b|1.82336508407;Igfbp5|1.77683665754;Mbnl3|3.43473465957;Myog|10.907932033;Myom3|2.9627446396;Pias1|1.52533460667;Plekhm3|1.94331788208;Prox1|1.94798395316;Rora|4.76576622268;Slc8a1|2.00558706033;Sorbs2|1.58176659972;Tmod2|2.15088559462	15	517	467	29486	http://www.ebi.ac.uk/QuickGO/GTerm?id=GO:0042692
7	5,7	regulation of systemic arterial blood pressure	GO:0003073	0.0189	0.0978	Agtr1|2.5630213888;Arhgap42|1.74113680036;Bmpr2|2.29316919868;Nkx2-1|2.71359841278;Oxtr|2.07044741974;Ptpro|1.7210833471	6	132	467	29486	http://www.ebi.ac.uk/QuickGO/GTerm?id=GO:0003073
7	6,7	regulation of transcription, DNA-templated	GO:0006355	0.0189	0.0979	Adar|1.58844505789;Adcyap1|1.80612154389;Aff2|2.62748742201;Ago2|2.17425457931;Ar|3.16305156279;Asxl3|1.81811313532;Atrx|1.76810061983;Atxn1|2.04778649851;Bdnf|1.80314679144;Bmpr2|2.29316919868;Bsx|10.2854567926;Cask|1.50579274659;Cdh13|1.6044706784;Commd1|1.5781879616;Cpeb3|1.58961904272;Creb1|1.60951463302;Creb3l2|1.79030353341;Crebrf|1.801913174;Csrnp3|2.38158300535;Dhx36|1.61598277636;Dmd|1.8…	88	4492	467	29486	http://www.ebi.ac.uk/QuickGO/GTerm?id=GO:0006355
7	5,7	acute inflammatory response to antigenic stimulus	GO:0002438	0.0191	0.0991	Adcyap1|1.80612154389;Cnr1|1.75631169464;Oprm1|3.29578400936	3	36	467	29486	http://www.ebi.ac.uk/QuickGO/GTerm?id=GO:0002438
5	5	vesicle docking	GO:0048278	0.0192	0.0991	Exoc6b|1.52468320765;Kcnb1|1.94005755451;Rab3c|2.60904242325;Rab8b|1.55819106741;Stx11|8.67158737663	5	97	467	29486	http://www.ebi.ac.uk/QuickGO/GTerm?id=GO:0048278
7	6,7	regulation of anion transport	GO:0044070	0.0193	0.0994	Atp8a2|2.3655007126;Clcn5|1.63062381483;Cnr1|1.75631169464;Grin2b|3.03012355699;Htr1b|1.79620106671;Kcna2|1.85876134777;Syt4|1.68520087102;Tnfrsf11a|1.89899131125	8	210	467	29486	http://www.ebi.ac.uk/QuickGO/GTerm?id=GO:0044070
5	5	positive regulation of binding	GO:0051099	0.0193	0.0994	Abl2|1.78882303001;Bdnf|1.80314679144;Epb41l5|2.04199887718;Gsk3b|1.82336508407;Lrrk2|1.72699349797;Stk4|1.70208675615;Traf6|2.06858868901;Trhr|3.26817163953	8	210	467	29486	http://www.ebi.ac.uk/QuickGO/GTerm?id=GO:0051099
5	5	cellular protein localization	GO:0034613	0.0193	0.0996	Abl2|1.78882303001;Ankrd13c|1.53397634;AP1G1|1.5708126488;Ar|3.16305156279;Cask|1.50579274659;Celsr1|1.91707138427;Cep57|1.55920791474;Cep68|1.76730621833;Cnst|1.59624013602;Commd1|1.5781879616;Dmd|1.81631855939;Evi5|1.62211207913;Fam126b|2.17602615195;Glg1|1.6141651276;Grin2b|3.03012355699;Grip1|1.91932976023;Gsk3b|1.82336508407;ENSRNOG00000014275|1.64154923921;Hspa1l|1.64691971366;Itsn1|1.70457…	50	2342	467	29486	http://www.ebi.ac.uk/QuickGO/GTerm?id=GO:0034613
4	4	response to transforming growth factor beta	GO:0071559	0.0195	0.101	Bmpr2|2.29316919868;Creb1|1.60951463302;Epb41l5|2.04199887718;Mtmr4|1.5018062416;Nkx2-1|2.71359841278;Skil|1.61940648171;Smad5|1.60614601871;Tgfbr3|1.65560805773;Trim33|1.59098227729;Veph1|1.56479309476	10	294	467	29486	http://www.ebi.ac.uk/QuickGO/GTerm?id=GO:0071559
10	8,9,10	positive regulation of protein kinase activity	GO:0045860	0.0197	0.101	Adcyap1|1.80612154389;Agtr1|2.5630213888;Bdnf|1.80314679144;Lrp8|1.64174018656;Lrrk2|1.72699349797;Map3k9|2.1819315995;Osbpl8|1.7809226174;Pak3|2.61868370955;Pdgfc|2.13874101301;Plce1|1.54064499608;Ppp1r9a|1.87096248079;Prox1|1.94798395316;Stk4|1.70208675615;Taok1|1.94149025384;Tnfrsf11a|1.89899131125;Traf6|2.06858868901	16	567	467	29486	http://www.ebi.ac.uk/QuickGO/GTerm?id=GO:0045860
8	7,8	platelet-derived growth factor receptor signaling pathway	GO:0048008	0.0197	0.101	Abl2|1.78882303001;Cbl|1.66157093779;Lrig2|1.78605277497;Pdgfc|2.13874101301	4	65	467	29486	http://www.ebi.ac.uk/QuickGO/GTerm?id=GO:0048008
6	5,6	regulation of Wnt signaling pathway	GO:0030111	0.0197	0.101	Abl2|1.78882303001;Cdk14|2.26095337415;Csnk1g1|1.75516132716;Gsk3b|1.82336508407;Ift80|1.54703524692;Lrrk2|1.72699349797;Mcc|1.84361285239;Ptpro|1.7210833471;Sema5a|2.07026269967;Stk4|1.70208675615;Tnks|1.86377403683	11	338	467	29486	http://www.ebi.ac.uk/QuickGO/GTerm?id=GO:0030111
5	5	response to ketone	GO:1901654	0.0199	0.102	Agtr1|2.5630213888;Ar|3.16305156279;Bcl2|1.58444755063;Cacna1b|1.73057909521;Cbl|1.66157093779;Gabrb1|1.90377476319;Ghrh|4.59358856457;Grin2b|3.03012355699;Hcn4|2.30314499407;Nf1|1.60386550261;Oxtr|2.07044741974;Slc18a2|2.15337279363;Tgfbr3|1.65560805773	13	428	467	29486	http://www.ebi.ac.uk/QuickGO/GTerm?id=GO:1901654
7	6,7	positive regulation of protein modification process	GO:0031401	0.0199	0.102	Abl2|1.78882303001;Adcyap1|1.80612154389;Agtr1|2.5630213888;Bdnf|1.80314679144;Bmpr2|2.29316919868;Bnip2|1.68707173711;Commd1|1.5781879616;Dcc|1.94565549541;Efna5|1.73243975036;Epha3|2.39174675066;Ephb2|1.53449827116;Gfra1|1.91811888526;Il6st|1.80814553546;Kiss1|26.7234686203;Klhdc10|1.88311810278;Ksr2|2.93884661151;Lrp8|1.64174018656;Lrrk2|1.72699349797;Map3k9|2.1819315995;Nhlrc1|1.61752827946;O…	34	1480	467	29486	http://www.ebi.ac.uk/QuickGO/GTerm?id=GO:0031401
5	5	hepaticobiliary system development	GO:0061008	0.0199	0.102	Anxa1|1.53929538909;Atp7a|1.63065750797;Bcl2|1.58444755063;Cadm1|1.70037872535;Cit|2.19990129335;Cp|1.56893085713;Man2a1|1.58673532817;Nf1|1.60386550261;Pou2f1|1.84564567785;Prox1|1.94798395316	10	295	467	29486	http://www.ebi.ac.uk/QuickGO/GTerm?id=GO:0061008
8	7,8	regulation of cardiac muscle contraction	GO:0055117	0.0199	0.102	Cacna1c|1.53263656672;Dmd|1.81631855939;Hcn4|2.30314499407;NPPA|5.27770095563;Slc8a1|2.00558706033	5	98	467	29486	http://www.ebi.ac.uk/QuickGO/GTerm?id=GO:0055117
8	6,7,8	positive regulation of intracellular estrogen receptor signaling pathway	GO:0033148	0.0201	0.102	Kmt2d|1.51575760477;Ncoa3|1.56952887103	2	14	467	29486	http://www.ebi.ac.uk/QuickGO/GTerm?id=GO:0033148
5	4,5	presynaptic active zone organization	GO:1990709	0.0201	0.102	Bsn|2.25843392236;Pclo|2.37381684124	2	14	467	29486	http://www.ebi.ac.uk/QuickGO/GTerm?id=GO:1990709
5	5	left/right axis specification	GO:0070986	0.0201	0.102	Dnah5|1.62260966757;Epb41l5|2.04199887718	2	14	467	29486	http://www.ebi.ac.uk/QuickGO/GTerm?id=GO:0070986
9	6,7,8,9	skeletal myofibril assembly	GO:0014866	0.0201	0.102	Myom3|2.9627446396;Prox1|1.94798395316	2	14	467	29486	http://www.ebi.ac.uk/QuickGO/GTerm?id=GO:0014866
10	6,7,10	commissural neuron axon guidance	GO:0071679	0.0201	0.102	Fzd3|1.60080717441;Nfib|1.55552517433	2	14	467	29486	http://www.ebi.ac.uk/QuickGO/GTerm?id=GO:0071679
7	7	regulation of blood volume by renin-angiotensin	GO:0002016	0.0201	0.102	Agtr1|2.5630213888;Nkx2-1|2.71359841278	2	14	467	29486	http://www.ebi.ac.uk/QuickGO/GTerm?id=GO:0002016
4	4	positive regulation of heat generation	GO:0031652	0.0201	0.102	Cnr1|1.75631169464;Tnfrsf11a|1.89899131125	2	14	467	29486	http://www.ebi.ac.uk/QuickGO/GTerm?id=GO:0031652
10	6,7,8,9,10	negative regulation of neuron projection development	GO:0010977	0.0203	0.103	Gsk3b|1.82336508407;Lrig2|1.78605277497;Lrrk2|1.72699349797;Rap1gap2|2.38877710165;Sema5a|2.07026269967;Slit1|1.64755124;Spock1|1.79953554454;Trpc5|2.91402075935	8	212	467	29486	http://www.ebi.ac.uk/QuickGO/GTerm?id=GO:0010977
6	6	response to follicle-stimulating hormone	GO:0032354	0.0206	0.104	Ar|3.16305156279;Pappa1|2.88056617197;Tgfbr3|1.65560805773	3	37	467	29486	http://www.ebi.ac.uk/QuickGO/GTerm?id=GO:0032354
11	7,8,11	release of sequestered calcium ion into cytosol by sarcoplasmic reticulum	GO:0014808	0.0206	0.104	Cacna1c|1.53263656672;Dmd|1.81631855939;Slc8a1|2.00558706033	3	37	467	29486	http://www.ebi.ac.uk/QuickGO/GTerm?id=GO:0014808
6	5,6	negative regulation of gene expression	GO:0010629	0.0207	0.105	Adar|1.58844505789;Ago2|2.17425457931;Ar|3.16305156279;Atrx|1.76810061983;Atxn1|2.04778649851;Cnot4|1.54647279555;Cnot6l|1.84163452473;Commd1|1.5781879616;Cpeb3|1.58961904272;Cpeb4|1.61659686585;Creb1|1.60951463302;Dcp2|2.35430114605;Dhx36|1.61598277636;Elk4|1.64313962062;Fam172a|1.70081928722;Helz|1.90673501871;Igfbp5|1.77683665754;Klf8|1.85983934575;Lrrk2|1.72699349797;Mdm4|1.6163153265;Med13|1…	46	2132	467	29486	http://www.ebi.ac.uk/QuickGO/GTerm?id=GO:0010629
7	7	T cell differentiation involved in immune response	GO:0002292	0.0207	0.105	Anxa1|1.53929538909;Atp7a|1.63065750797;Rc3h2|1.58846286042;Rora|4.76576622268	4	66	467	29486	http://www.ebi.ac.uk/QuickGO/GTerm?id=GO:0002292
8	5,7,8	positive regulation of endothelial cell migration	GO:0010595	0.0207	0.105	Anxa1|1.53929538909;Bmpr2|2.29316919868;Pik3c2a|1.7478989721;Prox1|1.94798395316;Sema5a|2.07026269967	5	99	467	29486	http://www.ebi.ac.uk/QuickGO/GTerm?id=GO:0010595
5	5	response to nicotine	GO:0035094	0.0207	0.105	Bcl2|1.58444755063;Chrna3|2.13461749154;Chrnb4|1.57813088348;Cnr1|1.75631169464;Creb1|1.60951463302	5	99	467	29486	http://www.ebi.ac.uk/QuickGO/GTerm?id=GO:0035094
5	5	regulation of animal organ morphogenesis	GO:2000027	0.0208	0.105	Abl2|1.78882303001;Agtr1|2.5630213888;Bdnf|1.80314679144;Bmpr2|2.29316919868;Celsr1|1.91707138427;Fzd3|1.60080717441;Nfib|1.55552517433;Wnt9b|5.15451844846	8	213	467	29486	http://www.ebi.ac.uk/QuickGO/GTerm?id=GO:2000027
6	5,6	glycerolipid metabolic process	GO:0046486	0.0212	0.107	Cds2|1.69347241486;Chrm5|3.41104905622;Dgke|1.66646343573;Dgkh|2.57614400031;Fam126b|2.17602615195;Il6st|1.80814553546;Impad1|1.83136247976;Lpgat1|1.71315907432;Mtmr4|1.5018062416;Ocrl|1.73057475702;Pgap1|1.66532840004;Pik3c2a|1.7478989721;Smg1|1.5859497471;Thrb|2.25269743356	14	478	467	29486	http://www.ebi.ac.uk/QuickGO/GTerm?id=GO:0046486
5	5	sensory organ morphogenesis	GO:0090596	0.0212	0.107	Agtpbp1|1.6336847076;Atp8a2|2.3655007126;Bdnf|1.80314679144;Celsr1|1.91707138427;Fzd3|1.60080717441;Lrp6|1.6630209972;Man2a1|1.58673532817;Nf1|1.60386550261;Prox1|1.94798395316;Rorb|2.45934549441	10	298	467	29486	http://www.ebi.ac.uk/QuickGO/GTerm?id=GO:0090596
6	3,4,5,6	regulation of action potential	GO:0098900	0.0218	0.109	Cacna1c|1.53263656672;Cacna2d1|1.50730197169;Cnr1|1.75631169464;Kcnb1|1.94005755451	4	67	467	29486	http://www.ebi.ac.uk/QuickGO/GTerm?id=GO:0098900
7	6,7	negative regulation of transforming growth factor beta receptor signaling pathway	GO:0030512	0.0218	0.109	Nkx2-1|2.71359841278;Skil|1.61940648171;Tgfbr3|1.65560805773;Veph1|1.56479309476	4	67	467	29486	http://www.ebi.ac.uk/QuickGO/GTerm?id=GO:0030512
8	7,8	regulation of cytoplasmic translation	GO:2000765	0.0221	0.11	Cpeb3|1.58961904272;Cpeb4|1.61659686585;Dhx36|1.61598277636	3	38	467	29486	http://www.ebi.ac.uk/QuickGO/GTerm?id=GO:2000765
8	4,7,8	glutamate secretion	GO:0014047	0.0221	0.11	Bdnf|1.80314679144;Grin2b|3.03012355699;Syt4|1.68520087102	3	38	467	29486	http://www.ebi.ac.uk/QuickGO/GTerm?id=GO:0014047
5	5	secretory granule organization	GO:0033363	0.0221	0.11	Abca1|1.75138726576;Creb1|1.60951463302;Syt4|1.68520087102	3	38	467	29486	http://www.ebi.ac.uk/QuickGO/GTerm?id=GO:0033363
7	6,7	axonemal dynein complex assembly	GO:0070286	0.0221	0.11	Dnah5|1.62260966757;Dnal1|1.66273116076;Wdr63|1.54631590533	3	38	467	29486	http://www.ebi.ac.uk/QuickGO/GTerm?id=GO:0070286
5	5	cellular response to platelet-derived growth factor stimulus	GO:0036120	0.0221	0.11	Atp7a|1.63065750797;Cbl|1.66157093779;Creb1|1.60951463302	3	38	467	29486	http://www.ebi.ac.uk/QuickGO/GTerm?id=GO:0036120
7	6,7	regulation of protein localization to cell surface	GO:2000008	0.0221	0.11	Commd1|1.5781879616;Lrig2|1.78605277497;Synj2bp|1.51368913503	3	38	467	29486	http://www.ebi.ac.uk/QuickGO/GTerm?id=GO:2000008
5	5	regulation of osteoblast differentiation	GO:0045667	0.0222	0.111	Bmpr2|2.29316919868;Gsk3b|1.82336508407;Igfbp5|1.77683665754;Rorb|2.45934549441;Smad5|1.60614601871;Zhx3|1.95521637166	6	137	467	29486	http://www.ebi.ac.uk/QuickGO/GTerm?id=GO:0045667
10	8,10	regulation of cellular pH	GO:0030641	0.0224	0.112	Lrrk2|1.72699349797;Slc26a4|2.45498262715;Slc4a10|1.94086399342;Slc4a8|2.42239982137;Slc9a7|1.8470059318	5	101	467	29486	http://www.ebi.ac.uk/QuickGO/GTerm?id=GO:0030641
7	5,6,7	regulation of RNA metabolic process	GO:0051252	0.0227	0.113	Adar|1.58844505789;Adcyap1|1.80612154389;Aff2|2.62748742201;Ago2|2.17425457931;Ar|3.16305156279;Asxl3|1.81811313532;Atrx|1.76810061983;Atxn1|2.04778649851;Bdnf|1.80314679144;Bmpr2|2.29316919868;Bsx|10.2854567926;Cask|1.50579274659;Cdh13|1.6044706784;Cnot6l|1.84163452473;Commd1|1.5781879616;Cpeb3|1.58961904272;Creb1|1.60951463302;Creb3l2|1.79030353341;Crebrf|1.801913174;Csrnp3|2.38158300535;Dcc|1.…	93	4819	467	29486	http://www.ebi.ac.uk/QuickGO/GTerm?id=GO:0051252
7	6,7	positive regulation of dendrite morphogenesis	GO:0050775	0.0228	0.113	Cask|1.50579274659;Cdkl5|3.25315038137;Dhx36|1.61598277636;Pak3|2.61868370955	4	68	467	29486	http://www.ebi.ac.uk/QuickGO/GTerm?id=GO:0050775
8	6,7,8	regulation of focal adhesion assembly	GO:0051893	0.0228	0.113	Efna5|1.73243975036;Epb41l5|2.04199887718;Epha3|2.39174675066;Peak1|1.68125787159	4	68	467	29486	http://www.ebi.ac.uk/QuickGO/GTerm?id=GO:0051893
8	6,7,8	phospholipid translocation	GO:0045332	0.0228	0.113	Abca1|1.75138726576;Atp11c|1.66141319377;Atp8a2|2.3655007126;Xkr4|3.69813146854	4	68	467	29486	http://www.ebi.ac.uk/QuickGO/GTerm?id=GO:0045332
7	5,6,7	regulation of cell-substrate junction assembly	GO:0090109	0.0228	0.113	Efna5|1.73243975036;Epb41l5|2.04199887718;Epha3|2.39174675066;Peak1|1.68125787159	4	68	467	29486	http://www.ebi.ac.uk/QuickGO/GTerm?id=GO:0090109
5	4,5	embryonic pattern specification	GO:0009880	0.0228	0.113	Epb41l5|2.04199887718;Lrp6|1.6630209972;Pgap1|1.66532840004;Smad5|1.60614601871	4	68	467	29486	http://www.ebi.ac.uk/QuickGO/GTerm?id=GO:0009880
5	5	aromatic compound biosynthetic process	GO:0019438	0.0229	0.113	Abca1|1.75138726576;Adar|1.58844505789;Adcyap1|1.80612154389;Adgrg6|1.92135790069;Adra2a|1.65596464555;Aff2|2.62748742201;Ago2|2.17425457931;Agtr1|2.5630213888;Ar|3.16305156279;Asxl3|1.81811313532;Atp7a|1.63065750797;Atrx|1.76810061983;Atxn1|2.04778649851;Bdnf|1.80314679144;Bmpr2|2.29316919868;Bsx|10.2854567926;Cask|1.50579274659;Cdh13|1.6044706784;Cds2|1.69347241486;Chrm5|3.41104905622;Commd1|1.…	109	5761	467	29486	http://www.ebi.ac.uk/QuickGO/GTerm?id=GO:0019438
7	6,7	cellular response to dopamine	GO:1903351	0.0229	0.113	Gsk3b|1.82336508407;Lrrk2|1.72699349797	2	15	467	29486	http://www.ebi.ac.uk/QuickGO/GTerm?id=GO:1903351
11	10,11	calcium ion transmembrane transport via high voltage-gated calcium channel	GO:0061577	0.0229	0.113	Cacna1c|1.53263656672;Cacna2d1|1.50730197169	2	15	467	29486	http://www.ebi.ac.uk/QuickGO/GTerm?id=GO:0061577
10	5,7,10	negative regulation of vasoconstriction	GO:0045906	0.0229	0.113	Arhgap42|1.74113680036;Bmpr2|2.29316919868	2	15	467	29486	http://www.ebi.ac.uk/QuickGO/GTerm?id=GO:0045906
11	7,8,11	negative regulation of calcium ion-dependent exocytosis	GO:0045955	0.0229	0.113	Adra2a|1.65596464555;Syt4|1.68520087102	2	15	467	29486	http://www.ebi.ac.uk/QuickGO/GTerm?id=GO:0045955
8	4,6,7,8	regulation of neurotransmitter receptor localization to postsynaptic specialization membrane	GO:0098696	0.0229	0.113	Gsk3b|1.82336508407;Kalrn|1.60527276495	2	15	467	29486	http://www.ebi.ac.uk/QuickGO/GTerm?id=GO:0098696
9	7,8,9	negative regulation of calcineurin-mediated signaling	GO:0106057	0.0229	0.113	Gsk3b|1.82336508407;Homer2|1.80491946919	2	15	467	29486	http://www.ebi.ac.uk/QuickGO/GTerm?id=GO:0106057
5	5	venous blood vessel development	GO:0060841	0.0229	0.113	Bmpr2|2.29316919868;Prox1|1.94798395316	2	15	467	29486	http://www.ebi.ac.uk/QuickGO/GTerm?id=GO:0060841
8	4,8	skeletal muscle tissue growth	GO:0048630	0.0229	0.113	Igfbp5|1.77683665754;Tll2|7.38475452603	2	15	467	29486	http://www.ebi.ac.uk/QuickGO/GTerm?id=GO:0048630
7	7	intracellular distribution of mitochondria	GO:0048312	0.0229	0.113	Lrrk2|1.72699349797;Synj2bp|1.51368913503	2	15	467	29486	http://www.ebi.ac.uk/QuickGO/GTerm?id=GO:0048312
5	5	cell junction assembly	GO:0034329	0.023	0.113	Cdh13|1.6044706784;Cdh6|2.38202430281;Efna5|1.73243975036;Epb41l5|2.04199887718;Epha3|2.39174675066;Myo9a|1.91441619272;Peak1|1.68125787159;Ptpro|1.7210833471;Sorbs1|1.50679239466	9	259	467	29486	http://www.ebi.ac.uk/QuickGO/GTerm?id=GO:0034329
6	6	adherens junction assembly	GO:0034333	0.0233	0.114	Efna5|1.73243975036;Epb41l5|2.04199887718;Epha3|2.39174675066;Peak1|1.68125787159;Sorbs1|1.50679239466	5	102	467	29486	http://www.ebi.ac.uk/QuickGO/GTerm?id=GO:0034333
[truncated: 4,257 more rows]

## Sheet: Cell component
GO-cell component enrichment using DEGs between the SS and CN groups
[truncated: 672 more rows]

## Sheet: function enrichment
GO-molecular function enrichment using DEGs between the SS and CN groups
[truncated: 1,122 more rows]

[truncated: 2 more sheets: KEGG, ppi]
